# Supplementary material for: Second-Generation Linkage Maps for the Pacific Oyster Crassostrea gigas Reveal Errors in Assembly of Genome Scaffolds
Source: G3 (Bethesda). 2015 Aug 6;5(10):2007–19. doi: 10.1534/g3.115.019570 (PMC4592983; doi:10.1534/g3.115.019570)
Supplement: Supporting Information [file supp_g3.115.019570_TableS1.xlsx]

## Sheet: Table S1. F12 genotypes
Table S1 Genotypes at 619 markers in 46 individuals of Pacific oyster family F12
Locus	Mating type	1	2	3	4	5	6	7	8	9	10	11	12	13	14	15	16	17	18	19	20	21	22	23	24	25	26	27	28	29	30	31	32	33	34	35	36	37	38	39	40	41	42	43	44	45	46
Cg01	<abxcd>	bd	ac	ac	ad	--	bd	bc	--	bd	bd	bc	bd	bc	--	ac	ad	bd	ad	ad	bd	bc	ad	ad	ac	ac	bd	bd	bd	--	bd	bd	ac	ad	bd	ad	ad	bd	ad	ac	bc	bd	bd	--	ac	bd	ad
Cg02	<abxcd>	ac	--	ac	ac	ac	--	bd	ac	ac	bc	bd	bd	ac	--	bd	--	ac	bd	ac	bc	ac	ac	bd	bd	--	ac	ad	bc	bc	ac	bc	ac	bc	bd	ac	bd	ac	ac	ac	ac	ac	ac	bc	ac	ac	--
Cg08	<abxcd>	bc	ad	bc	bd	--	bc	--	bc	--	--	bd	ad	ac	--	--	bd	bc	bc	ac	bd	ac	bd	ac	bc	bc	ad	ac	bc	ad	bc	bc	ac	bc	ac	bc	ac	ac	bc	bd	ac	bc	bc	ac	bd	bd	ac
Cg107	<abxcd>	--	ad	--	ad	ad	ad	ac	--	bd	ad	--	ad	ad	--	ad	ad	--	--	ad	bc	ad	ad	bc	ad	--	ad	ad	ad	ad	ad	ad	ac	ad	ac	ad	ad	ad	bd	bd	ac	ad	bc	ad	ad	--	ad
Cg109	<abxcd>	bc	--	bd	bd	bc	bc	ac	bd	bd	ac	bc	ac	bd	bc	ac	ac	--	ac	bd	ad	--	--	ac	bc	bd	bc	ad	--	bd	--	--	ad	bc	bc	ad	ac	--	ac	--	--	bc	ac	--	--	bd	--
Cg117	<abxcd>	ac	ad	ad	ad	ac	bc	ad	bc	ad	ad	ad	--	bc	ad	ad	ad	ad	bc	bc	ad	ad	--	bc	ad	ac	ac	ac	ac	ad	ad	ad	ac	ad	ad	ac	bc	ad	bc	ad	--	--	ad	ac	ad	ac	--
Cg126	<abxcd>	--	ad	bc	--	bc	bc	bd	bc	--	bd	--	ad	--	bc	bd	--	bc	bc	bd	--	bd	--	ad	bc	bc	ad	bd	bc	--	bc	ac	bd	bc	bd	bc	ad	ad	bc	bc	bd	bc	bc	bc	--	--	bd
Cg129	<efxeg>	ef	ef	fg	ee	fg	ee	fg	fg	ef	ef	ee	ef	ee	ee	ef	fg	ef	ef	ef	ee	ef	ee	ef	ef	ef	ef	ef	ef	--	fg	ef	ef	ef	ef	fg	ef	ee	ef	fg	ef	ef	fg	ef	ef	ef	fg
Cg130	<lmxll>	ll	ll	lm	--	lm	lm	ll	lm	ll	ll	lm	ll	ll	ll	ll	ll	ll	ll	ll	lm	lm	ll	ll	lm	ll	ll	ll	ll	ll	ll	ll	lm	ll	ll	ll	ll	ll	ll	ll	ll	ll	ll	ll	ll	lm	ll
Cg131	<lmxll>	ll	lm	ll	ll	lm	ll	--	ll	ll	ll	ll	ll	ll	ll	lm	lm	ll	ll	lm	ll	lm	ll	lm	lm	lm	lm	lm	ll	ll	ll	ll	ll	ll	ll	lm	ll	ll	ll	lm	ll	ll	lm	lm	--	lm	ll
Cg14	<abxcd>	bd	bd	bc	ac	ac	ac	bd	ac	bc	bd	ac	bc	bd	bd	bc	bd	bd	bd	bd	bd	ac	bc	bd	ad	bc	bc	bd	bc	--	bc	bc	bc	bd	bd	bc	bd	bd	bc	bc	bd	bd	bc	bd	bd	ad	ac
Cg142	<abxcd>	bd	bc	ad	ad	bd	ad	bd	ad	bd	bd	ac	bd	ac	ac	--	bd	bc	bd	ac	ac	--	--	bd	--	--	--	ac	bd	--	bd	--	ad	ac	ac	--	bd	ac	bc	bd	--	ac	bc	bd	bd	ad	ad
Cg148	<abxcd>	bd	ac	ac	ad	bc	bc	bc	bd	bd	bd	bc	bc	bc	bc	bc	ad	bc	ad	ad	bc	bc	ac	ac	ac	ac	bd	bc	bd	ad	bd	bd	ac	ac	bd	ad	ad	bd	ad	ac	bc	bd	bd	ad	ad	ad	ad
Cg149	<abxcd>	bc	bc	bd	ac	ac	bc	ac	ad	ad	ad	ad	bd	bc	ad	bc	ad	bc	ad	ac	ac	ad	ad	bd	bc	bd	ad	bd	bd	--	bc	bd	ac	bd	ad	ac	bc	ad	bd	ac	ac	ac	ad	ad	ac	ac	bc
Cg155	<abxcd>	--	--	ad	ad	bc	bd	bc	ad	bd	bc	bd	ac	ad	bc	bc	bc	ad	ac	bd	ad	bd	bd	ac	bc	bd	bd	ad	ac	--	ad	ad	ad	bd	ad	bc	ad	bc	ac	bd	ad	ad	bd	bd	--	ad	ac
Cg157	<abxcd>	ad	ad	bc	ad	ad	ad	bc	ad	ad	ad	ad	ad	ad	ad	ad	ad	ad	ad	ad	bc	ad	ad	bc	ad	ad	ad	ad	ad	--	ad	ad	ad	ad	ad	ad	ad	ad	bc	bc	ad	ad	bc	ad	ad	bc	ad
Cg160	<abxcd>	bc	--	bd	bd	ac	--	bc	bc	bc	--	--	bd	bd	bc	--	bd	bd	ad	bd	bc	bd	bd	bd	bd	--	ac	bc	ac	--	ac	bd	bd	bd	bd	ad	bc	bd	bc	bd	bc	bc	bd	bd	bd	bc	bd
Cg161	<lmxll>	lm	lm	ll	--	lm	ll	ll	lm	lm	--	ll	ll	ll	ll	ll	ll	ll	lm	lm	lm	ll	ll	ll	ll	ll	lm	ll	lm	--	lm	lm	ll	ll	ll	lm	ll	lm	lm	ll	ll	lm	lm	--	lm	lm	ll
Cg162	<abxcd>	bc	ad	ad	ad	bd	bc	bd	bd	--	bd	ad	bd	bd	bd	bc	ad	ad	ad	ad	bd	bd	ad	ad	ad	ad	bd	bd	bd	--	--	bd	ad	ad	bd	ad	ad	bd	ad	ad	bd	bd	bd	ad	ad	bd	ad
Cg164	<nnxnp>	nn	nn	nn	np	np	np	np	nn	np	nn	nn	nn	nn	nn	np	nn	np	np	nn	np	np	nn	nn	nn	nn	np	nn	nn	np	np	nn	np	nn	np	nn	np	np	--	nn	nn	np	np	np	np	nn	np
Cg165	<hkxhk>	hh	hh	hk	hk	hk	hh	--	hk	hk	hk	--	--	hk	hk	hh	--	hh	kk	kk	kk	hk	hk	--	--	hk	hh	--	kk	hk	hh	hk	hk	kk	hk	kk	hh	--	--	hh	hk	hh	--	hk	hh	hk	hh
Cg166	<abxcd>	ac	bc	ac	ac	bd	ad	bc	ad	bc	ad	bc	bd	ad	bd	ad	ad	bd	ad	bd	ac	ad	ad	bc	bd	ad	ad	ad	ad	bd	ad	bd	ad	bd	bd	bd	ad	bc	ac	bc	ac	ac	bc	bc	bd	ad	ac
Cg171	<abxcd>	bd	bc	ac	bd	ac	bd	ac	ac	bc	ac	ad	bc	--	bd	bc	ac	bc	bc	bc	bd	bc	bd	bd	--	bc	ad	bc	ad	--	ac	bc	bc	bc	bc	ac	bc	bd	bc	ac	bc	bc	bc	bc	bc	bc	bc
Cg175	<abxcd>	ad	bd	ad	--	--	bd	bd	bd	--	ad	--	ac	ac	ad	bd	ac	--	bd	ac	bc	ac	bc	bc	ac	bc	bc	ad	ac	bd	ac	bc	ad	ad	bd	ad	bd	bc	ac	ad	bd	ad	bc	ad	bd	bd	bd
Cg181	<abxcd>	ad	bd	bc	ac	bc	ad	bc	ad	bc	bc	ac	bd	bd	bc	bd	ad	ac	ac	bd	--	bd	--	bd	ad	ad	bd	bd	ac	--	bd	ac	bd	ad	ad	ad	bd	bc	ad	bc	bd	ad	ad	bd	ad	ad	ad
Cg182	<lmxll>	--	lm	ll	lm	ll	--	ll	ll	ll	ll	--	--	ll	ll	lm	--	lm	ll	ll	lm	ll	lm	--	ll	ll	lm	lm	ll	ll	--	lm	--	ll	lm	ll	--	lm	--	ll	ll	ll	lm	ll	ll	ll	ll
Cg191	<abxcd>	ac	ac	ad	ac	ac	ac	ac	ad	ad	ad	ac	ac	ac	ac	ac	ac	ac	ac	ac	ad	ac	ac	bd	ac	--	ac	ac	ac	--	ac	ac	bc	ac	--	ac	ac	ac	ad	ad	bc	ac	bd	ac	ac	ad	--
Cg194	<abxcd>	ad	bc	ad	bd	ad	ad	ac	ad	bd	ac	bd	bc	ac	ad	ac	bc	bd	ad	ac	bd	ac	bd	ac	ad	--	bc	bc	ad	ad	ad	ad	ac	ad	ac	ad	bc	ac	ad	bc	ac	ad	ad	ad	bd	bd	--
Cg196	<abxcd>	ac	bc	ac	bc	ac	ac	ac	bc	ad	ad	ac	ad	ad	bd	bc	bd	bd	bd	ac	bc	ad	bd	ad	ac	ad	bd	ad	ad	ad	ac	bd	ac	ad	bd	bc	bc	bd	ad	ad	bc	ac	ac	bd	bc	bc	--
Cmr61	<efxeg>	--	--	eg	ee	ef	ef	eg	eg	ef	fg	fg	--	--	--	ef	fg	ee	ee	ee	ee	ef	ef	--	--	fg	ef	ee	--	--	eg	--	ef	--	--	--	ee	ef	ee	--	--	--	ef	fg	ef	eg	ef
imb49	<abxcd>	ac	ac	ad	ad	ac	bc	ad	ad	ac	bc	ad	bc	ad	ac	bc	bc	ac	bc	ac	--	ad	ad	bc	bc	--	ac	bc	bc	--	ac	ac	--	bc	ac	bc	bc	bc	bc	ac	ad	ac	ac	ad	bc	ad	--
L48	<abxcd>	ad	ad	--	bc	bd	ac	ac	ad	ad	ac	ac	ac	ac	ac	ac	bc	ac	bd	bd	ad	ac	bc	bc	bc	ac	ad	bc	ad	ac	ad	ad	bc	ac	ac	ad	bc	ad	bd	ac	bc	ad	ad	ad	ad	bd	bd
10-T18342A	<nnxnp>	np	nn	np	np	nn	np	np	np	np	np	np	np	np	nn	np	np	np	nn	np	np	np	np	np	np	nn	np	np	np	np	nn	np	np	np	np	nn	np	np	np	nn	np	np	np	np	np	np	np
100-A287398G	<lmxll>	lm	ll	ll	ll	lm	lm	lm	lm	lm	lm	lm	lm	lm	lm	lm	ll	lm	ll	ll	lm	lm	lm	ll	ll	ll	lm	lm	lm	lm	lm	lm	ll	ll	lm	ll	ll	lm	ll	ll	lm	lm	lm	ll	ll	lm	ll
100-A378029G	<lmxll>	ll	ll	ll	lm	lm	lm	ll	lm	ll	ll	lm	ll	ll	ll	ll	ll	ll	ll	ll	ll	lm	lm	ll	lm	ll	ll	ll	ll	ll	ll	ll	ll	ll	ll	ll	ll	ll	ll	ll	ll	ll	ll	ll	ll	lm	lm
100-C260475A	<hkxhk>	hk	hk	kk	kk	hh	hk	hk	hk	hk	hk	hk	hk	hk	hh	hk	kk	hk	hk	kk	hk	hk	hk	kk	kk	hk	hk	hk	hk	hk	hh	hk	kk	kk	hk	kk	kk	hk	kk	hk	hk	hk	hk	kk	kk	hk	kk
1000-G281177A	<nnxnp>	np	np	nn	np	nn	nn	nn	nn	np	nn	np	np	nn	nn	nn	np	nn	nn	nn	nn	np	np	nn	nn	nn	np	nn	nn	np	np	nn	nn	nn	nn	nn	np	nn	nn	np	nn	nn	np	np	np	np	nn
1004-C495594T	<lmxll>	lm	lm	ll	lm	ll	lm	ll	ll	ll	ll	ll	lm	lm	lm	lm	ll	lm	lm	lm	lm	lm	lm	lm	lm	ll	ll	lm	ll	lm	ll	lm	lm	lm	lm	lm	lm	lm	lm	lm	lm	lm	lm	ll	lm	lm	lm
1009-T1006340C	<lmxll>	lm	ll	lm	ll	lm	ll	lm	lm	lm	lm	lm	ll	ll	ll	ll	lm	ll	ll	ll	ll	ll	ll	ll	ll	lm	lm	ll	lm	ll	lm	ll	ll	ll	ll	ll	ll	lm	ll	ll	ll	ll	ll	lm	ll	ll	ll
1009-G1020472A	<hkxhk>	kk	hk	kk	hh	kk	hk	kk	kk	kk	kk	kk	hk	hk	hh	hh	kk	hk	hh	hk	hk	hk	hk	hk	hh	kk	kk	hh	kk	hh	kk	hk	hh	hk	hk	hh	hk	hk	hh	hh	hh	hk	hk	hk	hk	hh	hh
1009-T959817C	<nnxnp>	nn	nn	nn	np	nn	nn	nn	nn	nn	nn	nn	nn	nn	np	np	nn	nn	np	nn	nn	nn	nn	nn	np	nn	nn	np	nn	np	nn	nn	np	nn	nn	np	nn	np	np	np	np	nn	nn	np	nn	np	np
101-T310214C	<hkxhk>	hh	kk	hh	hh	kk	hk	kk	hh	hk	kk	hk	kk	hh	hk	kk	kk	hh	hk	hk	hh	hk	--	hk	kk	hk	hk	hh	hk	hk	hh	hh	hh	hh	hh	kk	hh	kk	hk	hk	hh	hh	hk	hk	hk	hh	hk
101-C305828T	<lmxll>	lm	ll	lm	lm	ll	lm	ll	lm	lm	ll	lm	ll	lm	ll	ll	ll	lm	ll	lm	lm	lm	lm	ll	ll	lm	lm	lm	ll	lm	lm	lm	lm	lm	lm	ll	lm	ll	ll	lm	lm	lm	lm	lm	lm	lm	ll
1014-C183274T	<lmxll>	lm	lm	lm	lm	ll	lm	ll	lm	lm	ll	lm	ll	lm	ll	ll	lm	lm	lm	lm	lm	lm	lm	lm	ll	lm	lm	lm	ll	lm	lm	ll	lm	ll	lm	lm	lm	ll	lm	lm	lm	lm	lm	lm	lm	lm	lm
1017-G377060A	<hkxhk>	hk	hh	hk	hk	hk	hh	hk	kk	hk	hk	kk	hh	hh	hk	hh	hk	hh	hh	hh	hh	hh	hh	hk	hk	hh	hk	hh	hk	hh	hk	hh	hh	hh	hh	hh	hh	hk	hh	hh	hh	hh	hh	hk	hh	hk	hk
102-T1110306C	<hkxhk>	kk	hk	hk	hk	hk	kk	hh	kk	hk	hh	hk	hk	hk	hk	hk	kk	hk	hk	hk	hk	hk	hk	hh	kk	kk	hk	hk	hk	kk	kk	hk	hk	kk	hk	kk	hk	hh	kk	--	hk	kk	kk	hk	kk	kk	hk
102-G399247A	<nnxnp>	nn	np	nn	nn	np	nn	np	nn	nn	nn	nn	nn	nn	nn	np	np	nn	nn	np	nn	np	np	np	np	np	np	np	nn	nn	nn	nn	nn	nn	nn	np	nn	nn	nn	np	nn	nn	np	np	nn	np	nn
1021-A12018G	<lmxll>	ll	lm	ll	ll	ll	ll	lm	ll	ll	lm	ll	lm	lm	ll	lm	ll	ll	ll	lm	ll	lm	lm	lm	ll	ll	lm	lm	ll	ll	ll	ll	lm	ll	lm	ll	lm	lm	ll	lm	lm	ll	ll	lm	ll	ll	lm
1028-G109844A	<nnxnp>	nn	np	nn	np	np	np	np	np	np	nn	np	nn	nn	nn	np	nn	np	np	nn	np	nn	nn	np	nn	np	np	nn	nn	nn	nn	np	nn	nn	np	nn	np	np	nn	nn	np	nn	np	nn	np	np	np
1028-A145554G	<lmxll>	lm	lm	lm	ll	ll	lm	lm	lm	ll	ll	ll	ll	ll	lm	lm	ll	lm	lm	ll	ll	ll	ll	ll	ll	ll	ll	ll	ll	ll	ll	ll	lm	lm	lm	lm	lm	ll	ll	lm	lm	lm	ll	lm	lm	lm	lm
1031-C409971T	<lmxll>	ll	lm	ll	ll	lm	ll	ll	ll	ll	lm	ll	lm	ll	ll	lm	lm	ll	lm	ll	ll	ll	ll	lm	lm	lm	ll	ll	lm	ll	ll	ll	ll	ll	ll	lm	ll	lm	lm	ll	ll	ll	ll	ll	ll	ll	lm
1032-T415250A	<nnxnp>	np	nn	nn	np	nn	np	nn	np	nn	nn	np	nn	nn	np	nn	nn	nn	nn	nn	nn	nn	nn	np	np	nn	nn	nn	nn	nn	nn	nn	nn	nn	nn	nn	nn	np	nn	nn	nn	nn	nn	np	nn	nn	nn
1037-T157227A	<nnxnp>	nn	nn	np	nn	np	np	np	np	nn	np	nn	nn	np	np	np	nn	np	np	np	nn	np	np	np	np	np	nn	np	np	nn	nn	np	np	np	np	np	nn	np	np	nn	np	np	nn	nn	nn	nn	np
105-C57561T	<nnxnp>	np	nn	np	np	nn	np	nn	np	np	np	np	np	np	np	nn	nn	np	np	nn	np	nn	nn	nn	nn	nn	nn	nn	np	np	np	np	np	np	np	nn	np	np	np	nn	np	np	nn	nn	np	nn	np
1050-A2118G	<lmxll>	ll	ll	ll	ll	ll	lm	ll	ll	ll	lm	ll	lm	ll	ll	lm	lm	ll	lm	ll	lm	ll	ll	lm	lm	ll	ll	lm	lm	lm	ll	ll	lm	lm	ll	lm	lm	lm	lm	ll	ll	ll	lm	ll	lm	ll	ll
1050-A135090G	<lmxll>	ll	lm	ll	ll	ll	ll	lm	ll	ll	lm	ll	lm	lm	ll	lm	ll	ll	ll	lm	ll	lm	lm	lm	ll	ll	lm	lm	ll	ll	ll	ll	lm	ll	lm	ll	lm	lm	ll	ll	lm	ll	ll	lm	ll	ll	lm
1052-A61380T	<hkxhk>	hk	hh	hk	hk	hk	hh	hk	kk	hk	hk	kk	hh	hh	hk	hh	hk	hh	hh	hh	hh	hh	hh	hk	hk	hh	hk	hh	hk	hh	hk	hh	hh	hh	hh	hh	hh	hk	hh	hh	hh	hh	hh	hk	hh	hk	hk
106-G274153A	<lmxll>	lm	ll	ll	ll	lm	lm	lm	lm	lm	lm	lm	lm	lm	lm	lm	ll	ll	ll	ll	lm	ll	ll	ll	ll	ll	ll	lm	lm	lm	lm	ll	ll	ll	ll	ll	ll	lm	lm	ll	lm	lm	ll	ll	ll	lm	ll
1061-T424574G	<hkxhk>	hh	kk	hh	hh	kk	hh	hk	hh	hh	hk	hh	hk	hh	hh	kk	kk	hh	hk	hk	hh	hk	hk	kk	kk	kk	hk	hk	hk	hh	hh	hh	hh	hh	hh	kk	hh	hk	hk	hk	hh	hh	hk	hk	hh	hk	hk
1064-T126211A	<nnxnp>	nn	np	nn	nn	np	nn	nn	nn	nn	nn	nn	nn	nn	np	nn	nn	nn	np	nn	nn	nn	nn	nn	nn	np	nn	nn	nn	nn	np	nn	nn	nn	nn	np	nn	nn	nn	np	nn	nn	nn	nn	nn	nn	nn
1064-T34836C	<nnxnp>	nn	nn	np	np	nn	np	np	nn	nn	np	np	np	np	np	np	np	np	nn	nn	nn	np	np	np	np	np	nn	np	nn	nn	nn	nn	np	np	np	nn	np	nn	nn	np	np	nn	nn	nn	nn	nn	nn
1066-T301355C	<lmxll>	lm	lm	ll	ll	ll	ll	lm	ll	lm	ll	lm	lm	ll	lm	ll	ll	ll	ll	lm	ll	ll	lm	lm	lm	ll	ll	ll	ll	lm	ll	lm	ll	lm	lm	lm	ll	lm	lm	ll	ll	ll	lm	lm	lm	ll	ll
1077-C56798T	<lmxll>	lm	ll	ll	ll	ll	ll	ll	ll	ll	lm	lm	lm	ll	lm	ll	lm	ll	ll	ll	ll	ll	ll	ll	lm	lm	ll	lm	lm	lm	ll	lm	ll	lm	lm	lm	ll	ll	ll	lm	lm	lm	lm	lm	lm	lm	ll
1083-G176193A	<lmxll>	ll	lm	lm	lm	ll	ll	ll	ll	ll	ll	ll	ll	ll	ll	ll	lm	lm	lm	lm	ll	lm	lm	lm	lm	lm	ll	ll	ll	ll	ll	ll	lm	lm	lm	lm	lm	ll	ll	lm	ll	ll	ll	lm	lm	ll	lm
1083-G230691A	<hkxhk>	hk	hk	hh	hh	kk	hk	hk	hk	hk	hk	hk	hk	hk	kk	hk	hh	hh	hk	hh	hk	hh	hh	hh	hh	hk	hk	hk	hk	hk	kk	hk	hh	hh	hh	hk	hh	hk	hk	hk	hk	hk	hk	hh	hh	hk	hh
1083-T189159C	<lmxll>	lm	ll	ll	ll	lm	lm	lm	lm	lm	lm	lm	lm	lm	lm	lm	ll	ll	ll	ll	lm	ll	--	ll	ll	ll	--	lm	lm	lm	lm	lm	ll	ll	ll	ll	ll	lm	lm	ll	lm	lm	lm	ll	ll	lm	ll
1083-T19027C	<nnxnp>	nn	np	nn	nn	np	nn	nn	nn	nn	nn	nn	nn	nn	np	nn	nn	nn	np	nn	nn	nn	nn	nn	nn	np	nn	nn	nn	nn	np	nn	nn	nn	nn	np	nn	nn	nn	np	nn	nn	nn	nn	nn	nn	nn
1086-C482196T	<nnxnp>	np	np	nn	nn	np	np	np	nn	np	np	nn	np	nn	np	np	np	np	np	nn	nn	nn	nn	np	np	nn	np	np	np	np	np	np	nn	np	np	np	np	np	np	np	nn	np	np	nn	np	nn	np
1093-G353478T	<nnxnp>	nn	nn	np	np	nn	np	nn	np	nn	nn	np	nn	np	np	np	nn	nn	nn	np	np	nn	nn	nn	nn	np	np	np	np	np	nn	np	np	np	np	np	nn	np	nn	nn	nn	np	nn	nn	nn	np	np
1093-T360571C	<lmxll>	lm	lm	ll	ll	ll	ll	lm	ll	lm	lm	ll	lm	lm	lm	lm	lm	lm	lm	lm	lm	ll	ll	lm	ll	lm	lm	lm	lm	lm	lm	lm	ll	lm	lm	lm	lm	lm	lm	lm	lm	lm	lm	lm	lm	ll	ll
1094-T459686C	<nnxnp>	nn	nn	np	np	np	nn	np	np	np	np	np	nn	nn	np	np	np	nn	np	nn	nn	nn	nn	nn	np	np	np	np	np	np	np	nn	np	nn	nn	np	nn	np	np	np	np	nn	nn	np	nn	np	np
1094-A528059G	<hkxhk>	kk	kk	hk	hk	hk	kk	hk	hk	hk	hk	hk	kk	kk	hk	hk	hk	kk	hk	kk	kk	kk	kk	kk	hk	hk	hk	hk	hk	hk	hk	kk	hk	kk	kk	hk	kk	hk	hk	hk	hk	kk	kk	hh	kk	hk	hk
1097-A779214T	<lmxll>	ll	lm	ll	ll	ll	ll	lm	ll	ll	lm	ll	lm	lm	ll	lm	ll	ll	ll	lm	ll	lm	lm	lm	ll	ll	lm	lm	ll	ll	ll	ll	lm	ll	lm	ll	lm	lm	ll	ll	lm	ll	ll	ll	ll	ll	lm
1097-C850091T	<lmxll>	lm	ll	ll	ll	lm	lm	lm	lm	lm	lm	lm	lm	lm	lm	lm	ll	ll	ll	ll	lm	ll	lm	ll	ll	ll	lm	lm	lm	lm	lm	lm	ll	ll	ll	ll	ll	lm	lm	ll	lm	lm	lm	ll	ll	lm	ll
1101-A416386G	<nnxnp>	nn	np	np	np	nn	np	np	nn	np	np	np	np	nn	np	np	np	np	nn	np	np	nn	--	nn	nn	nn	nn	nn	np	nn	np	np	nn	np	np	nn	np	np	nn	np	np	np	np	nn	np	nn	nn
1102-C10823T	<nnxnp>	np	np	nn	np	nn	nn	nn	nn	np	nn	np	np	nn	nn	nn	np	nn	nn	nn	np	nn	nn	nn	nn	nn	np	nn	nn	np	np	nn	nn	nn	nn	nn	np	nn	nn	np	nn	nn	np	np	np	np	nn
1108-T129678A	<hkxhk>	hk	hk	kk	hh	kk	hh	kk	kk	hk	hk	hh	hk	hh	hh	hk	kk	hh	hk	hk	hh	hk	hk	hk	hk	hk	hk	hk	hk	hk	kk	hk	hk	hk	hk	kk	hk	hh	hk	kk	hk	hk	kk	hk	hk	hk	kk
1116-A54521G	<lmxll>	lm	ll	ll	lm	lm	lm	ll	ll	lm	ll	lm	ll	ll	ll	ll	lm	lm	lm	ll	--	ll	--	ll	lm	lm	ll	ll	ll	lm	ll	lm	ll	lm	lm	lm	ll	ll	lm	ll	ll	lm	lm	ll	lm	lm	lm
1127-A7041T	<nnxnp>	nn	nn	np	nn	np	np	np	np	nn	np	nn	nn	np	np	np	nn	np	np	np	np	nn	--	np	np	np	nn	np	np	nn	nn	np	np	np	np	np	nn	np	np	nn	np	np	nn	nn	nn	nn	np
113-C178073T	<lmxll>	ll	ll	lm	ll	ll	ll	ll	lm	lm	lm	ll	ll	ll	ll	ll	ll	ll	ll	ll	lm	ll	ll	lm	ll	ll	ll	ll	ll	ll	ll	ll	ll	ll	ll	ll	ll	ll	lm	lm	ll	ll	lm	ll	ll	lm	ll
1131-A48257G	<hkxhk>	hk	kk	hh	hh	hh	hk	hk	hk	hh	hk	hh	kk	kk	hk	kk	hk	hh	hh	kk	hh	kk	hk	kk	hk	hk	kk	kk	hh	hk	kk	hh	kk	hk	kk	hk	kk	hk	hk	hk	kk	hk	hk	kk	hk	hk	hk
1132-C588328A	<nnxnp>	np	np	np	np	nn	nn	np	nn	np	nn	np	nn	nn	nn	nn	nn	nn	nn	nn	np	nn	nn	np	nn	nn	nn	nn	nn	np	nn	nn	nn	nn	nn	nn	nn	np	np	np	np	nn	np	np	nn	nn	nn
1132-A814109G	<hkxhk>	kk	hk	hk	hk	hk	kk	hh	kk	hk	hh	hk	hk	hk	hh	hk	kk	hk	hk	hk	hk	hk	hk	hk	kk	kk	hk	hk	hk	kk	hk	hk	hk	kk	hk	kk	hk	hh	kk	hh	hk	kk	kk	hk	kk	kk	kk
1144-C83122T	<lmxll>	lm	lm	ll	lm	ll	lm	ll	ll	ll	ll	ll	lm	lm	lm	lm	ll	lm	lm	lm	lm	lm	lm	lm	lm	lm	ll	lm	ll	lm	ll	lm	lm	lm	lm	lm	lm	lm	lm	lm	lm	lm	lm	lm	lm	lm	lm
1149-T201074C	<hkxhk>	hh	kk	hk	hk	hk	hh	hh	hh	hh	hh	hh	hk	hk	hh	hh	hk	hk	kk	hk	hh	hk	hk	hk	hk	kk	hk	hh	hk	hh	hk	hk	hk	hk	hk	kk	hh	hk	hh	hk	hh	hh	hk	hk	hk	hh	hk
1155-G6087A	<lmxll>	ll	ll	lm	ll	lm	ll	lm	lm	lm	lm	lm	ll	ll	ll	ll	lm	ll	ll	ll	ll	ll	ll	ll	ll	ll	lm	ll	lm	ll	lm	ll	ll	ll	ll	ll	ll	ll	ll	ll	ll	ll	ll	ll	ll	ll	ll
1155-A9988C	<nnxnp>	nn	np	np	nn	np	np	np	nn	np	np	np	np	np	nn	np	np	np	nn	np	np	np	np	nn	nn	np	np	np	np	np	np	np	nn	np	np	np	np	nn	np	np	nn	np	np	nn	np	nn	nn
1164-C233458T	<nnxnp>	np	nn	np	nn	np	np	np	np	nn	np	nn	nn	np	np	np	nn	np	np	np	nn	np	np	nn	np	np	nn	np	np	nn	np	nn	np	np	np	np	nn	nn	np	np	np	np	np	np	nn	nn	np
1174-A509689T	<nnxnp>	np	nn	nn	np	nn	np	nn	np	nn	nn	np	nn	nn	np	nn	nn	nn	nn	nn	nn	nn	nn	np	np	nn	nn	nn	nn	nn	nn	nn	nn	nn	nn	nn	nn	np	nn	nn	nn	nn	nn	np	nn	nn	np
1174-T509787A	<nnxnp>	np	nn	nn	np	nn	np	nn	np	nn	nn	np	nn	nn	np	nn	nn	nn	nn	nn	nn	nn	nn	np	np	nn	nn	nn	nn	nn	nn	nn	nn	nn	nn	nn	nn	np	nn	nn	nn	nn	nn	np	nn	nn	np
1179-G1339292T	<lmxll>	ll	lm	ll	ll	ll	ll	lm	ll	ll	lm	ll	lm	lm	ll	lm	ll	ll	ll	lm	ll	lm	lm	lm	ll	ll	lm	lm	ll	ll	lm	ll	lm	ll	lm	ll	lm	lm	ll	--	lm	ll	ll	lm	ll	ll	lm
1179-C381678G	<nnxnp>	np	nn	np	nn	np	np	np	np	nn	np	nn	nn	np	np	np	nn	np	np	np	nn	np	np	nn	np	np	nn	np	np	nn	np	nn	np	np	np	np	nn	nn	np	np	np	np	np	np	nn	nn	np
1188-G619970T	<lmxll>	ll	lm	ll	ll	ll	ll	lm	ll	ll	lm	ll	lm	lm	ll	lm	ll	ll	ll	lm	ll	lm	lm	lm	ll	ll	lm	lm	ll	ll	ll	ll	lm	ll	lm	ll	ll	lm	ll	ll	lm	ll	ll	ll	ll	ll	lm
12-C346224T	<nnxnp>	np	np	nn	nn	np	np	np	nn	nn	np	nn	np	nn	np	np	np	np	np	nn	nn	nn	nn	np	np	nn	np	np	nn	np	np	np	nn	np	np	nn	np	np	np	np	nn	np	np	nn	np	nn	np
12-T353707C	<hkxhk>	hk	hk	kk	kk	hk	hk	hk	kk	kk	hh	kk	hh	kk	hk	hh	hh	hk	hh	kk	hk	kk	hk	hh	hh	kk	hk	hh	hk	hh	hk	hk	hk	hh	hk	hk	hh	hh	hh	hk	kk	hk	hh	kk	hh	kk	hk
12-T412372C	<lmxll>	lm	lm	lm	lm	lm	lm	lm	lm	lm	ll	lm	ll	lm	lm	ll	ll	lm	ll	lm	ll	lm	lm	ll	ll	lm	lm	ll	ll	ll	lm	lm	ll	ll	lm	ll	ll	ll	ll	lm	lm	lm	ll	lm	ll	lm	lm
120-G159643A	<efxeg>	eg	ef	eg	eg	eg	eg	fg	eg	eg	fg	ee	ef	fg	eg	fg	ee	eg	eg	fg	eg	fg	fg	ef	eg	eg	ef	fg	eg	eg	eg	eg	fg	eg	fg	eg	ef	ef	eg	eg	fg	eg	eg	eg	eg	eg	fg
1203-T193535C	<hkxhk>	hk	hk	kk	hk	hk	hk	hk	hk	hk	hk	hk	hk	hk	hh	kk	hk	hk	hk	hk	hk	hh	--	hk	hh	kk	kk	hk	kk	kk	kk	kk	kk	hk	hk	kk	hk	hk	kk	kk	hh	hk	kk	hk	hk	hh	hk
1203-G85872A	<lmxll>	ll	ll	ll	lm	lm	lm	ll	lm	lm	ll	lm	ll	ll	lm	ll	ll	ll	ll	ll	ll	lm	lm	ll	lm	ll	ll	ll	ll	ll	ll	ll	ll	ll	ll	ll	ll	ll	ll	ll	lm	ll	ll	ll	ll	lm	lm
1203-A5873G	<hkxhk>	hk	hk	kk	hk	hk	hk	hk	hk	hk	hk	hk	hk	hk	hh	kk	hk	hk	hk	hk	hk	hh	hh	hk	hh	kk	kk	hk	kk	kk	kk	kk	kk	hk	hk	kk	hk	hk	kk	kk	hh	hk	kk	hk	hk	hh	hk
1204-T17866C	<nnxnp>	nn	nn	np	np	nn	np	nn	np	nn	nn	np	nn	np	np	np	nn	nn	nn	np	np	nn	nn	nn	nn	np	np	np	np	np	nn	np	np	np	np	np	nn	np	nn	nn	nn	np	nn	nn	nn	np	np
1209-G2500T	<efxeg>	eg	eg	ef	ef	fg	ee	ee	eg	eg	ee	ee	ee	ee	ee	ee	ef	ee	fg	fg	eg	ee	fg	ef	ef	ee	eg	ee	eg	eg	eg	eg	ef	ef	ee	eg	ef	eg	fg	ee	ee	eg	eg	fg	eg	fg	fg
121-T388022C	<lmxll>	lm	lm	lm	ll	ll	ll	lm	ll	lm	lm	ll	lm	lm	lm	lm	lm	lm	lm	lm	lm	ll	ll	lm	ll	lm	lm	lm	lm	lm	lm	lm	lm	lm	lm	lm	lm	lm	lm	lm	lm	lm	lm	lm	lm	ll	ll
121-T484620A	<nnxnp>	np	np	nn	nn	nn	nn	np	nn	nn	np	nn	nn	np	nn	nn	np	np	np	np	nn	nn	nn	np	nn	nn	nn	nn	nn	np	nn	nn	nn	np	np	nn	np	nn	np	nn	np	nn	nn	np	np	nn	nn
1219-A484838G	<lmxll>	ll	ll	lm	lm	lm	ll	ll	ll	ll	ll	ll	ll	ll	ll	ll	lm	ll	lm	lm	ll	ll	ll	lm	lm	ll	ll	ll	ll	ll	ll	ll	lm	lm	ll	ll	lm	ll	lm	ll	ll	ll	ll	lm	ll	lm	lm
1222-C342214T	<hkxhk>	hk	kk	hk	hk	kk	hk	hk	hk	hk	hk	hk	hk	hk	hh	hh	hk	hk	hk	hh	hh	hk	hk	hk	kk	hh	hh	hh	--	hh	hk	hh	--	hh	hh	hk	hk	hh	hk	hk	hk	hh	hk	--	kk	hk	hk
1232-A118120G	<nnxnp>	np	np	nn	nn	np	nn	np	nn	np	np	nn	np	nn	nn	nn	np	np	np	nn	nn	np	np	np	np	nn	nn	nn	nn	nn	np	nn	nn	nn	nn	nn	np	nn	np	np	np	nn	np	np	np	nn	nn
1241-T25726C	<hkxhk>	hk	hk	kk	kk	kk	hk	hh	kk	kk	hk	hh	hh	kk	hk	hh	hh	hk	hk	kk	hk	kk	hk	hh	hh	kk	kk	hk	hk	hk	hk	hk	kk	hk	hh	kk	hh	hk	hk	hk	kk	hk	hk	hk	hk	kk	hk
1245-A55523G	<nnxnp>	nn	nn	np	np	nn	nn	nn	np	nn	nn	nn	nn	np	np	nn	nn	np	np	np	np	np	np	np	nn	nn	nn	np	np	nn	np	np	nn	nn	np	nn	np	nn	np	nn	np	np	nn	nn	nn	np	nn
1249-C76596T	<lmxll>	ll	lm	ll	ll	lm	ll	lm	ll	ll	lm	ll	lm	ll	lm	lm	lm	ll	lm	ll	ll	ll	ll	lm	lm	ll	ll	ll	lm	ll	ll	ll	ll	ll	ll	lm	ll	lm	lm	ll	ll	ll	ll	ll	ll	ll	lm
1255-A312000G	<hkxhk>	hh	hh	hh	hk	hk	hh	hk	hk	hh	hk	hh	hk	hk	kk	hk	hh	hk	hk	hk	hk	hk	hk	hh	kk	hk	hh	hk	kk	hk	hk	kk	hh	hk	hk	hk	hk	hk	hh	hk	hk	hh	hk	hk	hh	hk	hk
1255-G326792C	<hkxhk>	hk	kk	hk	kk	hh	hk	hh	hk	kk	hh	kk	hk	hk	hh	hh	kk	hk	hk	hk	kk	hk	hk	kk	hh	hk	kk	hk	hh	kk	hk	hk	hk	hh	hk	hh	kk	hk	hk	hk	hk	hk	hk	hk	kk	kk	hh
1258-T145836C	<nnxnp>	np	np	np	nn	np	nn	np	np	np	np	nn	np	nn	nn	np	np	nn	np	np	nn	np	np	np	nn	np	nn	np	nn	nn	np	np	np	np	np	np	np	nn	np	np	np	np	np	np	np	np	np
1258-G224536A	<nnxnp>	nn	nn	nn	np	nn	np	nn	nn	nn	nn	np	nn	np	np	nn	nn	np	nn	nn	np	nn	np	nn	np	nn	np	nn	np	np	nn	nn	nn	nn	nn	nn	nn	np	nn	nn	nn	nn	nn	nn	nn	nn	nn
1258-T773212G	<hkxhk>	hk	hk	kk	hk	hk	kk	hk	hk	hk	hk	hk	hk	hk	hk	hk	hk	hk	hk	hk	kk	hk	hk	hk	hk	hk	hk	hk	hk	hk	kk	hk	hk	hk	hk	hk	hk	hk	hk	hk	kk	kk	hk	hk	hk	hk	hk
1267-G1024336A	<lmxll>	ll	lm	ll	ll	ll	ll	lm	ll	ll	lm	ll	lm	lm	ll	lm	ll	ll	ll	lm	ll	lm	lm	lm	ll	ll	lm	lm	ll	ll	ll	ll	lm	ll	lm	ll	lm	lm	ll	lm	lm	ll	ll	lm	ll	ll	lm
128-T537177G	<nnxnp>	nn	nn	np	np	nn	nn	nn	np	nn	nn	nn	nn	np	np	nn	nn	np	np	nn	np	nn	--	np	nn	nn	nn	np	np	nn	np	np	np	nn	np	nn	np	nn	np	nn	np	np	nn	nn	nn	np	np
1288-G208027T	<nnxnp>	np	np	nn	nn	nn	nn	np	nn	nn	np	nn	np	np	np	nn	np	np	np	np	np	np	np	np	np	nn	nn	np	nn	nn	nn	nn	nn	np	np	nn	np	np	nn	nn	np	np	nn	np	np	np	nn
C21484-G820A	<lmxll>	lm	lm	lm	lm	ll	lm	lm	lm	ll	ll	ll	ll	ll	lm	lm	ll	lm	lm	lm	ll	ll	ll	ll	ll	ll	ll	ll	ll	ll	ll	ll	lm	ll	lm	lm	lm	ll	ll	lm	lm	lm	ll	lm	lm	lm	lm
1299-A73902G	<nnxnp>	nn	np	np	np	nn	np	np	nn	np	np	np	np	nn	np	np	np	np	nn	np	np	nn	nn	nn	nn	nn	nn	nn	np	nn	np	np	nn	np	np	nn	np	np	nn	np	np	np	np	nn	np	nn	nn
1031-G351214A	<nnxnp>	np	nn	np	np	nn	np	nn	np	np	np	np	np	np	np	nn	nn	np	np	nn	np	nn	np	nn	nn	nn	nn	nn	np	nn	np	np	np	np	np	nn	np	np	np	nn	np	np	nn	nn	np	nn	np
1301-G1099934A	<hkxhk>	hk	hh	kk	kk	hh	hk	hh	kk	hk	hh	hk	hh	kk	hk	hh	hk	kk	kk	kk	kk	kk	kk	hk	hk	kk	hk	kk	hk	kk	kk	hk	hk	hh	kk	hh	kk	hh	hk	kk	kk	hk	kk	kk	hk	kk	hh
1307-C729099T	<lmxll>	lm	ll	ll	ll	ll	ll	lm	ll	lm	lm	ll	lm	ll	lm	lm	lm	lm	lm	lm	lm	lm	lm	lm	ll	lm	lm	lm	lm	lm	lm	lm	ll	lm	lm	lm	lm	lm	lm	lm	lm	lm	lm	ll	ll	ll	ll
1309-T265494C	<hkxhk>	hk	kk	hk	hk	kk	hk	hk	hk	hk	hk	hk	hk	hk	hh	hh	hk	hk	hk	hh	hh	hk	hk	hk	kk	hh	hh	hh	hh	hh	hk	hh	hk	hh	hh	hk	hk	hh	hk	hk	hk	hh	hk	kk	kk	hk	hk
1309-A107384G	<lmxll>	lm	ll	lm	lm	ll	lm	ll	lm	lm	ll	lm	ll	lm	ll	ll	lm	lm	ll	lm	lm	lm	lm	lm	ll	lm	lm	lm	ll	lm	lm	ll	lm	ll	lm	ll	lm	ll	ll	lm	lm	lm	lm	lm	lm	lm	ll
1330-G48465A	<lmxll>	ll	ll	ll	ll	ll	ll	lm	ll	ll	lm	lm	lm	ll	ll	lm	lm	ll	lm	ll	lm	ll	ll	lm	lm	ll	ll	ll	lm	ll	ll	lm	ll	lm	lm	ll	lm	ll	ll	ll	ll	ll	ll	lm	ll	ll	ll
1350-C273302T	<lmxll>	ll	lm	lm	lm	lm	lm	lm	lm	lm	ll	ll	ll	lm	ll	lm	ll	lm	lm	lm	lm	lm	lm	lm	ll	ll	lm	ll	ll	ll	lm	ll	lm	ll	ll	ll	lm	lm	lm	ll	ll	ll	ll	ll	ll	ll	lm
1354-G129670A	<lmxll>	lm	ll	lm	lm	lm	ll	lm	lm	lm	ll	lm	lm	lm	lm	lm	ll	lm	ll	lm	--	lm	lm	ll	lm	ll	ll	lm	ll	lm	lm	lm	lm	lm	lm	ll	lm	lm	ll	ll	lm	ll	ll	lm	ll	lm	ll
1364-G31469T	<hkxhk>	kk	hk	hh	kk	hh	hk	hh	hh	hh	hh	hh	hk	hk	kk	kk	hh	hk	kk	hk	hk	hk	hk	kk	kk	hk	hh	kk	hh	kk	hh	hk	kk	hk	hk	kk	hk	kk	hk	kk	kk	hk	hk	kk	hk	kk	kk
1369-T29367G	<nnxnp>	np	np	nn	nn	nn	nn	np	nn	nn	np	nn	nn	np	np	nn	np	np	np	np	np	nn	nn	np	nn	nn	nn	np	nn	np	nn	nn	nn	np	np	nn	np	np	nn	nn	np	nn	nn	np	np	nn	nn
1372-A254380T	<lmxll>	lm	lm	ll	lm	ll	lm	ll	ll	ll	ll	ll	lm	lm	lm	lm	ll	lm	lm	lm	lm	lm	lm	lm	lm	ll	ll	lm	ll	lm	ll	lm	lm	lm	lm	lm	lm	lm	lm	lm	lm	lm	lm	ll	lm	lm	lm
1372-G266410A	<nnxnp>	nn	nn	nn	np	nn	nn	nn	nn	nn	nn	nn	nn	nn	np	np	nn	nn	np	nn	nn	nn	nn	nn	np	nn	nn	np	nn	np	nn	nn	np	nn	nn	np	nn	np	np	np	np	nn	nn	np	nn	np	np
1385-C248636G	<nnxnp>	np	nn	nn	np	nn	nn	nn	np	np	np	nn	nn	nn	nn	nn	np	nn	np	np	nn	nn	nn	nn	nn	nn	np	nn	np	np	np	np	nn	nn	np	np	np	np	np	nn	nn	np	np	np	np	np	np
1391-A183814T	<lmxll>	lm	lm	lm	lm	ll	lm	ll	lm	lm	ll	lm	ll	lm	ll	ll	lm	lm	lm	lm	lm	lm	--	lm	ll	lm	lm	lm	ll	lm	lm	ll	lm	ll	lm	ll	lm	ll	lm	lm	lm	lm	lm	lm	lm	lm	ll
1402-T40502G	<hkxhk>	hh	hh	hk	hk	hk	hk	hk	hk	hk	hk	hh	hk	hk	hh	kk	hh	kk	kk	hk	hk	kk	hk	hh	hh	hk	hk	hk	hk	hh	hk	hk	hk	hh	hk	hk	hk	hk	hh	hh	hh	hk	hk	kk	hk	hh	kk
1402-G35725T	<hkxhk>	hk	hk	hh	kk	kk	kk	kk	hh	kk	hh	hk	hh	hh	hk	hk	hk	hk	hk	hh	kk	hk	hk	hk	hk	hh	kk	hh	hh	hk	kk	hh	kk	hk	kk	hh	kk	kk	hk	hk	hk	kk	kk	hk	kk	hk	hk
1403-T149693A	<efxeg>	ef	eg	ee	ee	fg	ef	ef	ef	ef	ef	ef	ee	ee	ef	ef	ee	ee	eg	ee	ef	ee	ee	ee	ee	eg	ee	ef	fg	ef	fg	ee	ee	ee	ee	eg	ef	ee	ef	ee	ef	ef	ee	ee	ee	ef	ee
1403-G110111T	<nnxnp>	np	nn	np	np	nn	np	np	np	np	np	np	np	np	np	np	np	np	nn	np	np	np	np	np	np	nn	np	np	nn	np	nn	np	np	np	np	nn	np	np	np	np	np	np	np	np	np	np	np
1410-C6836T	<lmxll>	ll	ll	lm	ll	lm	ll	lm	lm	lm	lm	lm	ll	ll	ll	ll	lm	ll	ll	ll	ll	ll	ll	ll	ll	lm	lm	ll	lm	ll	lm	ll	ll	ll	ll	ll	ll	ll	ll	ll	ll	ll	ll	lm	ll	ll	ll
1416-G1936A	<lmxll>	lm	lm	lm	lm	lm	ll	lm	lm	lm	ll	lm	ll	lm	lm	ll	ll	lm	ll	lm	ll	lm	lm	ll	ll	lm	lm	ll	ll	ll	lm	lm	ll	ll	lm	ll	ll	ll	ll	lm	lm	lm	ll	lm	ll	lm	lm
1419-G25202T	<lmxll>	lm	lm	ll	ll	ll	ll	ll	ll	ll	lm	lm	lm	lm	lm	ll	lm	ll	ll	ll	ll	ll	ll	lm	lm	lm	ll	lm	lm	lm	ll	lm	ll	lm	ll	lm	ll	ll	lm	lm	lm	ll	ll	lm	ll	lm	ll
142-T818377A	<nnxnp>	np	nn	nn	nn	np	np	nn	nn	nn	nn	nn	nn	np	nn	nn	nn	nn	np	np	nn	nn	np	np	nn	np	np	np	np	np	nn	nn	np	np	np	nn	np	nn	np	nn	np	np	nn	np	nn	np	np
42164-C37627T	<nnxnp>	nn	nn	np	np	nn	nn	np	np	nn	nn	np	nn	np	nn	nn	nn	nn	nn	nn	np	np	np	nn	nn	nn	nn	nn	nn	nn	nn	nn	np	nn	nn	nn	nn	nn	nn	nn	np	nn	np	np	nn	np	nn
1420-A22807G	<hkxhk>	hk	hk	hh	hh	hk	hk	hh	hh	hk	hk	--	hk	hh	hk	hk	hk	hk	hk	hk	hh	hh	hh	hk	hk	hk	hk	hk	hk	hk	hk	hk	hh	hk	hk	hk	hk	hk	hk	hk	hh	hk	hh	hh	hk	hh	hk
1423-G5342A	<nnxnp>	np	nn	nn	np	nn	np	nn	nn	nn	nn	np	nn	np	np	nn	nn	nn	nn	nn	np	nn	nn	np	np	nn	np	nn	np	np	nn	nn	nn	nn	nn	nn	nn	np	nn	nn	nn	nn	nn	nn	nn	nn	nn
144-T152550C	<lmxll>	ll	ll	lm	lm	lm	lm	ll	--	lm	ll	lm	ll	ll	lm	--	ll	ll	ll	ll	ll	lm	lm	ll	lm	lm	lm	ll	lm	lm	lm	lm	lm	ll	ll	lm	--	ll	lm	lm	lm	ll	lm	ll	ll	lm	lm
1445-G137521A	<nnxnp>	np	nn	nn	np	nn	np	nn	np	nn	nn	np	nn	nn	np	nn	nn	nn	nn	nn	nn	nn	nn	np	np	nn	nn	nn	nn	nn	nn	nn	nn	nn	nn	nn	nn	np	nn	nn	nn	nn	nn	np	nn	nn	nn
1445-C118806T	<nnxnp>	nn	np	np	nn	np	nn	np	nn	np	np	nn	np	np	nn	np	np	np	np	np	np	np	np	nn	nn	np	np	np	np	np	np	np	np	np	np	np	np	nn	np	np	np	np	np	nn	np	np	np
1445-T120774A	<nnxnp>	nn	np	np	nn	np	nn	np	nn	np	np	nn	np	np	nn	np	np	np	np	np	np	np	--	nn	nn	np	np	np	np	np	np	np	np	np	np	np	np	nn	np	np	np	np	np	nn	np	np	np
1459-T91193G	<lmxll>	ll	ll	ll	ll	ll	ll	ll	ll	ll	lm	ll	lm	ll	ll	lm	lm	ll	lm	ll	lm	ll	ll	lm	lm	ll	ll	lm	lm	lm	ll	ll	lm	lm	ll	lm	lm	lm	lm	ll	ll	ll	lm	ll	lm	ll	ll
146-T57660C	<lmxll>	ll	lm	lm	lm	lm	lm	ll	lm	ll	ll	lm	ll	lm	ll	ll	ll	ll	ll	ll	ll	ll	ll	ll	lm	ll	ll	ll	ll	ll	ll	ll	lm	ll	ll	ll	ll	ll	ll	ll	ll	ll	ll	lm	lm	lm	lm
1466-C9442T	<nnxnp>	np	np	nn	np	nn	nn	nn	nn	np	nn	np	np	nn	nn	nn	np	nn	nn	nn	np	nn	nn	nn	nn	nn	np	nn	nn	np	np	nn	nn	nn	nn	nn	np	nn	nn	np	nn	nn	np	np	np	np	nn
1466-T25829C	<nnxnp>	np	np	nn	np	nn	nn	nn	nn	np	nn	np	np	nn	nn	nn	np	nn	nn	nn	np	nn	nn	nn	nn	nn	np	nn	nn	np	np	nn	nn	nn	nn	nn	np	nn	nn	np	nn	nn	np	np	np	np	nn
1469-A315994G	<nnxnp>	np	nn	np	np	nn	np	nn	np	np	np	np	np	np	np	nn	nn	np	np	nn	np	nn	--	nn	nn	nn	nn	nn	np	nn	np	np	np	np	np	nn	np	np	np	nn	np	np	nn	nn	np	nn	np
1469-T226856C	<hkxhk>	hk	hk	hk	hk	hk	hk	hh	hk	hk	kk	hk	kk	hk	hk	hk	hk	hk	kk	hh	hk	hh	--	hk	hk	hk	hh	hh	kk	hh	hk	hk	hk	hk	hk	hk	hk	kk	kk	hh	hk	hk	hh	hh	hk	hh	kk
1469-C316839T	<lmxll>	ll	lm	ll	ll	lm	ll	ll	ll	ll	lm	ll	lm	ll	ll	lm	lm	ll	lm	ll	ll	ll	ll	lm	lm	lm	ll	ll	lm	ll	ll	ll	ll	ll	ll	lm	ll	lm	lm	ll	ll	ll	ll	ll	ll	ll	lm
1475-A971G	<lmxll>	ll	ll	ll	ll	ll	ll	lm	ll	ll	lm	ll	lm	ll	ll	lm	lm	ll	lm	ll	lm	ll	lm	lm	lm	ll	ll	lm	lm	lm	ll	ll	lm	lm	ll	lm	lm	lm	lm	ll	ll	ll	lm	ll	ll	ll	ll
1476-A234967C	<hkxhk>	kk	hh	hk	hk	hk	kk	kk	kk	kk	kk	kk	kk	kk	hk	kk	hk	hk	hh	hk	kk	hk	hk	hk	hk	hh	hk	kk	hk	kk	hk	hk	hk	hk	hk	hh	hk	kk	kk	hh	kk	kk	hk	hk	hk	kk	hk
1489-T93547C	<lmxll>	lm	lm	lm	lm	ll	lm	lm	lm	ll	ll	ll	ll	ll	ll	lm	ll	lm	ll	lm	lm	ll	ll	ll	ll	ll	ll	ll	ll	ll	lm	ll	lm	ll	lm	lm	lm	ll	ll	lm	lm	lm	ll	ll	lm	lm	lm
1492-A12800G	<lmxll>	lm	lm	ll	lm	lm	lm	lm	ll	ll	ll	ll	ll	lm	ll	lm	ll	lm	ll	lm	lm	ll	ll	ll	lm	ll	ll	ll	ll	ll	lm	ll	lm	ll	ll	lm	lm	ll	ll	lm	lm	lm	ll	ll	lm	lm	lm
1492-T253526C	<nnxnp>	np	nn	nn	np	nn	nn	nn	np	nn	nn	np	nn	nn	np	nn	nn	nn	nn	nn	nn	nn	nn	np	np	nn	nn	nn	nn	nn	nn	nn	nn	nn	nn	nn	nn	np	nn	nn	np	nn	nn	np	nn	np	np
1492-A2607G	<lmxll>	lm	lm	ll	lm	lm	lm	lm	ll	ll	ll	ll	ll	lm	ll	lm	ll	lm	ll	lm	lm	ll	ll	ll	lm	ll	ll	ll	ll	ll	lm	ll	lm	ll	ll	lm	lm	ll	ll	lm	lm	lm	ll	ll	lm	lm	lm
1493-A56331G	<nnxnp>	nn	nn	np	np	np	nn	np	nn	np	np	np	nn	nn	np	nn	nn	np	np	nn	np	nn	nn	nn	nn	nn	nn	nn	np	nn	nn	np	nn	nn	nn	nn	nn	np	nn	np	nn	nn	nn	nn	nn	nn	nn
1497-T149063C	<lmxll>	lm	ll	ll	ll	ll	ll	lm	ll	lm	lm	ll	lm	ll	lm	lm	lm	lm	lm	lm	lm	lm	lm	ll	ll	lm	lm	lm	lm	lm	lm	lm	ll	lm	lm	ll	lm	lm	lm	lm	lm	lm	ll	ll	ll	ll	ll
1497-T86794C	<lmxll>	lm	ll	ll	ll	ll	ll	lm	ll	lm	lm	ll	lm	ll	lm	lm	lm	lm	lm	lm	lm	lm	lm	ll	ll	lm	lm	lm	lm	lm	lm	lm	ll	lm	lm	ll	lm	lm	lm	lm	lm	lm	ll	ll	ll	ll	ll
150-G1282068A	<hkxhk>	hk	hk	kk	kk	hk	hh	kk	kk	hk	hh	kk	hh	kk	hk	hh	hh	hk	hh	hk	hk	kk	kk	hh	hh	hk	hk	hh	hh	hh	hk	hk	hk	hh	hk	hh	hh	hh	hh	hk	kk	hk	hk	kk	hh	kk	hk
150-T337617C	<nnxnp>	np	np	nn	nn	nn	np	nn	np	nn	nn	nn	np	np	nn	np	np	nn	nn	np	nn	np	np	np	np	np	np	np	nn	np	np	nn	np	np	np	np	np	nn	np	nn	np	np	np	np	np	np	np
1501-A45159T	<hkxhk>	hh	kk	kk	kk	hk	hk	kk	hk	kk	hk	hk	hk	hh	hk	kk	hk	kk	hk	kk	kk	kk	kk	hk	hh	hh	hk	hh	hk	hh	kk	hk	hk	hk	hk	hh	hk	kk	hk	hk	hh	hh	kk	hh	hk	hh	hk
1503-G17549A	<lmxll>	ll	ll	ll	ll	ll	ll	lm	ll	ll	lm	lm	lm	ll	ll	lm	lm	ll	lm	ll	lm	ll	ll	lm	lm	ll	ll	ll	lm	ll	ll	lm	ll	lm	lm	ll	lm	ll	ll	ll	ll	ll	ll	lm	ll	ll	ll
1503-A12100G	<nnxnp>	np	np	nn	nn	nn	np	np	nn	nn	nn	np	np	nn	np	np	np	np	nn	nn	nn	nn	nn	np	np	nn	nn	np	nn	np	np	nn	nn	nn	np	nn	np	np	np	np	nn	np	np	nn	np	nn	np
1512-C119993A	<hkxhk>	hh	kk	hh	hh	kk	hh	hk	hh	hh	hk	hh	hh	hh	hh	kk	kk	hh	hk	hk	hh	hk	hk	kk	hk	kk	hk	hk	hk	hh	hh	hh	hh	hh	hh	kk	hh	hh	hk	kk	hh	hk	hk	hk	hk	hk	hk
1521-G470099A	<lmxll>	lm	lm	ll	ll	ll	ll	ll	ll	ll	lm	lm	lm	lm	lm	ll	lm	ll	ll	lm	ll	ll	ll	lm	lm	lm	ll	lm	lm	lm	ll	lm	ll	lm	ll	lm	ll	ll	lm	lm	lm	ll	ll	lm	ll	lm	ll
1525-C98482T	<lmxll>	lm	ll	ll	ll	ll	lm	ll	ll	ll	lm	ll	ll	ll	ll	lm	lm	ll	ll	ll	ll	ll	ll	lm	lm	ll	ll	lm	lm	lm	ll	ll	lm	ll	ll	lm	lm	lm	lm	ll	ll	ll	lm	ll	lm	ll	ll
1528-A195865G	<hkxhk>	hk	hh	hk	hk	hk	hh	hh	hh	hk	kk	hh	kk	kk	hk	hh	hk	hh	hh	kk	hk	kk	kk	hk	kk	hk	hk	kk	hk	kk	kk	hk	hk	hk	hh	hk	hh	hk	kk	hk	hh	hk	hh	hk	hh	hh	hh
1532-G724808A	<lmxll>	lm	lm	lm	ll	ll	ll	ll	ll	ll	lm	lm	lm	lm	lm	ll	lm	ll	ll	lm	ll	ll	ll	lm	lm	lm	ll	lm	lm	lm	ll	lm	ll	lm	ll	lm	ll	ll	lm	lm	lm	ll	ll	lm	ll	lm	ll
1539-T4394C	<lmxll>	ll	lm	lm	ll	lm	lm	lm	lm	lm	lm	lm	lm	lm	ll	ll	lm	lm	ll	lm	lm	lm	ll	ll	ll	lm	--	ll	lm	ll	lm	lm	ll	lm	lm	ll	lm	ll	lm	ll	ll	lm	lm	ll	lm	ll	ll
1539-C2964T	<nnxnp>	nn	np	np	nn	np	np	np	np	np	np	np	np	np	nn	nn	np	np	nn	np	np	np	np	nn	nn	np	np	nn	np	nn	np	np	nn	np	np	nn	np	nn	np	nn	nn	np	np	nn	np	nn	nn
1539-G6263T	<nnxnp>	np	nn	nn	np	nn	nn	nn	nn	nn	nn	nn	nn	nn	np	np	nn	nn	np	nn	nn	nn	nn	np	np	nn	nn	np	nn	np	nn	nn	np	nn	nn	np	nn	np	nn	np	np	nn	nn	np	nn	np	np
1543-T30053A	<nnxnp>	np	np	np	np	np	np	nn	np	np	np	np	np	nn	np	np	np	np	np	np	nn	np	np	nn	np	np	np	np	np	np	np	np	nn	np	nn	np	np	np	np	np	nn	np	nn	np	np	np	np
1546-C43285T	<lmxll>	lm	lm	lm	ll	ll	ll	lm	ll	lm	lm	ll	lm	lm	lm	lm	lm	lm	lm	lm	lm	ll	ll	lm	ll	lm	lm	lm	lm	lm	lm	lm	lm	lm	lm	lm	lm	lm	lm	lm	lm	lm	lm	lm	lm	ll	ll
156-C164236A	<nnxnp>	np	np	nn	nn	nn	nn	np	nn	nn	np	nn	nn	np	nn	nn	np	np	np	np	nn	nn	nn	np	nn	nn	nn	nn	nn	np	np	nn	nn	np	np	nn	np	nn	np	np	np	nn	nn	np	np	nn	nn
156-C224997A	<lmxll>	ll	ll	ll	lm	lm	lm	ll	lm	ll	ll	lm	ll	ll	ll	ll	ll	ll	ll	ll	ll	lm	lm	ll	lm	ll	ll	ll	ll	ll	ll	ll	ll	ll	ll	ll	ll	ll	ll	ll	ll	ll	ll	ll	ll	lm	lm
156-A320886G	<nnxnp>	nn	np	np	np	nn	nn	np	nn	np	np	np	np	nn	np	np	np	np	nn	np	np	np	np	nn	nn	nn	nn	nn	np	nn	np	np	nn	np	np	nn	nn	np	nn	np	nn	nn	np	nn	np	nn	nn
1569-A73596C	<hkxhk>	hk	hk	hk	hk	hh	kk	kk	hk	hk	kk	kk	kk	kk	kk	kk	hk	kk	hh	hh	hk	kk	kk	hk	hk	hk	hk	kk	hk	hk	hk	hk	hk	hk	hk	hh	hk	hk	hh	kk	kk	hk	hk	hh	hh	hh	hh
157-G36522A	<nnxnp>	nn	np	np	nn	np	np	np	np	np	np	np	np	np	nn	nn	np	np	nn	np	np	np	--	nn	nn	np	np	nn	np	nn	np	np	nn	np	np	nn	np	nn	np	nn	nn	np	np	nn	np	nn	nn
1579-C336028T	<lmxll>	lm	ll	lm	lm	ll	lm	lm	lm	lm	ll	lm	ll	lm	ll	ll	ll	lm	ll	lm	lm	lm	lm	ll	ll	ll	lm	lm	ll	lm	lm	lm	lm	lm	lm	ll	lm	ll	ll	lm	lm	lm	lm	lm	lm	lm	ll
1583-C75097T	<nnxnp>	np	np	np	nn	np	np	np	np	np	np	np	np	np	nn	nn	np	np	nn	np	np	np	--	np	nn	np	np	nn	np	nn	np	np	nn	np	np	nn	np	nn	nn	nn	nn	np	np	nn	np	nn	nn
1583-A699270G	<lmxll>	lm	lm	ll	ll	ll	lm	lm	lm	lm	lm	lm	lm	lm	lm	lm	ll	lm	ll	ll	lm	lm	lm	ll	ll	lm	lm	ll	lm	lm	lm	lm	ll	lm	lm	lm	ll	lm	ll	lm	ll	lm	lm	lm	lm	ll	ll
1589-A104064T	<lmxll>	ll	lm	lm	ll	ll	ll	lm	ll	ll	lm	ll	ll	lm	ll	lm	lm	lm	lm	lm	lm	ll	ll	lm	ll	lm	lm	lm	lm	lm	lm	lm	lm	lm	lm	lm	lm	lm	lm	lm	ll	lm	lm	lm	lm	ll	ll
1599-G12762A	<lmxll>	ll	ll	ll	ll	lm	ll	lm	ll	ll	lm	ll	lm	ll	lm	lm	ll	ll	ll	ll	ll	ll	ll	ll	lm	ll	ll	ll	lm	ll	ll	lm	ll	lm	ll	lm	ll	lm	ll	ll	ll	ll	ll	ll	ll	ll	lm
1599-A135554G	<hkxhk>	hk	hk	hk	hh	kk	hk	kk	hh	hk	kk	hk	kk	hh	hk	kk	hk	hh	hh	hh	hh	hh	hh	hk	hk	hh	hk	hh	hk	hh	hh	hk	hk	kk	hh	kk	hh	kk	hk	hh	hh	hk	hh	hh	hk	hh	kk
1599-C538171T	<hkxhk>	hh	hh	hh	hk	hk	hh	hk	hk	hh	hk	hh	hk	hk	kk	hk	hh	hk	hk	hk	hk	hk	hk	hh	kk	hk	hh	hk	kk	hk	hk	kk	hh	hk	hk	hk	hk	hk	hh	hk	hk	hh	hk	hk	hh	hk	hk
1599-G99594T	<nnxnp>	nn	nn	nn	np	nn	nn	nn	np	nn	nn	nn	nn	np	np	nn	nn	np	np	np	np	np	--	nn	np	np	nn	np	np	np	np	np	nn	nn	np	nn	np	nn	nn	np	np	nn	np	np	nn	np	nn
160-G283588C	<lmxll>	lm	ll	lm	lm	lm	lm	ll	lm	lm	ll	lm	ll	ll	lm	ll	lm	lm	lm	ll	lm	ll	ll	ll	lm	lm	ll	ll	lm	lm	lm	lm	ll	lm	ll	lm	lm	ll	lm	lm	ll	lm	lm	lm	lm	lm	ll
1600-C308226T	<nnxnp>	nn	nn	np	np	nn	nn	nn	np	nn	nn	nn	nn	np	np	nn	nn	np	np	np	np	np	np	nn	np	np	nn	np	np	nn	np	np	nn	nn	np	nn	np	nn	nn	np	np	nn	np	np	nn	np	nn
1605-A145931T	<nnxnp>	np	nn	np	nn	np	np	np	nn	np	np	np	np	np	nn	nn	nn	nn	nn	nn	nn	nn	nn	np	np	np	nn	np	np	np	np	nn	np	np	nn	nn	nn	nn	np	np	nn	np	nn	nn	nn	nn	nn
1610-T165994C	<nnxnp>	nn	np	np	np	nn	nn	np	nn	np	np	np	np	nn	np	np	np	np	nn	np	np	np	np	nn	nn	nn	nn	nn	np	nn	np	np	nn	np	np	nn	nn	np	nn	np	nn	nn	np	nn	np	nn	nn
1611-T286474A	<lmxll>	ll	ll	ll	ll	ll	ll	ll	ll	ll	ll	ll	ll	ll	ll	ll	ll	ll	ll	ll	lm	ll	ll	lm	ll	ll	ll	ll	ll	ll	ll	ll	lm	ll	lm	ll	ll	ll	ll	ll	lm	ll	lm	ll	ll	ll	ll
USC_46914-779-1	<nnxnp>	np	np	nn	np	np	np	np	np	np	np	np	np	np	np	np	np	np	np	np	nn	np	np	np	np	np	np	np	np	np	np	np	np	np	np	np	np	np	np	np	np	np	np	np	np	np	np
1644-T42775C	<hkxhk>	hk	hk	kk	hk	hh	hk	hk	hk	hk	hk	hk	hk	kk	kk	kk	hk	hk	hk	hk	kk	hh	hk	hk	hh	kk	kk	kk	kk	kk	hk	kk	hk	kk	kk	kk	hk	kk	hk	hk	hk	kk	kk	hk	hk	hk	hk
165-T180032A	<lmxll>	ll	ll	ll	ll	ll	ll	lm	ll	ll	lm	lm	lm	ll	ll	lm	lm	ll	lm	ll	lm	ll	ll	lm	lm	ll	ll	ll	lm	ll	ll	lm	ll	lm	lm	ll	lm	ll	ll	ll	ll	ll	ll	lm	ll	ll	ll
1665-G158678A	<nnxnp>	nn	nn	np	np	nn	np	nn	np	nn	nn	np	nn	np	np	np	nn	nn	nn	np	np	nn	nn	nn	nn	np	np	np	np	np	nn	np	np	np	np	np	nn	np	nn	nn	nn	np	nn	nn	nn	np	np
1671-C335188T	<lmxll>	lm	lm	ll	lm	ll	lm	ll	ll	lm	lm	lm	lm	lm	lm	lm	ll	lm	lm	lm	lm	lm	lm	lm	ll	lm	ll	lm	ll	ll	ll	lm	lm	lm	lm	ll	lm	lm	lm	ll	lm	lm	ll	lm	lm	lm	ll
168-A433150G	<nnxnp>	nn	nn	nn	np	nn	nn	nn	np	nn	nn	nn	nn	np	np	nn	nn	np	np	np	np	np	np	nn	np	np	nn	np	np	np	np	np	nn	nn	np	nn	np	nn	nn	np	np	nn	np	np	nn	np	nn
168-A770394G	<lmxll>	ll	ll	lm	ll	lm	ll	lm	lm	lm	lm	lm	ll	ll	ll	ll	lm	ll	ll	ll	ll	ll	ll	ll	ll	ll	lm	ll	lm	ll	lm	ll	ll	ll	ll	ll	ll	ll	ll	ll	ll	ll	ll	ll	ll	ll	ll
1687-G86744A	<hkxhk>	hh	hk	hh	hk	hh	hh	hh	hk	hk	hk	hk	hk	hk	kk	hk	kk	hh	kk	hk	hk	kk	kk	hk	hh	hk	kk	hk	hk	hk	hh	hk	hh	hk	kk	hk	hh	kk	hk	hk	hk	hh	kk	kk	hk	hk	hk
1710-T196391G	<hkxhk>	hh	hk	kk	hk	hk	hk	hk	hk	hk	hk	hk	hh	hk	hh	kk	hk	hk	hk	hk	hk	hh	hh	hk	hh	kk	kk	hk	kk	kk	kk	kk	kk	hh	hk	kk	hk	hk	kk	kk	hh	hk	kk	hk	hk	hh	hk
1711-C41063T	<hkxhk>	hk	hk	hk	hk	kk	hh	hh	hk	hk	hh	hh	hh	hh	hh	hh	hk	hh	kk	kk	hk	hh	hh	hk	hk	hh	hk	hh	hk	hk	hk	hk	hk	hk	hh	hk	hk	hk	kk	hh	hh	hk	hk	kk	hk	kk	kk
1715-C587389T	<lmxll>	ll	lm	ll	ll	ll	ll	lm	ll	ll	lm	ll	lm	lm	ll	lm	ll	ll	ll	lm	ll	lm	lm	lm	ll	ll	lm	lm	ll	ll	ll	ll	lm	ll	lm	ll	lm	lm	ll	ll	lm	ll	ll	lm	ll	ll	lm
1720-C243626T	<hkxhk>	hk	hk	kk	hh	hh	hk	hk	hk	hh	hk	hk	hk	hk	kk	hk	kk	hk	hk	hk	hh	hk	hk	hh	hk	hh	hh	hk	kk	hk	hk	hh	hk	kk	hk	hk	hk	hh	hk	kk	hk	kk	hk	kk	hh	hk	hk
1720-C54529A	<lmxll>	ll	lm	ll	ll	lm	ll	ll	ll	ll	lm	ll	lm	ll	lm	lm	lm	ll	lm	ll	ll	ll	ll	lm	lm	lm	ll	ll	lm	ll	ll	ll	ll	ll	ll	lm	ll	lm	lm	ll	ll	ll	ll	ll	ll	ll	lm
1729-C146948T	<nnxnp>	np	nn	nn	np	nn	np	nn	np	nn	nn	np	nn	nn	np	nn	nn	nn	nn	nn	nn	nn	nn	np	np	nn	nn	nn	nn	nn	nn	nn	nn	nn	nn	nn	nn	np	nn	nn	nn	nn	nn	np	nn	nn	np
1729-C168040T	<nnxnp>	np	nn	nn	np	nn	np	nn	np	nn	nn	np	nn	nn	np	nn	nn	nn	nn	nn	nn	nn	nn	np	np	nn	nn	nn	nn	nn	nn	nn	nn	nn	nn	nn	nn	np	nn	nn	nn	nn	nn	np	nn	nn	np
173-G38580A	<lmxll>	lm	lm	lm	lm	ll	lm	lm	lm	ll	ll	ll	ll	ll	lm	lm	ll	lm	lm	lm	ll	ll	ll	ll	ll	ll	ll	ll	ll	ll	ll	ll	lm	ll	lm	lm	lm	ll	ll	lm	lm	lm	ll	lm	lm	lm	lm
1735-C52147T	<lmxll>	lm	lm	lm	lm	lm	lm	ll	lm	lm	ll	ll	ll	lm	lm	ll	ll	lm	ll	lm	ll	lm	lm	ll	ll	lm	lm	lm	ll	lm	lm	ll	lm	ll	ll	lm	ll	lm	lm	lm	lm	lm	lm	ll	lm	lm	lm
1736-G550540A	<lmxll>	lm	ll	lm	lm	lm	lm	ll	lm	lm	ll	lm	ll	ll	lm	ll	lm	lm	lm	ll	lm	ll	ll	ll	lm	lm	lm	ll	lm	lm	lm	lm	ll	lm	ll	lm	ll	ll	lm	lm	ll	lm	lm	ll	lm	lm	ll
1738-A129563G	<hkxhk>	hk	hk	kk	hk	hk	hk	hk	hk	kk	hk	hk	kk	hk	hk	kk	hk	hk	hk	hk	hk	hk	hk	hk	hh	kk	kk	hk	kk	hk	kk	kk	kk	hk	hk	kk	hk	hk	kk	kk	hk	kk	kk	hk	hk	hk	hk
C30958-T1287G	<lmxll>	ll	ll	lm	ll	ll	ll	ll	lm	lm	lm	lm	lm	ll	lm	ll	lm	ll	lm	ll	ll	lm	lm	lm	ll	lm	lm	lm	lm	lm	ll	lm	ll	lm	lm	ll	ll	lm	lm	ll	ll	ll	lm	lm	ll	ll	ll
1750-C193020T	<lmxll>	ll	lm	lm	ll	ll	lm	lm	lm	ll	ll	lm	ll	ll	lm	lm	lm	lm	lm	ll	ll	ll	ll	ll	ll	ll	ll	ll	lm	ll	ll	ll	lm	lm	lm	ll	lm	ll	ll	lm	lm	lm	lm	lm	lm	lm	lm
1758-A21926G	<hkxhk>	kk	kk	hh	kk	kk	hk	kk	hk	hk	hk	hk	hh	hk	hk	hk	hk	hk	hk	kk	kk	hk	hk	hh	hk	hh	hk	hh	hh	hk	hk	hh	kk	hh	hk	kk	hk	hk	hh	kk	kk	kk	hk	hk	kk	kk	hk
1759-C90152T	<nnxnp>	nn	np	nn	nn	np	nn	np	nn	nn	nn	nn	nn	nn	nn	np	np	nn	nn	np	nn	np	np	np	np	np	np	np	nn	nn	nn	nn	nn	nn	nn	np	nn	nn	nn	np	nn	nn	np	np	nn	np	nn
1766-T33960C	<nnxnp>	np	np	nn	nn	np	np	nn	nn	np	nn	nn	np	nn	np	np	np	np	nn	np	nn	nn	nn	nn	np	np	np	nn	np	nn	np	np	nn	np	np	np	np	np	np	np	nn	np	nn	nn	np	nn	np
1767-C307245G	<nnxnp>	nn	np	nn	nn	np	nn	np	nn	nn	nn	nn	nn	nn	nn	np	np	nn	nn	np	nn	np	np	np	np	np	np	np	nn	np	nn	nn	nn	nn	nn	np	nn	nn	nn	np	nn	nn	np	np	nn	np	nn
1785-T52739A	<hkxhk>	hk	hk	hk	kk	hk	hh	hh	hk	hk	hk	hh	hh	hh	hh	hh	kk	hh	kk	kk	hh	hh	--	hk	hk	hk	hk	hh	hk	hk	hk	hk	hk	hk	hk	kk	kk	hk	kk	hk	hh	hk	hk	kk	kk	kk	kk
1788-C509084T	<nnxnp>	nn	np	np	nn	np	np	np	nn	np	np	np	np	np	nn	nn	np	np	nn	np	np	np	np	nn	nn	np	np	np	np	nn	np	np	nn	np	np	np	np	nn	np	nn	nn	np	np	nn	np	nn	nn
1788-G500016A	<nnxnp>	nn	np	np	nn	np	np	np	nn	np	np	np	np	np	nn	nn	np	np	nn	np	np	np	np	nn	nn	np	np	np	np	nn	np	np	nn	np	np	np	np	nn	np	nn	nn	np	np	nn	np	nn	nn
1797-G5367A	<lmxll>	ll	ll	ll	ll	lm	ll	ll	ll	lm	lm	lm	lm	lm	ll	ll	lm	ll	ll	ll	lm	lm	lm	lm	lm	lm	lm	lm	lm	lm	lm	lm	ll	lm	ll	ll	ll	lm	lm	ll	ll	ll	lm	ll	ll	ll	ll
1800-G134541A	<lmxll>	ll	ll	lm	lm	lm	ll	lm	ll	lm	lm	lm	ll	ll	lm	ll	ll	lm	lm	ll	lm	ll	ll	ll	ll	ll	ll	ll	lm	ll	ll	lm	ll	ll	ll	ll	ll	lm	ll	lm	ll	ll	ll	ll	ll	ll	ll
1803-A2315T	<nnxnp>	nn	nn	np	np	nn	np	nn	np	nn	nn	np	nn	np	np	np	nn	nn	nn	np	np	nn	nn	nn	nn	np	np	np	np	np	nn	np	np	np	np	np	nn	np	nn	nn	nn	np	nn	nn	nn	np	np
1821-G139332A	<lmxll>	ll	lm	lm	lm	ll	ll	ll	ll	ll	ll	ll	ll	ll	ll	ll	lm	ll	lm	lm	ll	ll	ll	lm	lm	lm	ll	ll	ll	ll	ll	ll	lm	lm	ll	lm	lm	ll	lm	lm	ll	ll	ll	lm	lm	ll	lm
1834-G123052A	<hkxhk>	kk	hk	hk	hk	hk	kk	hh	kk	hk	hh	hk	hk	hk	hk	hk	kk	hk	hk	hk	hk	hk	hk	hh	kk	kk	hk	hk	hk	kk	kk	hk	hk	kk	hk	kk	hk	hh	kk	--	hk	kk	kk	hk	kk	kk	hk
1834-A231632T	<nnxnp>	nn	nn	np	np	np	nn	np	nn	np	np	np	nn	nn	np	nn	nn	np	np	nn	np	nn	nn	np	nn	nn	nn	nn	np	nn	nn	np	nn	nn	nn	nn	nn	np	nn	nn	nn	nn	nn	nn	nn	nn	nn
1834-C305919T	<nnxnp>	np	np	nn	nn	nn	np	nn	np	nn	nn	nn	np	np	nn	np	np	nn	nn	np	nn	np	np	nn	np	np	np	np	nn	np	np	nn	np	np	np	np	np	nn	np	np	np	np	np	np	np	np	np
1836-G717708A	<hkxhk>	hk	hh	hk	hk	hh	hk	hk	hk	hk	hk	hk	hk	hk	kk	kk	hk	hk	hk	kk	kk	hk	hk	hk	hh	kk	kk	kk	kk	kk	hk	kk	hk	kk	kk	hk	hk	kk	hk	hk	hk	kk	hk	hh	hh	hk	hk
1836-A923945G	<nnxnp>	np	nn	nn	nn	nn	nn	nn	np	nn	np	nn	nn	np	nn	nn	nn	nn	np	nn	nn	np	np	nn	np	np	np	np	nn	nn	nn	np	np	nn	nn	np	nn	nn	nn	nn	nn	nn	nn	np	nn	np	np
1836-G299401A	<hkxhk>	hh	hk	kk	hh	kk	hh	kk	hk	hk	kk	hk	hk	hk	hh	hk	kk	hk	hk	hk	hk	hk	hk	hh	hk	hk	kk	hk	kk	hk	kk	hk	hk	hk	hk	hk	hk	hh	hk	hk	hk	hk	hk	hh	hk	hk	hk
1836-C510740T	<nnxnp>	nn	nn	np	np	nn	np	nn	np	nn	nn	np	nn	np	np	np	nn	nn	nn	np	np	nn	nn	nn	nn	np	np	np	np	np	nn	np	np	np	np	np	nn	np	nn	nn	nn	np	nn	nn	nn	np	np
1836-C1115378T	<lmxll>	lm	lm	lm	lm	ll	ll	lm	lm	lm	ll	ll	ll	lm	ll	lm	ll	lm	lm	lm	lm	lm	lm	lm	ll	ll	ll	ll	ll	ll	lm	ll	ll	lm	ll	ll	lm	ll	lm	ll	ll	ll	ll	ll	ll	ll	lm
1836-T763319G	<lmxll>	lm	ll	ll	ll	ll	ll	lm	ll	lm	lm	ll	lm	ll	lm	lm	lm	lm	lm	lm	lm	lm	lm	ll	ll	lm	lm	lm	lm	lm	lm	lm	ll	lm	lm	ll	lm	lm	lm	lm	lm	lm	lm	ll	ll	ll	ll
184-A6082G	<hkxhk>	kk	hk	kk	hk	hh	hk	hk	hk	hh	hk	hh	hk	hk	hk	hk	hk	hk	hh	kk	hk	hk	hk	hh	hk	hh	hh	hk	hk	hk	hk	hh	kk	hk	hk	kk	hk	hh	hk	kk	hk	kk	hh	kk	hk	hk	hk
1842-C39022T	<hkxhk>	hh	hh	hk	hk	hk	hk	hk	hk	hk	hk	hh	hh	hk	hh	hk	hh	kk	kk	hk	hk	kk	kk	hh	hh	hk	hk	hk	hk	hh	hk	hk	hk	hh	hk	hk	hk	hk	hh	hh	hh	hk	hk	kk	hk	hh	kk
1844-G68422A	<lmxll>	lm	ll	ll	ll	ll	ll	lm	ll	lm	lm	ll	lm	ll	lm	lm	lm	lm	lm	lm	lm	lm	lm	lm	ll	lm	lm	lm	lm	lm	lm	lm	ll	lm	lm	ll	lm	lm	lm	lm	lm	lm	lm	ll	ll	ll	ll
1844-A43355T	<nnxnp>	nn	nn	np	np	nn	np	nn	np	nn	nn	np	nn	np	np	np	nn	nn	nn	np	np	nn	nn	nn	nn	np	np	np	np	np	nn	np	np	np	np	np	nn	np	nn	nn	nn	np	nn	nn	nn	np	np
1849-A138732T	<hkxhk>	hk	hh	hk	hk	hk	hh	hk	hk	hk	hk	hk	hh	hh	hk	hk	hk	hh	hk	hh	hh	hh	hh	hk	hk	hh	hk	hk	hk	hk	hk	hh	hk	hh	hh	hk	hh	hk	hh	hk	hk	hh	hh	hk	hh	hk	hk
1855-G54365A	<nnxnp>	nn	nn	np	np	nn	nn	nn	np	nn	nn	nn	nn	np	np	nn	nn	np	np	np	np	np	np	nn	np	np	nn	np	np	nn	np	np	nn	nn	np	nn	np	nn	nn	np	np	nn	np	np	nn	np	nn
1855-A35842G	<lmxll>	ll	lm	ll	ll	lm	ll	lm	ll	ll	lm	ll	lm	ll	lm	lm	ll	ll	lm	ll	ll	ll	ll	ll	lm	ll	ll	ll	lm	ll	ll	lm	ll	lm	ll	lm	ll	lm	lm	ll	ll	ll	ll	ll	ll	ll	lm
1857-A320136C	<lmxll>	ll	ll	ll	ll	ll	ll	lm	ll	ll	lm	lm	lm	ll	ll	lm	lm	ll	lm	ll	lm	ll	ll	lm	lm	ll	ll	ll	lm	ll	ll	lm	ll	lm	lm	ll	lm	ll	ll	ll	ll	ll	ll	lm	ll	ll	ll
1859-G142051A	<nnxnp>	nn	nn	np	np	nn	nn	nn	np	np	nn	np	nn	np	nn	nn	nn	nn	nn	np	np	np	np	nn	nn	np	nn	nn	np	nn	nn	np	np	nn	nn	np	nn	nn	nn	nn	np	nn	nn	np	nn	np	nn
186-A126593T	<hkxhk>	kk	hk	hk	kk	hk	hk	hh	hk	kk	hh	kk	hk	hh	hk	hh	kk	hk	hk	hh	hk	hk	hk	hh	hk	hk	hk	hh	hk	kk	kk	hk	hh	hk	hh	hk	hk	hh	hk	kk	hh	hk	kk	hk	kk	kk	hh
186-A134353G	<lmxll>	lm	ll	lm	lm	lm	lm	ll	lm	lm	ll	lm	ll	ll	lm	ll	lm	lm	lm	ll	lm	ll	ll	ll	lm	lm	ll	ll	lm	lm	lm	lm	ll	lm	ll	lm	ll	ll	lm	lm	ll	lm	lm	ll	lm	lm	ll
1867-C67173A	<nnxnp>	np	np	nn	nn	np	nn	np	nn	np	np	nn	np	nn	nn	nn	np	np	np	nn	nn	np	np	np	np	nn	nn	nn	nn	nn	np	nn	nn	nn	nn	nn	np	nn	np	np	np	nn	np	np	np	nn	nn
1867-T16136C	<hkxhk>	hk	kk	hk	hk	kk	hk	hk	hk	hk	hk	hk	hk	hk	hh	hh	hk	hk	hk	hh	hh	hk	hk	kk	kk	hh	hh	hh	hh	hh	hk	hh	hk	hh	hh	hk	hk	hh	hk	hk	hk	hh	kk	kk	kk	hk	hk
1869-T12907G	<hkxhk>	kk	kk	hk	hk	hk	kk	hk	hk	hk	hh	hk	hk	hk	kk	hk	hk	kk	hh	hk	hh	hk	hk	hk	hk	hk	hk	kk	hh	kk	kk	hh	hk	hh	hk	hk	hk	kk	kk	kk	hk	kk	kk	hh	kk	hk	kk
1869-T38841A	<nnxnp>	nn	nn	np	np	np	nn	nn	np	np	np	nn	nn	np	nn	nn	nn	nn	np	np	np	np	np	nn	nn	np	np	nn	np	nn	nn	np	np	np	nn	np	nn	nn	nn	nn	np	nn	nn	np	nn	np	nn
188-G147312C	<lmxll>	ll	lm	ll	ll	ll	ll	lm	ll	ll	lm	ll	lm	lm	ll	lm	ll	ll	ll	lm	ll	lm	lm	lm	ll	ll	lm	lm	ll	ll	ll	ll	lm	ll	lm	ll	lm	lm	ll	ll	lm	ll	ll	ll	ll	ll	lm
1882-A163280G	<nnxnp>	nn	nn	np	np	nn	np	np	nn	nn	np	np	np	np	np	np	np	np	nn	nn	nn	np	np	np	np	np	nn	np	nn	nn	nn	nn	np	np	np	nn	np	nn	nn	np	np	nn	nn	nn	nn	nn	nn
189-G448678A	<lmxll>	lm	lm	lm	lm	ll	ll	lm	lm	lm	ll	ll	ll	lm	ll	lm	ll	lm	lm	lm	lm	lm	lm	lm	ll	ll	ll	ll	ll	ll	lm	ll	ll	ll	ll	ll	lm	ll	lm	ll	ll	ll	ll	ll	ll	ll	lm
1891-G55249A	<hkxhk>	hh	hh	hk	kk	hk	kk	hh	kk	hk	hh	kk	hk	hh	hk	hk	hh	hh	hh	hh	hk	hk	hk	hh	kk	hk	hh	hk	hk	hh	hh	hk	hk	hk	hk	hk	hh	hk	hh	hh	hh	hk	hk	hh	hh	kk	kk
1892-T43837C	<lmxll>	ll	lm	ll	ll	ll	ll	lm	ll	ll	lm	ll	lm	lm	ll	lm	ll	ll	ll	lm	ll	lm	lm	lm	ll	ll	lm	lm	ll	ll	ll	ll	lm	ll	lm	ll	lm	lm	ll	ll	lm	ll	ll	lm	ll	ll	lm
1893-T131175C	<nnxnp>	np	np	nn	nn	nn	np	nn	np	nn	nn	nn	np	np	nn	np	np	nn	nn	np	nn	np	np	np	np	np	np	np	nn	np	np	nn	np	np	np	np	np	nn	np	nn	np	np	np	np	np	np	np
1893-G130921T	<nnxnp>	np	np	nn	nn	nn	np	nn	np	nn	nn	nn	np	np	nn	np	np	nn	nn	np	nn	np	np	np	np	np	np	np	nn	np	np	nn	np	np	np	np	np	nn	np	nn	np	np	np	np	np	np	np
1896-C495473A	<nnxnp>	np	np	nn	nn	np	nn	nn	np	np	nn	nn	nn	nn	nn	nn	nn	nn	np	np	np	nn	--	nn	nn	nn	np	nn	np	np	np	np	nn	nn	nn	--	nn	np	np	nn	nn	np	np	np	np	np	np
1901-A310313T	<nnxnp>	np	nn	np	np	nn	nn	nn	np	nn	nn	nn	nn	np	np	nn	nn	np	np	nn	np	nn	nn	np	nn	nn	nn	np	np	nn	np	np	np	np	np	nn	np	nn	np	nn	np	np	nn	nn	nn	nn	np
1901-C352580T	<efxeg>	ee	fg	ee	ee	fg	eg	fg	ee	eg	fg	eg	fg	ee	ef	fg	fg	ee	ef	eg	ee	eg	eg	ef	fg	eg	eg	ee	ef	eg	ee	ee	ee	ee	ee	fg	ee	fg	ef	eg	ee	ee	eg	eg	eg	eg	ef
1901-C306829T	<nnxnp>	nn	np	nn	nn	np	np	np	nn	np	np	np	np	nn	nn	np	np	nn	nn	np	nn	np	np	nn	np	np	np	nn	nn	np	nn	nn	nn	nn	nn	np	nn	np	nn	np	nn	nn	np	np	np	np	nn
192-A171111G	<nnxnp>	nn	nn	np	np	nn	np	nn	np	nn	nn	np	nn	np	np	np	nn	nn	nn	np	np	nn	nn	nn	nn	np	np	np	np	np	nn	np	np	np	np	np	nn	np	nn	nn	nn	np	nn	nn	nn	np	np
193-A217314G	<lmxll>	lm	lm	lm	lm	lm	lm	ll	lm	lm	ll	lm	ll	lm	lm	ll	ll	lm	ll	lm	ll	lm	lm	ll	ll	lm	lm	ll	ll	ll	lm	lm	ll	ll	lm	ll	ll	ll	ll	lm	lm	lm	ll	lm	lm	lm	lm
193-G356403C	<nnxnp>	np	np	np	nn	np	np	np	np	np	np	np	np	np	nn	nn	np	np	nn	np	np	np	np	np	nn	np	np	nn	np	nn	np	np	nn	np	np	nn	np	nn	nn	nn	nn	np	np	nn	np	nn	nn
198-G1055772A	<nnxnp>	nn	nn	np	np	np	np	nn	np	np	nn	np	nn	nn	nn	np	nn	nn	nn	nn	nn	nn	nn	nn	nn	np	np	nn	np	np	np	np	np	nn	nn	np	nn	nn	np	np	nn	nn	np	nn	nn	nn	np
198-C584607T	<nnxnp>	np	np	nn	nn	nn	nn	np	nn	nn	np	nn	np	np	np	nn	np	np	np	np	np	np	np	np	np	nn	nn	np	nn	nn	nn	nn	nn	np	np	nn	np	np	nn	nn	np	np	nn	np	np	np	nn
201-A57450G	<nnxnp>	np	np	np	nn	np	nn	np	np	np	np	nn	np	nn	nn	np	np	nn	np	np	nn	np	np	np	nn	np	nn	np	nn	nn	np	np	np	np	np	np	np	nn	np	np	np	np	np	np	np	np	np
210-A16017C	<nnxnp>	np	np	nn	nn	nn	np	nn	np	nn	nn	nn	np	np	nn	np	np	nn	nn	np	nn	np	--	np	np	np	np	np	nn	np	np	nn	np	np	np	np	np	nn	np	nn	np	np	np	np	np	np	np
210-A377168C	<lmxll>	lm	ll	ll	ll	ll	ll	lm	ll	lm	lm	ll	lm	ll	lm	lm	lm	lm	lm	lm	lm	lm	lm	lm	ll	lm	lm	lm	lm	lm	lm	lm	ll	lm	lm	lm	lm	lm	lm	lm	lm	lm	lm	ll	ll	ll	ll
211-G182838A	<hkxhk>	hh	hh	hk	hk	hk	hh	hk	hk	hk	hk	hk	hh	hh	hk	hk	hk	hh	hk	hh	hh	hh	hh	hh	hk	hk	hk	hk	hk	hk	hk	hh	hk	hh	hh	hk	hh	hk	hk	hk	hk	hh	hh	kk	hh	hk	hk
219-G254452A	<nnxnp>	np	np	np	nn	np	nn	np	np	np	np	nn	np	nn	nn	np	np	nn	np	np	nn	np	np	np	nn	np	nn	np	nn	nn	np	np	np	np	np	np	--	nn	np	np	np	np	np	np	np	np	np
226-C796682A	<lmxll>	lm	lm	lm	lm	ll	lm	ll	lm	lm	ll	lm	ll	lm	ll	ll	lm	lm	lm	lm	lm	lm	lm	lm	ll	lm	lm	lm	ll	lm	lm	ll	lm	ll	lm	ll	lm	ll	lm	lm	lm	lm	lm	lm	lm	lm	ll
226-T797149C	<lmxll>	lm	lm	lm	lm	ll	lm	ll	lm	lm	ll	lm	ll	lm	ll	ll	lm	lm	lm	lm	lm	lm	lm	lm	ll	lm	lm	lm	ll	lm	lm	ll	lm	ll	lm	ll	lm	ll	lm	lm	lm	lm	lm	lm	lm	lm	ll
227-T144977G	<nnxnp>	np	np	nn	nn	nn	nn	np	nn	nn	np	nn	nn	np	nn	nn	np	np	np	np	nn	nn	nn	np	nn	nn	nn	nn	nn	np	np	nn	nn	np	np	nn	np	nn	np	np	np	nn	nn	np	np	nn	nn
241-C805894G	<hkxhk>	hk	hk	hk	hk	kk	hk	hk	hk	hk	hk	hk	hk	hh	hh	hh	hk	hk	hk	hh	hh	kk	kk	hk	kk	hh	hh	hh	hh	hh	hk	hh	hk	hh	hh	hh	hk	hh	hk	hk	hk	hh	hk	hk	hk	hk	hk
257-T1002059C	<lmxll>	ll	lm	ll	ll	ll	ll	lm	ll	ll	lm	ll	lm	lm	ll	lm	ll	ll	ll	lm	ll	lm	lm	lm	ll	ll	lm	lm	ll	ll	ll	ll	lm	ll	lm	ll	lm	lm	ll	ll	lm	ll	ll	lm	ll	ll	lm
257-A148520C	<nnxnp>	np	nn	np	np	nn	np	np	np	np	np	np	np	np	np	np	np	np	nn	np	np	np	np	np	np	nn	nn	np	nn	np	nn	np	np	np	np	nn	nn	np	np	np	np	np	np	np	np	np	np
257-C164813T	<nnxnp>	np	nn	np	np	nn	np	np	np	np	np	np	np	np	np	np	np	np	nn	np	np	np	np	np	np	nn	nn	np	nn	np	nn	np	np	np	np	nn	nn	np	np	np	np	np	np	np	np	np	np
258-T334222C	<hkxhk>	hk	kk	hk	kk	hk	kk	kk	kk	hk	hh	hk	hh	hh	hh	--	hh	kk	hk	hk	kk	hh	hk	hk	hh	hk	kk	hh	hh	--	hh	hk	--	hh	kk	hk	kk	hk	hh	hk	--	hk	hk	hk	kk	kk	kk
269-A169409G	<nnxnp>	np	np	nn	nn	nn	np	nn	np	nn	nn	nn	np	np	nn	np	np	nn	nn	np	nn	np	np	np	np	np	np	np	nn	np	np	nn	np	np	np	np	np	nn	np	nn	np	np	np	np	np	np	np
269-A194319G	<nnxnp>	nn	nn	np	np	np	nn	np	nn	np	np	np	nn	nn	np	nn	nn	np	np	nn	np	nn	--	nn	nn	nn	nn	nn	np	nn	nn	np	nn	nn	nn	nn	nn	np	nn	np	nn	nn	nn	nn	nn	nn	nn
269-A140964T	<nnxnp>	np	np	nn	nn	nn	np	nn	np	nn	nn	nn	np	np	nn	np	np	nn	nn	np	nn	np	np	np	np	np	np	np	nn	np	np	nn	np	np	np	np	np	nn	np	nn	np	np	np	np	np	np	np
269-A16079T	<nnxnp>	nn	nn	np	np	np	nn	np	nn	np	np	np	nn	nn	np	nn	nn	np	nn	nn	--	nn	--	nn	nn	nn	nn	nn	np	nn	nn	np	nn	nn	nn	nn	nn	np	nn	np	nn	nn	nn	nn	nn	nn	nn
269-C203389T	<nnxnp>	nn	nn	np	np	np	nn	nn	np	np	nn	nn	nn	np	nn	nn	nn	nn	np	np	np	np	--	nn	nn	np	nn	nn	np	nn	nn	np	np	np	nn	np	nn	nn	nn	nn	np	nn	nn	np	nn	np	nn
271-C360516A	<nnxnp>	np	np	nn	nn	np	nn	np	nn	np	np	nn	np	nn	nn	nn	np	np	np	nn	nn	np	--	np	np	nn	nn	nn	nn	nn	np	nn	nn	nn	nn	nn	np	nn	np	np	np	nn	np	np	np	nn	nn
271-G370028A	<lmxll>	lm	ll	ll	ll	ll	ll	lm	ll	lm	lm	ll	lm	ll	lm	lm	lm	lm	lm	lm	lm	lm	lm	ll	ll	lm	lm	lm	lm	lm	lm	lm	ll	lm	lm	ll	lm	lm	lm	lm	lm	lm	ll	ll	ll	ll	ll
271-C371389A	<nnxnp>	np	np	nn	nn	np	nn	np	nn	np	np	nn	np	nn	nn	nn	np	np	np	nn	nn	np	np	np	np	nn	nn	nn	nn	nn	np	nn	nn	nn	nn	nn	np	nn	np	np	np	nn	np	np	np	nn	nn
276-T133741A	<nnxnp>	np	np	nn	nn	np	np	nn	nn	np	np	nn	np	nn	np	np	np	np	np	np	nn	nn	nn	nn	np	np	np	np	np	np	np	np	nn	np	np	np	np	np	np	np	nn	np	nn	nn	np	nn	np
276-C133295T	<nnxnp>	np	np	nn	nn	np	np	nn	nn	np	np	nn	np	nn	np	np	np	np	np	np	nn	nn	nn	nn	np	np	np	np	np	np	np	np	nn	np	np	np	np	np	np	np	nn	np	nn	nn	np	nn	np
277-T15293G	<nnxnp>	nn	nn	np	np	nn	np	np	nn	nn	np	np	np	np	np	np	np	np	nn	nn	nn	np	np	np	np	np	nn	np	nn	nn	nn	nn	np	np	nn	nn	np	nn	nn	np	np	nn	nn	nn	nn	nn	nn
3-C98282T	<hkxhk>	kk	hh	kk	kk	hh	kk	hk	kk	kk	hk	kk	hk	kk	kk	hh	hh	kk	hk	hk	kk	hk	hk	hh	hh	hh	hk	hk	hk	kk	kk	kk	kk	kk	kk	hh	kk	hk	hk	hk	kk	kk	hk	hk	kk	hk	hk
301-A1180087G	<hkxhk>	hk	hh	kk	kk	hh	hk	hh	kk	hk	hh	hk	hh	kk	hk	hh	hh	kk	hk	kk	kk	hk	hk	hk	hh	hk	hk	kk	hk	hk	kk	kk	hk	hk	kk	hh	kk	hh	hk	hk	kk	kk	hk	hk	hk	kk	hh
304-C373295T	<hkxhk>	hh	hk	kk	kk	hk	hk	hk	hh	hh	hh	hk	hk	hk	hk	hk	hk	hk	hk	hk	hk	hk	hk	kk	kk	kk	hh	hk	hh	hh	hh	hh	kk	kk	hh	hk	hk	hh	hk	hk	hk	hh	hh	hk	hk	hk	hk
304-A403683G	<lmxll>	ll	ll	lm	lm	lm	ll	ll	ll	ll	ll	ll	ll	ll	ll	ll	lm	ll	lm	lm	ll	ll	ll	lm	lm	lm	ll	ll	ll	ll	ll	ll	lm	lm	ll	lm	lm	ll	lm	ll	ll	ll	ll	lm	lm	lm	lm
211-C1121595T	<hkxhk>	kk	kk	hh	hh	hk	hk	hk	kk	kk	hk	hk	hk	hk	hk	hk	hh	hk	hk	hk	kk	hk	hk	hh	hh	hk	kk	hk	kk	kk	kk	kk	hh	hh	hk	kk	hh	kk	hk	hk	hk	kk	kk	hk	kk	hk	hk
315-A232387T	<lmxll>	ll	ll	lm	ll	lm	ll	lm	lm	ll	ll	ll	ll	ll	ll	ll	lm	ll	ll	ll	ll	ll	ll	ll	lm	ll	lm	ll	lm	lm	lm	ll	ll	ll	ll	lm	ll	ll	ll	lm	ll	ll	lm	ll	ll	ll	lm
321-A375920G	<nnxnp>	np	np	nn	nn	nn	np	nn	np	nn	nn	nn	np	np	nn	np	np	nn	nn	np	nn	np	np	np	np	np	np	np	nn	np	np	nn	np	np	np	np	np	nn	np	nn	np	np	np	np	np	np	np
321-T608207G	<hkxhk>	hk	hk	hk	hk	hh	hk	hk	hk	hk	hk	hk	hk	kk	kk	kk	hk	hk	hk	hk	kk	hh	--	hk	hh	kk	kk	kk	kk	kk	hk	kk	hk	kk	kk	kk	hk	kk	hk	hk	hk	kk	hk	hk	hk	hk	hk
321-T272594A	<lmxll>	ll	lm	lm	ll	ll	ll	lm	ll	ll	lm	ll	lm	lm	lm	lm	ll	ll	ll	lm	ll	lm	lm	lm	ll	ll	lm	lm	ll	ll	lm	ll	lm	ll	ll	ll	lm	lm	ll	lm	lm	ll	ll	lm	ll	ll	ll
324-C189474A	<nnxnp>	nn	np	nn	np	nn	nn	nn	np	nn	nn	nn	nn	nn	np	np	np	np	np	nn	np	nn	np	nn	nn	nn	np	nn	nn	nn	nn	np	nn	nn	np	np	np	np	nn	nn	np	nn	np	--	np	np	np
32850-G6598A	<nnxnp>	nn	nn	np	np	nn	np	nn	np	np	nn	np	np	nn	np	np	nn	nn	nn	nn	np	nn	np	nn	np	np	np	np	np	nn	nn	np	np	np	np	np	nn	np	nn	nn	nn	np	np	nn	nn	np	np
334-C632369T	<lmxll>	lm	ll	ll	ll	lm	lm	lm	lm	lm	lm	ll	ll	ll	lm	lm	ll	ll	ll	ll	lm	ll	--	ll	ll	ll	ll	lm	lm	lm	lm	ll	ll	ll	ll	ll	lm	ll	lm	ll	lm	lm	ll	ll	ll	lm	lm
334-T248486C	<nnxnp>	np	np	np	nn	np	np	np	np	np	np	np	np	np	nn	nn	np	np	nn	np	np	np	np	np	nn	np	np	nn	np	nn	np	np	nn	np	np	nn	np	nn	nn	nn	nn	np	np	nn	np	nn	nn
334-T72428C	<nnxnp>	nn	nn	nn	np	nn	nn	nn	nn	nn	nn	nn	nn	nn	np	np	nn	nn	np	nn	nn	nn	nn	nn	np	nn	nn	np	nn	np	nn	nn	np	nn	nn	np	--	nn	nn	np	np	nn	nn	nn	nn	np	np
335-A213625G	<hkxhk>	hk	hk	hk	hk	kk	hh	hh	hk	hk	hh	hh	hh	hh	hh	hh	hk	hh	kk	kk	hk	hh	hh	hk	hk	hh	hk	hh	hk	hk	hk	hk	hk	hk	hh	hk	hk	hk	kk	hh	hh	hk	hk	kk	hk	kk	kk
340-T53402A	<lmxll>	lm	lm	lm	lm	lm	lm	ll	lm	lm	ll	lm	ll	lm	lm	ll	ll	lm	ll	lm	ll	lm	lm	ll	ll	lm	lm	ll	ll	ll	lm	lm	ll	ll	lm	ll	ll	ll	ll	lm	lm	lm	ll	lm	lm	lm	lm
43426-A48381C	<hkxhk>	hk	hk	hk	hk	hh	hk	hk	hk	hk	hk	hk	hk	kk	kk	kk	hk	hk	hk	kk	kk	hh	hk	hk	hh	kk	kk	kk	kk	kk	hk	kk	hk	kk	kk	kk	hk	kk	hk	hk	hk	kk	hk	hk	hk	hk	hk
347-A646482T	<nnxnp>	np	np	np	np	np	np	np	np	np	np	np	np	np	np	np	np	np	np	np	nn	np	np	nn	np	np	np	np	np	np	np	np	nn	np	nn	np	np	np	np	np	nn	np	nn	np	np	np	np
348-T256994C	<nnxnp>	np	np	nn	nn	np	np	np	nn	np	np	nn	np	nn	np	np	np	np	np	nn	nn	nn	nn	np	np	nn	np	np	np	np	np	np	nn	np	np	np	np	np	np	np	nn	np	np	nn	np	nn	np
348-A666812G	<nnxnp>	np	nn	np	np	nn	np	nn	np	np	np	np	np	np	np	nn	nn	np	np	nn	np	nn	--	nn	nn	nn	nn	nn	np	nn	np	np	np	np	np	nn	np	np	np	nn	np	np	nn	nn	np	nn	np
351-T604754C	<nnxnp>	nn	nn	np	nn	nn	np	np	nn	nn	nn	nn	nn	nn	nn	nn	nn	nn	nn	np	np	nn	nn	np	np	nn	nn	nn	nn	np	np	np	nn	np	nn	nn	nn	nn	np	np	np	np	nn	nn	np	nn	nn
35286-T3947C	<efxeg>	ee	fg	fg	fg	ef	ef	fg	ef	fg	eg	eg	eg	ef	eg	fg	eg	fg	ef	fg	fg	fg	fg	ef	ee	ee	ef	ee	eg	ee	fg	eg	ef	eg	eg	ee	ef	fg	ef	eg	ee	ee	eg	ee	eg	ee	ef
35538-C18792T	<hkxhk>	hh	hh	hk	hk	hk	hk	hk	hk	hh	hh	hk	hh	hk	hk	hh	hk	hh	hh	hh	hk	hh	hh	hh	kk	hh	kk	hh	kk	kk	hk	hh	hh	hh	hh	hk	hh	hk	hh	hk	hh	hh	hk	hh	hh	hh	hk
358-C158710T	<lmxll>	ll	lm	ll	ll	lm	ll	ll	ll	ll	lm	ll	ll	ll	ll	lm	lm	ll	lm	ll	ll	ll	ll	lm	ll	lm	ll	ll	lm	ll	ll	ll	ll	ll	ll	lm	ll	ll	lm	lm	ll	lm	ll	ll	lm	ll	lm
35866-A17363G	<hkxhk>	hk	hh	hk	hk	hk	hh	hh	hh	hk	hk	hh	hk	hk	hk	hh	hk	hh	hh	hk	hk	hk	hk	hk	hk	hk	hk	hk	hk	hk	hk	hk	hk	hk	hh	hk	hh	hk	hk	hk	hh	hk	hh	hk	hh	hh	hh
361-A238002C	<lmxll>	lm	ll	ll	ll	lm	lm	lm	lm	lm	lm	ll	ll	ll	lm	lm	ll	ll	ll	ll	lm	ll	ll	ll	ll	ll	ll	lm	lm	lm	lm	ll	ll	ll	ll	ll	lm	ll	lm	ll	lm	lm	ll	ll	ll	lm	lm
36158-G23406T	<nnxnp>	np	np	nn	nn	np	nn	np	nn	nn	np	nn	nn	np	nn	nn	np	np	np	np	nn	nn	np	np	nn	nn	nn	nn	nn	np	np	nn	nn	nn	np	nn	np	nn	np	np	np	nn	nn	np	np	nn	nn
365-G572162A	<efxeg>	fg	ee	ee	ee	eg	eg	ee	eg	ee	ef	ef	ef	fg	ef	ee	ef	ee	eg	ee	ee	ee	ee	eg	fg	fg	eg	fg	ef	fg	ee	ef	eg	ef	ef	fg	eg	ee	eg	ef	fg	fg	ee	fg	ef	fg	eg
365-T782346C	<lmxll>	ll	lm	ll	ll	ll	ll	lm	ll	ll	lm	ll	lm	lm	ll	lm	ll	ll	ll	lm	ll	lm	lm	lm	ll	ll	lm	lm	ll	ll	ll	ll	lm	ll	lm	ll	lm	lm	ll	lm	lm	ll	ll	lm	ll	ll	lm
365-C726887T	<hkxhk>	hh	hk	hk	hk	hk	hh	kk	hh	hk	kk	hk	hk	hk	hk	hk	hh	hk	hk	hk	hk	hk	hk	kk	hh	hh	hk	hk	hk	hh	hh	hk	hk	hh	hk	hh	hk	kk	hh	hk	hk	hh	hh	hk	hh	hh	hk
36758-G21937C	<nnxnp>	np	nn	np	np	nn	np	np	np	np	np	np	np	np	nn	nn	np	np	nn	np	np	np	np	np	nn	nn	np	np	np	np	nn	np	np	np	np	np	np	np	np	nn	nn	np	np	np	np	np	np
36760-G37687A	<lmxll>	ll	lm	ll	ll	lm	ll	ll	ll	ll	lm	ll	lm	ll	ll	lm	lm	ll	lm	ll	ll	ll	ll	lm	lm	lm	ll	ll	lm	ll	ll	ll	ll	ll	ll	lm	ll	lm	lm	ll	ll	ll	ll	ll	ll	ll	lm
36812-C11578T	<lmxll>	lm	ll	lm	lm	ll	lm	lm	lm	lm	ll	lm	ll	lm	lm	ll	ll	lm	ll	lm	lm	lm	lm	ll	ll	ll	lm	ll	ll	lm	lm	lm	lm	lm	lm	ll	lm	ll	ll	lm	lm	lm	lm	lm	lm	lm	ll
36904-C17279A	<lmxll>	lm	lm	ll	lm	ll	lm	ll	ll	ll	ll	ll	lm	lm	lm	lm	ll	lm	lm	lm	lm	lm	lm	lm	lm	lm	ll	lm	ll	lm	ll	lm	lm	lm	lm	lm	lm	lm	lm	lm	lm	lm	lm	lm	lm	lm	lm
370-C627648T	<hkxhk>	kk	kk	hh	hh	hk	hh	kk	hh	kk	kk	hh	kk	hk	hk	hk	kk	kk	kk	hk	hk	hk	hk	kk	hk	hk	hk	hk	hk	hk	kk	hk	hh	hk	hk	hk	kk	hk	kk	kk	kk	hk	kk	kk	kk	hh	hh
370-T48755C	<nnxnp>	nn	nn	np	np	nn	nn	np	np	nn	nn	np	nn	np	nn	nn	nn	nn	nn	nn	np	np	np	np	nn	nn	nn	nn	nn	nn	nn	nn	np	nn	nn	nn	nn	nn	nn	nn	np	nn	np	np	nn	np	nn
37540-G40231A	<lmxll>	lm	ll	ll	ll	lm	lm	lm	lm	lm	lm	lm	lm	lm	lm	lm	ll	ll	ll	ll	lm	ll	ll	ll	ll	ll	lm	lm	lm	lm	lm	lm	ll	ll	ll	ll	ll	lm	lm	ll	lm	lm	lm	ll	ll	lm	ll
376-G293636A	<nnxnp>	np	np	nn	nn	np	np	np	nn	np	np	np	np	nn	nn	np	np	nn	nn	np	nn	np	np	nn	np	np	np	nn	nn	np	nn	nn	nn	nn	nn	np	nn	np	nn	np	nn	nn	np	np	np	nn	nn
376-C3168T	<lmxll>	lm	ll	lm	lm	ll	lm	ll	lm	lm	ll	lm	ll	lm	ll	ll	ll	lm	ll	lm	lm	lm	lm	ll	ll	lm	lm	lm	ll	lm	lm	lm	lm	lm	lm	ll	lm	ll	ll	lm	lm	lm	lm	lm	lm	lm	ll
378-A382803C	<nnxnp>	nn	nn	np	np	np	np	nn	np	np	nn	np	np	nn	nn	np	nn	nn	nn	nn	nn	np	np	nn	nn	np	np	nn	np	nn	np	np	np	nn	nn	np	nn	nn	np	np	nn	nn	np	nn	nn	nn	np
378-G389843A	<nnxnp>	nn	nn	np	np	np	np	nn	np	np	nn	np	np	nn	nn	np	nn	nn	nn	nn	nn	np	np	nn	nn	np	np	nn	np	nn	np	np	np	nn	nn	np	nn	nn	np	np	nn	nn	np	nn	nn	nn	np
381-C48593G	<lmxll>	ll	ll	lm	ll	ll	lm	ll	lm	ll	lm	lm	lm	ll	lm	ll	lm	ll	lm	ll	ll	lm	lm	lm	ll	lm	lm	lm	lm	ll	ll	lm	ll	lm	lm	ll	ll	lm	ll	ll	ll	ll	lm	lm	ll	ll	ll
381-C508150G	<nnxnp>	np	np	nn	nn	np	np	np	nn	nn	np	nn	np	nn	np	np	np	np	np	nn	nn	nn	nn	np	np	nn	np	np	nn	np	np	nn	nn	np	np	nn	np	np	np	np	nn	np	np	nn	np	nn	np
383-C193821T	<hkxhk>	kk	hh	kk	kk	hh	kk	hk	kk	kk	hk	kk	hk	kk	kk	hh	hh	kk	hk	hk	kk	hk	hk	hh	hh	hh	hk	hk	hk	kk	kk	kk	kk	kk	kk	hh	kk	hk	hk	hk	kk	kk	hk	hk	kk	hk	hk
386-T111436C	<nnxnp>	np	np	nn	np	np	nn	np	np	np	np	np	nn	nn	np	nn	np	nn	np	np	np	np	np	nn	nn	nn	np	np	nn	np	nn	nn	np	nn	np	np	nn	np	nn	np	np	np	np	np	np	np	nn
388-C57055T	<lmxll>	lm	lm	ll	lm	ll	lm	ll	ll	ll	ll	ll	lm	lm	lm	lm	ll	lm	lm	lm	lm	lm	lm	lm	lm	ll	ll	lm	ll	lm	ll	lm	lm	lm	lm	lm	lm	lm	lm	lm	lm	lm	lm	ll	lm	lm	lm
38824-A1625C	<lmxll>	ll	lm	ll	ll	ll	ll	lm	ll	ll	lm	ll	lm	lm	ll	lm	ll	ll	ll	lm	ll	lm	lm	lm	ll	ll	lm	lm	ll	ll	ll	ll	lm	ll	lm	ll	lm	lm	ll	ll	lm	ll	ll	ll	ll	ll	lm
39156-T34716G	<hkxhk>	hk	hk	hk	hk	hk	hh	hk	hh	hk	kk	kk	kk	hh	kk	hk	kk	hk	hh	hh	hk	hk	hk	hh	kk	hk	hk	hk	hk	hk	hk	kk	hk	kk	kk	hk	hh	kk	hh	kk	hk	hk	kk	hk	kk	hk	hh
392-T658322A	<nnxnp>	np	nn	nn	nn	np	nn	nn	np	nn	nn	nn	nn	np	nn	nn	nn	nn	np	nn	nn	np	np	np	np	np	np	np	nn	np	nn	nn	np	nn	nn	np	nn	nn	np	nn	nn	nn	nn	np	nn	np	np
39202-A15175G	<nnxnp>	np	np	nn	nn	np	np	nn	nn	np	nn	nn	np	nn	np	np	np	np	np	np	nn	nn	nn	nn	np	np	np	np	np	nn	np	np	nn	np	np	np	np	np	np	np	nn	np	nn	nn	np	nn	np
393-A9383T	<lmxll>	ll	ll	lm	lm	ll	lm	lm	ll	ll	lm	lm	lm	lm	lm	lm	lm	lm	ll	ll	ll	lm	ll	lm	lm	lm	ll	lm	ll	ll	ll	ll	lm	lm	lm	ll	lm	ll	ll	lm	lm	ll	ll	ll	ll	ll	ll
393-A516530G	<lmxll>	lm	ll	lm	lm	ll	lm	lm	lm	lm	ll	lm	lm	lm	lm	ll	ll	lm	ll	lm	lm	lm	lm	ll	lm	ll	lm	lm	ll	lm	lm	lm	lm	lm	lm	ll	lm	lm	ll	ll	lm	ll	lm	lm	ll	lm	ll
39390-C50030G	<lmxll>	ll	ll	lm	lm	lm	lm	ll	lm	ll	lm	ll	ll	lm	ll	lm	lm	lm	lm	ll	lm	lm	lm	ll	ll	lm	lm	lm	lm	ll	lm	ll	lm	ll	ll	ll	lm	ll	ll	lm	lm	lm	ll	ll	ll	lm	lm
394-T549741C	<nnxnp>	nn	np	nn	nn	np	nn	np	nn	nn	nn	nn	nn	nn	nn	np	np	nn	nn	np	nn	np	np	np	np	np	np	np	nn	nn	nn	nn	nn	nn	nn	np	nn	nn	nn	np	nn	nn	np	np	nn	np	nn
394-T560705C	<lmxll>	ll	lm	ll	ll	lm	ll	ll	ll	ll	lm	ll	ll	ll	ll	lm	lm	ll	lm	ll	ll	ll	ll	lm	lm	lm	ll	ll	lm	ll	ll	ll	ll	ll	ll	lm	ll	ll	lm	ll	ll	lm	ll	ll	lm	ll	lm
395-G201684A	<lmxll>	lm	ll	ll	ll	lm	lm	lm	lm	lm	lm	ll	ll	ll	lm	lm	ll	ll	ll	ll	lm	ll	lm	ll	ll	ll	ll	lm	lm	lm	lm	ll	ll	ll	ll	ll	lm	ll	lm	ll	lm	lm	ll	ll	ll	lm	lm
39574-G69654A	<lmxll>	ll	ll	lm	ll	lm	ll	lm	lm	lm	lm	lm	ll	ll	ll	ll	lm	ll	ll	ll	ll	ll	ll	ll	ll	ll	lm	ll	lm	ll	lm	ll	ll	ll	ll	ll	ll	ll	ll	ll	ll	ll	ll	ll	ll	ll	ll
396-T391712A	<lmxll>	ll	ll	lm	ll	lm	ll	lm	lm	ll	ll	ll	ll	ll	ll	ll	lm	ll	ll	ll	ll	ll	ll	ll	lm	ll	lm	ll	lm	lm	lm	ll	ll	ll	ll	lm	ll	ll	ll	lm	ll	ll	lm	ll	ll	ll	lm
39778-C27333T	<lmxll>	lm	ll	ll	lm	ll	lm	ll	ll	lm	ll	lm	ll	ll	ll	ll	lm	lm	lm	ll	lm	ll	ll	ll	lm	lm	ll	ll	ll	lm	ll	lm	lm	lm	lm	lm	ll	lm	lm	ll	ll	lm	lm	ll	lm	lm	lm
39884-C5114T	<hkxhk>	kk	hk	kk	hh	kk	hk	kk	kk	kk	kk	kk	hk	hk	hh	hh	kk	hk	hh	hk	hk	hk	hk	hk	hh	kk	kk	hh	kk	hh	kk	hk	hh	hk	hk	hh	hk	hk	hh	hh	hh	hk	hk	hk	hk	hh	hh
39998-G3487A	<efxeg>	fg	eg	ef	ef	eg	fg	ee	fg	fg	fg	fg	fg	fg	eg	eg	ef	fg	ee	ef	fg	eg	ee	ef	ef	eg	fg	eg	fg	fg	eg	fg	ef	ef	fg	ef	ef	ee	ef	eg	eg	fg	ee	ef	ef	ee	ef
4-G398420A	<nnxnp>	nn	np	nn	nn	np	nn	nn	nn	nn	nn	nn	nn	nn	nn	nn	nn	nn	np	nn	nn	nn	nn	nn	nn	np	np	nn	np	nn	np	nn	nn	nn	nn	np	np	nn	nn	nn	nn	nn	nn	nn	nn	nn	nn
40094-T52209C	<hkxhk>	hh	kk	hk	hk	hk	hh	hh	hh	hh	hh	hh	hh	hh	hk	hh	hk	hk	kk	hk	hh	hh	hh	hk	hk	kk	hh	hh	hh	hh	hk	hh	hk	hk	hh	kk	hk	hh	hk	kk	hh	hh	hh	hk	hk	hh	hk
40106-C39875T	<nnxnp>	nn	nn	np	np	np	nn	np	nn	np	np	np	nn	nn	np	nn	nn	np	np	nn	np	nn	nn	nn	nn	nn	nn	nn	np	nn	nn	np	nn	nn	nn	nn	nn	np	nn	np	nn	nn	nn	nn	nn	nn	nn
402-G466052A	<nnxnp>	nn	np	nn	nn	np	nn	nn	nn	nn	nn	nn	nn	nn	np	np	nn	nn	np	nn	nn	nn	nn	nn	nn	np	nn	nn	nn	nn	np	nn	nn	nn	nn	nn	nn	nn	nn	np	np	nn	nn	nn	nn	nn	nn
402-A462115G	<hkxhk>	hk	hk	kk	kk	hh	hk	hk	hk	hk	hk	hk	hk	hk	hh	--	kk	hk	hk	kk	hk	hk	hk	kk	kk	hk	hk	hk	hk	hk	hh	hk	kk	kk	hk	kk	kk	hk	kk	hk	hh	hk	hk	kk	kk	hk	kk
40380-A76611T	<hkxhk>	hk	hh	kk	hk	kk	kk	hk	kk	hk	hk	hk	hh	hk	kk	hk	hk	kk	kk	hk	kk	hh	hk	hk	hk	kk	hh	hk	kk	hk	hk	kk	hk	kk	hk	kk	hh	hk	kk	hk	hk	kk	hk	hh	hk	hk	hk
40390-T53641A	<nnxnp>	np	nn	np	np	nn	np	np	np	np	np	np	np	np	nn	np	np	np	nn	np	np	np	np	np	np	nn	np	np	np	np	nn	np	np	np	np	nn	np	np	np	nn	np	np	np	np	np	np	np
40390-T76270A	<lmxll>	lm	ll	ll	ll	lm	lm	lm	lm	lm	lm	lm	lm	lm	lm	lm	ll	ll	ll	ll	lm	lm	lm	ll	ll	ll	lm	lm	lm	lm	lm	lm	ll	ll	lm	ll	ll	lm	ll	ll	lm	lm	lm	ll	ll	lm	ll
406-C811423T	<hkxhk>	hk	hk	kk	kk	hh	hk	hk	hk	hk	hk	hk	kk	kk	hk	hk	kk	kk	hk	kk	hk	kk	kk	kk	kk	hk	kk	hk	hh	hk	hh	kk	kk	kk	kk	hk	hk	kk	hk	kk	hk	hk	kk	kk	kk	hk	kk
40612-A77303G	<lmxll>	ll	ll	ll	lm	lm	lm	ll	lm	ll	ll	lm	ll	ll	ll	ll	ll	ll	ll	ll	ll	lm	lm	ll	lm	ll	ll	ll	ll	ll	ll	ll	ll	ll	ll	ll	ll	ll	ll	ll	ll	ll	ll	ll	ll	lm	lm
40658-G6924A	<efxeg>	eg	ef	ef	fg	eg	eg	eg	eg	eg	eg	eg	eg	eg	eg	eg	fg	eg	fg	fg	eg	eg	eg	ef	ef	ef	eg	eg	eg	eg	eg	eg	ef	ef	eg	fg	fg	eg	fg	ef	eg	eg	eg	fg	fg	fg	fg
408-T495634A	<lmxll>	lm	ll	ll	lm	lm	lm	ll	lm	lm	ll	lm	lm	ll	lm	ll	ll	ll	ll	ll	lm	lm	lm	ll	lm	lm	ll	ll	ll	ll	ll	ll	ll	lm	ll	ll	ll	ll	lm	ll	lm	ll	ll	ll	ll	lm	lm
408-C13185T	<nnxnp>	nn	nn	np	np	nn	nn	nn	np	nn	nn	np	nn	np	nn	nn	nn	nn	nn	np	np	np	np	nn	nn	nn	nn	nn	nn	nn	nn	nn	np	nn	nn	nn	nn	nn	nn	nn	np	nn	np	np	nn	np	nn
408-C398019T	<lmxll>	ll	lm	lm	ll	ll	ll	lm	ll	ll	lm	ll	ll	lm	ll	lm	lm	lm	lm	lm	ll	ll	ll	lm	ll	ll	lm	lm	lm	lm	lm	lm	lm	ll	lm	lm	lm	lm	ll	lm	ll	lm	lm	lm	lm	ll	ll
408-T26139C	<nnxnp>	nn	nn	np	np	nn	nn	nn	np	nn	nn	np	nn	np	nn	nn	nn	nn	nn	np	np	np	np	nn	nn	nn	nn	nn	nn	nn	nn	nn	np	nn	nn	nn	nn	nn	nn	nn	np	nn	np	np	nn	np	nn
40820-T70356G	<nnxnp>	nn	np	nn	nn	np	nn	nn	nn	nn	nn	nn	nn	nn	nn	nn	nn	nn	np	nn	nn	nn	nn	nn	nn	np	np	nn	np	nn	np	nn	nn	nn	nn	np	np	nn	nn	nn	nn	nn	nn	nn	nn	nn	nn
40856-T45280A	<nnxnp>	np	nn	nn	nn	np	np	nn	np	nn	nn	nn	nn	np	nn	nn	nn	nn	np	nn	nn	nn	nn	np	np	np	np	np	nn	np	nn	nn	np	nn	nn	np	np	nn	np	nn	np	np	nn	np	nn	np	np
40916-G59426A	<nnxnp>	nn	nn	nn	np	nn	np	nn	nn	nn	nn	np	nn	np	np	nn	nn	nn	nn	nn	np	nn	nn	nn	np	nn	np	nn	np	np	nn	nn	nn	nn	nn	nn	nn	np	nn	nn	nn	nn	nn	nn	nn	nn	nn
40960-A13920G	<hkxhk>	kk	hh	hk	hk	hk	kk	kk	kk	kk	kk	hk	hk	hk	kk	kk	hk	hk	hh	hk	kk	hk	hk	hk	hk	hh	hh	kk	hk	kk	hk	hk	hk	hk	hk	hh	hk	hk	kk	hk	kk	kk	hk	hk	hk	kk	kk
410-T557670A	<nnxnp>	np	np	np	nn	np	np	np	nn	np	np	np	np	nn	nn	np	np	nn	nn	nn	nn	nn	nn	np	nn	nn	np	nn	nn	nn	nn	nn	np	np	nn	np	nn	np	np	nn	nn	np	nn	nn	np	nn	np
410-A401302T	<nnxnp>	np	np	np	nn	np	np	np	np	np	np	np	np	np	nn	nn	np	np	nn	np	np	np	np	np	nn	np	np	nn	np	nn	np	np	nn	np	np	nn	np	nn	nn	nn	nn	np	np	nn	np	nn	nn
41064-C38981T	<nnxnp>	nn	np	nn	np	np	np	np	np	np	nn	np	nn	nn	nn	np	nn	np	np	nn	np	nn	nn	np	nn	np	np	nn	nn	nn	nn	np	nn	nn	np	nn	np	np	nn	nn	np	nn	np	nn	np	np	np
41242-G67725A	<lmxll>	lm	ll	lm	lm	lm	lm	ll	lm	lm	ll	lm	ll	ll	lm	ll	lm	lm	lm	ll	lm	ll	ll	ll	lm	lm	ll	ll	lm	lm	lm	lm	ll	lm	ll	lm	ll	ll	lm	lm	ll	lm	lm	lm	lm	lm	ll
41416-T91596C	<nnxnp>	nn	np	nn	nn	np	nn	np	nn	np	np	np	np	nn	nn	np	np	nn	nn	np	nn	np	np	nn	np	np	np	nn	nn	np	nn	nn	nn	nn	nn	np	nn	nn	nn	np	nn	nn	np	np	nn	np	nn
41572-T72531C	<nnxnp>	nn	nn	np	nn	nn	nn	nn	np	nn	np	nn	np	np	nn	nn	nn	np	np	np	nn	np	np	nn	nn	np	nn	np	np	nn	nn	np	nn	nn	nn	np	nn	nn	nn	nn	nn	nn	nn	np	nn	nn	np
41598-T28925C	<hkxhk>	hh	hh	hk	kk	kk	kk	hh	kk	hk	hh	kk	hk	hh	hh	hk	hh	hh	hh	hh	hh	kk	kk	hh	kk	hk	hk	hh	hk	hh	hk	hk	hk	hh	hh	hk	hh	hh	hk	hk	hh	hk	hk	hh	hh	kk	kk
41652-G117154A	<lmxll>	ll	ll	lm	ll	lm	ll	lm	lm	ll	ll	ll	ll	ll	ll	ll	lm	ll	ll	ll	ll	ll	ll	ll	lm	ll	lm	ll	lm	lm	lm	ll	ll	ll	ll	lm	ll	ll	ll	lm	ll	ll	lm	ll	ll	ll	ll
41828-T1131C	<lmxll>	lm	ll	lm	lm	lm	--	ll	--	lm	ll	lm	ll	--	lm	ll	lm	lm	--	ll	ll	ll	lm	--	lm	lm	ll	ll	lm	lm	lm	lm	ll	lm	ll	lm	ll	ll	lm	lm	ll	lm	lm	lm	lm	lm	ll
41896-G24889T	<nnxnp>	nn	np	nn	nn	np	nn	nn	nn	nn	nn	nn	nn	nn	np	np	nn	nn	np	nn	nn	nn	nn	nn	nn	np	nn	nn	nn	nn	np	nn	nn	nn	nn	nn	nn	nn	nn	np	nn	nn	nn	nn	nn	nn	nn
419-T332759G	<lmxll>	ll	lm	ll	ll	lm	ll	ll	ll	ll	lm	ll	lm	ll	ll	lm	lm	ll	lm	ll	ll	ll	ll	lm	lm	lm	ll	ll	lm	ll	ll	ll	ll	ll	ll	lm	ll	lm	lm	ll	ll	ll	ll	ll	ll	ll	lm
41954-C77670T	<hkxhk>	hk	hk	hk	hk	kk	hh	hh	hk	hk	hh	hh	hh	hh	hh	hh	hk	hh	kk	kk	hk	hh	hk	hk	hk	hh	hk	hh	hk	hk	hk	hk	hk	hk	hh	hk	hk	hk	kk	hh	hh	hk	hk	kk	hk	kk	kk
41982-T119487G	<lmxll>	ll	lm	lm	lm	ll	ll	ll	ll	ll	ll	ll	ll	ll	ll	ll	lm	ll	lm	lm	ll	ll	ll	lm	lm	lm	ll	ll	ll	ll	ll	ll	lm	lm	ll	lm	lm	ll	lm	lm	ll	ll	ll	lm	lm	lm	lm
41982-A121851T	<hkxhk>	hk	hk	hk	kk	hh	hh	hh	hk	hk	hk	hh	hk	hh	hh	hh	kk	hk	kk	kk	hh	hh	hh	hk	hk	hk	hk	hh	hk	hk	hk	hk	hk	kk	hk	kk	kk	hk	kk	hk	hh	hk	hk	kk	kk	kk	kk
41982-T124808C	<hkxhk>	kk	hh	hh	hk	hk	hk	hk	kk	kk	kk	hk	kk	hk	hk	hk	hk	kk	hk	hk	hk	hk	hk	hh	hh	hh	kk	hk	kk	kk	kk	kk	hh	hk	kk	hk	hk	kk	hk	hh	hk	kk	kk	hk	hk	hk	hk
41994-G17466T	<nnxnp>	nn	np	np	nn	np	nn	np	np	np	np	nn	np	nn	nn	np	np	np	np	np	nn	np	np	nn	nn	np	nn	np	nn	nn	np	np	np	np	np	np	np	nn	np	np	np	np	np	np	np	np	np
41994-A68402G	<lmxll>	ll	ll	lm	ll	lm	ll	lm	lm	ll	lm	lm	ll	ll	ll	ll	lm	ll	ll	ll	ll	ll	ll	ll	lm	ll	lm	ll	lm	lm	lm	ll	ll	ll	ll	lm	ll	ll	ll	lm	ll	ll	lm	ll	ll	ll	ll
42-C430879T	<nnxnp>	nn	nn	np	np	nn	nn	nn	np	nn	nn	nn	nn	np	np	nn	nn	np	np	np	np	np	np	nn	np	np	nn	np	np	np	np	np	nn	nn	np	nn	np	nn	nn	np	np	nn	np	np	nn	np	nn
42046-T35735G	<lmxll>	ll	ll	lm	ll	lm	ll	lm	lm	lm	lm	lm	ll	ll	ll	ll	lm	ll	ll	ll	ll	ll	ll	ll	ll	lm	lm	ll	lm	ll	lm	ll	ll	ll	ll	ll	ll	lm	ll	ll	ll	ll	ll	lm	ll	ll	ll
42046-T57773C	<lmxll>	lm	lm	ll	lm	ll	lm	ll	ll	ll	ll	ll	lm	lm	lm	lm	ll	lm	lm	lm	lm	lm	lm	lm	lm	ll	ll	lm	ll	lm	ll	lm	lm	lm	lm	lm	lm	ll	lm	lm	lm	lm	lm	ll	lm	lm	lm
42046-T1365A	<lmxll>	ll	ll	lm	ll	lm	ll	lm	lm	lm	lm	lm	ll	ll	ll	ll	lm	ll	ll	ll	ll	ll	ll	ll	ll	lm	lm	ll	lm	ll	lm	ll	ll	ll	ll	ll	ll	lm	ll	ll	ll	ll	ll	lm	ll	ll	ll
421-T250222C	<hkxhk>	hk	hk	hk	hh	hk	hk	kk	hk	hh	kk	hh	hk	kk	hk	kk	hh	hk	hk	kk	hh	kk	hk	kk	hk	hk	hk	kk	hk	hh	hk	hk	kk	hk	kk	hk	hk	kk	hk	hh	kk	hk	hk	hk	hh	hh	kk
1336-A7529G	<lmxll>	lm	ll	ll	ll	ll	ll	lm	ll	lm	lm	ll	lm	ll	lm	lm	lm	lm	lm	lm	lm	lm	lm	ll	ll	lm	lm	lm	lm	lm	lm	lm	ll	lm	lm	ll	lm	ll	lm	lm	lm	lm	ll	ll	ll	ll	ll
422-T274682C	<lmxll>	lm	lm	ll	ll	lm	ll	ll	lm	lm	ll	ll	ll	ll	ll	ll	ll	ll	lm	lm	lm	ll	ll	ll	ll	ll	lm	ll	lm	lm	lm	lm	ll	ll	ll	lm	ll	lm	lm	ll	ll	lm	lm	lm	lm	lm	lm
42246-G37682T	<lmxll>	lm	lm	lm	lm	lm	lm	lm	lm	ll	ll	ll	ll	ll	ll	lm	ll	lm	ll	lm	lm	ll	--	ll	lm	ll	ll	ll	ll	ll	lm	ll	lm	ll	ll	lm	lm	ll	ll	lm	lm	lm	ll	--	lm	lm	lm
42274-C21083T	<hkxhk>	hk	hk	hk	hk	hk	kk	hk	hk	kk	hk	kk	hk	hk	hh	hk	hk	hk	hh	kk	hk	kk	kk	hh	hk	kk	kk	hk	hh	kk	hk	hk	hk	hk	hk	hk	hk	hk	hh	kk	hk	hk	kk	kk	kk	hk	hh
42364-T46356C	<nnxnp>	nn	nn	np	nn	np	np	np	nn	nn	nn	nn	nn	np	nn	nn	nn	nn	nn	np	np	np	np	nn	np	nn	nn	nn	nn	np	np	np	nn	np	nn	nn	nn	nn	np	nn	np	np	nn	nn	np	nn	nn
42392-T83636C	<hkxhk>	hk	hh	hk	hk	hk	hk	hk	kk	hk	hk	hh	hh	hk	hh	hk	hh	hk	kk	hh	hk	kk	kk	hh	hk	hk	kk	hk	hh	hh	hk	hk	kk	hh	hk	hk	hk	hk	hh	hh	hh	hk	hk	hk	hk	hk	kk
42422-C85645A	<hkxhk>	hk	hk	hh	hh	hk	hk	hk	hh	hk	kk	hh	kk	hh	hk	kk	kk	hk	kk	hh	hk	hh	hk	kk	kk	hh	hk	kk	kk	kk	hk	hk	hk	kk	hk	kk	kk	kk	kk	hk	hh	hk	kk	hh	kk	hh	hk
42422-A31542T	<lmxll>	lm	lm	lm	lm	lm	lm	lm	lm	lm	ll	lm	ll	lm	lm	ll	ll	lm	ll	lm	ll	lm	lm	ll	ll	lm	lm	ll	ll	ll	lm	lm	ll	ll	lm	ll	ll	ll	ll	lm	lm	lm	ll	lm	ll	lm	lm
42486-T90592C	<hkxhk>	kk	hh	hh	hh	hk	hk	hh	hk	hh	hk	hk	hk	kk	hk	hh	hk	hh	hk	hh	hh	hh	hh	hk	kk	kk	hk	kk	hk	kk	hh	hk	hk	hk	hk	kk	hk	hh	hk	hk	kk	kk	hh	kk	hk	kk	hk
42518-A105500G	<nnxnp>	nn	np	nn	nn	np	nn	np	nn	nn	nn	nn	nn	nn	nn	np	np	nn	nn	np	nn	np	np	np	np	np	np	np	nn	np	nn	nn	nn	nn	nn	np	nn	nn	nn	np	nn	nn	np	np	nn	np	nn
42558-A18037G	<lmxll>	lm	lm	lm	ll	ll	ll	lm	ll	lm	lm	ll	lm	lm	lm	lm	lm	lm	lm	lm	lm	ll	ll	lm	ll	lm	lm	lm	lm	lm	lm	lm	lm	lm	lm	lm	lm	lm	lm	lm	lm	lm	lm	lm	lm	ll	ll
42558-T28743A	<lmxll>	lm	lm	lm	ll	ll	ll	lm	ll	lm	lm	ll	lm	lm	lm	lm	lm	lm	lm	lm	lm	ll	ll	lm	ll	lm	lm	lm	lm	lm	lm	lm	lm	lm	lm	lm	lm	lm	lm	lm	lm	lm	lm	lm	lm	ll	ll
42634-T67862C	<hkxhk>	kk	hk	hh	kk	hh	hk	hh	hk	hh	hh	hk	hk	hk	kk	hk	hh	hk	hk	hk	hk	hk	hk	kk	kk	hk	hh	hk	hh	hk	hh	hk	hk	hk	hk	hk	hk	kk	hk	hk	hk	hk	hk	kk	hk	kk	kk
42684-C117024T	<nnxnp>	np	nn	np	nn	np	np	np	nn	np	np	np	np	np	nn	nn	nn	np	nn	nn	nn	nn	nn	np	np	np	nn	np	np	np	np	nn	np	np	nn	nn	nn	nn	np	np	nn	np	nn	nn	nn	nn	nn
42766-G123906A	<efxeg>	ef	ef	eg	eg	ef	fg	fg	ef	ef	fg	fg	fg	fg	fg	fg	eg	fg	ef	ef	ef	fg	fg	eg	eg	fg	ef	fg	ef	ef	ef	ef	eg	eg	fg	ef	eg	ef	ef	fg	fg	ef	ef	ef	ef	ef	ef
42794-C138778G	<nnxnp>	nn	nn	nn	np	nn	nn	nn	nn	nn	nn	nn	nn	nn	np	np	nn	nn	np	nn	nn	nn	nn	nn	np	nn	nn	np	nn	np	nn	nn	np	nn	nn	np	nn	np	np	np	np	nn	nn	np	nn	np	np
42850-A24707C	<lmxll>	ll	lm	ll	lm	ll	lm	ll	ll	ll	ll	ll	lm	lm	lm	lm	ll	lm	lm	lm	lm	lm	lm	lm	lm	ll	ll	lm	ll	lm	ll	lm	lm	lm	lm	lm	lm	ll	lm	lm	lm	lm	lm	ll	lm	lm	lm
42974-C40716T	<nnxnp>	np	nn	np	nn	np	np	np	np	nn	np	nn	nn	np	np	np	nn	np	np	np	nn	np	np	nn	np	np	nn	np	np	nn	np	nn	np	np	np	np	nn	nn	np	nn	np	np	np	np	nn	nn	np
42994-C67884T	<hkxhk>	hk	hk	hk	hk	hk	hk	hh	hk	hk	kk	hk	hk	hk	hk	hk	hk	hk	kk	hh	hk	hh	hh	hk	hk	hk	hh	hh	kk	hk	hk	hk	hk	hk	hk	hk	hk	hk	kk	hk	hk	kk	hh	hh	kk	hh	kk
43-G168610A	<lmxll>	lm	lm	ll	ll	ll	lm	lm	lm	lm	lm	lm	lm	lm	lm	lm	ll	lm	ll	ll	lm	lm	lm	ll	ll	lm	lm	lm	lm	lm	lm	lm	ll	ll	lm	lm	ll	lm	ll	lm	lm	lm	lm	ll	lm	ll	ll
43024-G138507C	<hkxhk>	hh	hh	hk	kk	kk	kk	hh	kk	hk	hh	kk	hk	hh	hk	hk	hh	hh	hh	hh	hk	kk	kk	hh	kk	hk	hk	hk	hk	hh	hh	hk	hk	hh	hh	hk	hh	hk	hh	hh	hh	hk	hk	hh	hh	kk	kk
43084-C115432T	<lmxll>	lm	ll	ll	ll	ll	lm	ll	ll	ll	lm	ll	ll	ll	ll	lm	lm	ll	ll	ll	ll	ll	ll	lm	lm	ll	ll	lm	lm	lm	ll	ll	lm	ll	ll	lm	lm	lm	lm	ll	ll	ll	lm	ll	lm	ll	ll
43122-G186710A	<hkxhk>	kk	hk	hh	kk	hh	hk	hh	hk	hh	hh	hh	hk	hk	kk	hk	hh	hk	kk	hk	hk	hk	hk	kk	kk	hk	hh	hk	hh	kk	hh	hk	kk	hk	hk	hk	hk	kk	hk	kk	kk	hk	hk	kk	hk	kk	kk
43150-G5701A	<nnxnp>	np	nn	nn	np	nn	nn	nn	np	nn	nn	nn	nn	nn	np	nn	nn	nn	np	nn	nn	nn	nn	np	np	nn	nn	nn	nn	nn	nn	nn	np	nn	nn	nn	nn	np	nn	nn	np	nn	nn	np	nn	np	np
432-A595712C	<hkxhk>	hk	kk	hh	hh	kk	hk	kk	hh	hk	kk	hk	kk	hh	hk	kk	kk	hh	hk	hk	hh	hk	hk	hk	kk	hk	hk	hh	hk	hk	hh	hh	hk	hk	hh	kk	hh	kk	hk	hk	hh	hh	hk	hk	hk	hh	kk
432-C605867A	<lmxll>	ll	lm	ll	ll	lm	ll	lm	ll	ll	lm	ll	lm	ll	lm	lm	lm	ll	lm	ll	ll	ll	ll	lm	lm	ll	ll	ll	lm	ll	ll	ll	ll	ll	ll	lm	ll	lm	lm	ll	ll	ll	ll	ll	ll	ll	lm
43244-A204243G	<nnxnp>	np	np	nn	nn	np	nn	np	nn	np	np	nn	np	nn	nn	nn	np	np	np	nn	nn	np	np	np	np	nn	nn	nn	nn	nn	np	nn	nn	nn	nn	nn	np	nn	np	np	np	nn	np	np	np	nn	nn
43278-G166397A	<hkxhk>	hk	kk	hk	hk	kk	hk	hk	hk	hk	hk	hk	hk	hk	hh	hh	hk	hk	hk	hh	hh	hk	hk	hk	kk	hh	hh	hh	hh	hh	hk	hh	hk	hh	hh	hh	hk	hh	hk	hk	hk	hh	hk	kk	kk	hk	hk
433-G149894A	<hkxhk>	kk	kk	hk	hh	hh	hh	kk	hh	hh	kk	hh	hk	kk	kk	hk	kk	kk	kk	kk	kk	hh	hh	kk	hk	hk	hk	kk	hk	kk	hk	hk	hk	kk	kk	hk	kk	kk	hk	hk	kk	kk	hk	kk	kk	hk	hh
433-T560928C	<nnxnp>	nn	nn	nn	np	nn	nn	nn	np	nn	nn	nn	nn	np	np	nn	nn	np	np	np	np	np	np	nn	np	np	nn	np	np	np	np	np	nn	nn	np	nn	np	nn	nn	np	np	nn	np	np	nn	np	nn
433-A824952G	<lmxll>	lm	lm	lm	lm	ll	lm	ll	lm	lm	ll	lm	ll	lm	ll	ll	lm	lm	lm	lm	lm	lm	lm	lm	ll	lm	lm	lm	ll	lm	lm	ll	lm	ll	lm	ll	lm	ll	lm	lm	lm	lm	lm	lm	lm	lm	ll
433-G852761A	<nnxnp>	np	np	np	nn	np	np	np	nn	np	np	np	np	nn	nn	np	np	nn	nn	nn	nn	nn	nn	np	nn	nn	np	nn	nn	nn	nn	nn	np	np	nn	np	nn	np	np	nn	nn	np	nn	nn	np	nn	np
433-A97215G	<nnxnp>	np	np	np	nn	nn	nn	np	nn	--	np	nn	np	np	np	np	np	np	np	np	np	nn	nn	np	nn	np	--	np	np	np	np	np	np	np	np	np	np	np	np	np	np	np	np	np	np	nn	nn
43340-G132963T	<lmxll>	lm	ll	ll	ll	lm	lm	lm	lm	lm	lm	lm	ll	ll	lm	lm	ll	ll	ll	ll	lm	ll	lm	ll	ll	ll	ll	lm	lm	lm	lm	ll	ll	ll	ll	ll	lm	ll	lm	ll	lm	lm	ll	ll	ll	lm	ll
43358-G157202C	<nnxnp>	nn	np	np	nn	np	nn	np	np	np	np	nn	np	nn	nn	np	np	np	np	np	nn	np	np	nn	nn	np	nn	np	nn	nn	np	np	np	np	np	np	np	nn	np	np	np	np	np	np	np	np	np
43396-T139083A	<nnxnp>	np	np	nn	nn	nn	nn	np	nn	nn	np	nn	nn	np	nn	nn	np	np	np	np	nn	nn	nn	np	nn	nn	nn	nn	nn	np	np	nn	nn	np	np	nn	np	nn	np	np	np	nn	nn	np	np	nn	nn
43426-C892T	<lmxll>	ll	ll	lm	lm	lm	lm	ll	lm	ll	ll	lm	ll	ll	ll	ll	ll	ll	ll	ll	ll	lm	lm	ll	lm	ll	ll	ll	ll	ll	ll	ll	lm	ll	ll	ll	ll	ll	ll	ll	ll	ll	ll	ll	ll	lm	lm
43442-T165768C	<nnxnp>	np	nn	nn	np	nn	nn	nn	nn	nn	nn	nn	nn	nn	np	np	nn	nn	np	nn	nn	nn	nn	np	np	nn	nn	np	nn	np	nn	nn	np	nn	nn	np	nn	np	nn	np	np	nn	nn	np	nn	np	np
43442-C93864T	<lmxll>	ll	ll	lm	ll	lm	ll	lm	lm	lm	lm	lm	ll	ll	ll	ll	lm	ll	ll	ll	ll	ll	lm	ll	ll	lm	lm	ll	lm	ll	lm	ll	ll	ll	ll	ll	ll	ll	ll	ll	ll	ll	ll	lm	ll	ll	ll
43452-A73014T	<lmxll>	ll	ll	ll	lm	lm	lm	ll	lm	ll	ll	lm	ll	ll	ll	ll	ll	ll	ll	ll	ll	lm	lm	ll	lm	ll	ll	ll	ll	ll	ll	ll	ll	ll	ll	ll	ll	ll	ll	ll	ll	ll	ll	ll	ll	lm	lm
43494-A138038G	<hkxhk>	hh	hk	kk	kk	hk	hk	kk	hk	kk	hk	hk	hk	hh	hk	kk	hk	kk	hk	kk	kk	kk	kk	hh	hh	hh	hk	hh	hk	hh	kk	hk	hk	hk	hk	hh	hk	kk	hk	hk	hh	hh	kk	hh	kk	hh	hk
43522-A34216G	<hkxhk>	hk	hh	kk	kk	kk	hk	hk	hk	kk	hk	kk	hh	hh	hk	hh	hk	kk	kk	hh	kk	hh	--	hh	hk	hk	hh	hh	kk	hk	hh	kk	hh	hk	hh	hk	hh	hk	hk	hk	hh	hk	hk	hh	hk	hk	hk
43526-C63065A	<hkxhk>	hk	hh	kk	kk	hh	hk	hh	kk	hk	hh	hk	hh	kk	hk	hh	hh	kk	hk	hk	kk	hk	hk	hk	hh	hk	hk	kk	hk	hk	kk	kk	kk	hk	kk	hh	kk	hh	hk	hk	kk	kk	hk	hk	hk	kk	hk
43536-T202829C	<lmxll>	lm	lm	ll	lm	ll	lm	ll	ll	ll	ll	ll	lm	lm	lm	lm	ll	lm	lm	lm	lm	lm	lm	lm	lm	lm	ll	lm	ll	lm	ll	lm	lm	lm	lm	lm	lm	lm	lm	lm	lm	lm	lm	lm	lm	lm	lm
43562-A56564G	<hkxhk>	hk	hh	hk	hk	hk	hk	hk	kk	hk	hk	kk	hh	hh	hk	hh	hk	hh	hh	hh	hh	hh	hh	hk	hk	hh	hk	hh	hk	hh	hk	hh	hh	hh	hh	hh	hh	hk	hh	hh	hh	hh	hh	hk	hh	hh	hh
43574-A98074T	<lmxll>	lm	ll	lm	lm	ll	lm	lm	lm	lm	ll	lm	lm	lm	lm	ll	ll	lm	ll	lm	lm	lm	lm	ll	lm	ll	lm	lm	ll	lm	lm	lm	lm	lm	lm	ll	lm	lm	ll	ll	lm	ll	lm	lm	ll	lm	ll
43574-C42733A	<lmxll>	ll	lm	ll	ll	lm	ll	ll	ll	ll	lm	ll	ll	ll	ll	lm	lm	ll	lm	ll	ll	ll	ll	lm	ll	lm	ll	ll	lm	ll	ll	ll	ll	ll	ll	lm	ll	ll	lm	lm	ll	lm	ll	ll	lm	ll	lm
43616-C127671A	<nnxnp>	nn	np	nn	nn	np	nn	np	nn	nn	nn	nn	nn	nn	nn	np	np	nn	nn	np	nn	np	np	np	np	np	np	np	nn	np	nn	nn	nn	nn	nn	np	nn	nn	nn	np	nn	nn	np	np	nn	np	nn
43692-G220240A	<lmxll>	ll	ll	lm	ll	lm	ll	lm	lm	lm	lm	lm	ll	ll	ll	ll	lm	ll	ll	ll	ll	ll	ll	ll	ll	ll	lm	ll	lm	ll	lm	ll	ll	ll	ll	ll	ll	ll	ll	ll	ll	ll	ll	ll	ll	ll	ll
43742-G135252T	<nnxnp>	nn	nn	np	np	np	nn	np	nn	np	np	np	nn	nn	np	nn	nn	np	np	nn	np	nn	np	nn	nn	nn	nn	nn	np	nn	nn	np	nn	nn	nn	nn	nn	np	nn	np	nn	nn	nn	nn	nn	nn	nn
43844-C242834A	<lmxll>	ll	ll	lm	lm	lm	lm	ll	lm	ll	lm	lm	ll	lm	ll	lm	lm	lm	lm	ll	lm	lm	lm	ll	ll	lm	lm	lm	lm	ll	lm	ll	lm	ll	ll	ll	lm	ll	ll	lm	lm	lm	ll	ll	ll	lm	lm
43878-T314995C	<nnxnp>	nn	nn	np	nn	np	np	np	nn	nn	np	np	nn	np	np	np	nn	np	np	nn	np	nn	nn	np	nn	np	nn	np	np	nn	nn	np	nn	np	nn	nn	nn	np	np	nn	np	np	nn	nn	nn	nn	np
43932-C316645T	<hkxhk>	hk	hh	hk	hk	hh	hk	hk	hk	hk	hk	hk	hk	hk	kk	kk	hk	hk	hk	kk	kk	hk	hk	hk	hh	kk	kk	kk	kk	kk	hk	kk	hk	kk	kk	hk	hk	kk	hk	hk	hk	kk	hk	hh	hh	hk	hk
43932-A165008C	<nnxnp>	nn	nn	np	np	nn	np	nn	np	nn	nn	np	nn	np	np	np	nn	nn	nn	np	np	nn	np	nn	nn	np	np	np	np	np	nn	np	np	np	np	np	nn	np	nn	nn	nn	np	nn	nn	nn	np	np
43940-T272268C	<hkxhk>	hh	kk	hh	hh	kk	hh	hk	hh	hh	hk	hh	hh	hh	hh	kk	kk	hh	hk	hk	hh	hk	hh	kk	hk	kk	hk	hk	hk	hh	hh	hh	hh	hh	hh	kk	hh	hh	hk	kk	hh	hk	hk	hk	hk	hk	hk
43940-T130339C	<nnxnp>	np	np	nn	nn	nn	np	np	np	np	np	np	np	np	np	np	nn	np	nn	nn	np	np	--	--	nn	np	np	np	np	np	np	np	nn	nn	np	nn	nn	np	nn	np	np	np	np	nn	np	nn	nn
43954-C390738T	<hkxhk>	hk	hh	hk	hk	hk	hh	hk	kk	hk	hk	kk	hh	hh	hk	hh	hk	hh	hh	hh	hh	hh	hh	hk	hk	hh	hk	hh	hk	hh	hk	hh	hh	hh	hh	hh	hh	hk	hh	hh	hh	hh	hh	hk	hh	hk	hk
44-T353298A	<lmxll>	ll	ll	ll	ll	ll	ll	ll	ll	lm	lm	lm	lm	lm	lm	ll	lm	ll	lm	ll	ll	lm	lm	lm	ll	lm	lm	lm	lm	lm	ll	lm	ll	lm	lm	ll	ll	lm	lm	ll	ll	ll	lm	lm	ll	ll	ll
44-T360020C	<hkxhk>	hk	kk	hk	kk	hk	hk	hk	kk	hh	hh	hh	hh	hh	hk	kk	hk	hk	hk	kk	kk	hk	hk	hh	hk	hh	hk	hh	hh	hh	hk	hk	hk	hh	hk	kk	kk	hk	hh	hk	kk	hk	hk	hk	kk	kk	kk
44-T64653C	<nnxnp>	np	np	nn	nn	np	np	np	nn	np	np	np	np	nn	nn	np	np	nn	nn	nn	nn	nn	nn	np	nn	nn	np	nn	nn	nn	nn	nn	np	np	nn	np	nn	np	np	nn	nn	np	nn	nn	np	nn	np
44054-T320834C	<nnxnp>	nn	nn	np	np	np	nn	nn	np	np	np	nn	nn	np	nn	nn	nn	nn	np	np	np	np	np	nn	nn	np	np	nn	np	nn	nn	np	np	np	nn	np	nn	nn	nn	nn	np	nn	nn	np	nn	np	nn
44054-G298672C	<efxeg>	ef	ef	eg	eg	eg	ef	ef	eg	eg	fg	ef	ef	eg	ef	ef	ef	ef	fg	eg	fg	eg	ee	ef	ef	eg	eg	ef	fg	ef	ef	fg	eg	fg	ef	eg	ef	ef	ef	ef	eg	ef	ef	fg	ef	eg	ef
44098-G124702A	<lmxll>	ll	lm	lm	ll	ll	ll	lm	ll	ll	lm	ll	ll	lm	ll	lm	lm	lm	lm	lm	lm	ll	lm	lm	ll	lm	lm	lm	lm	lm	lm	lm	lm	lm	lm	lm	lm	lm	lm	lm	ll	lm	lm	lm	lm	ll	ll
443-A250097T	<nnxnp>	nn	nn	np	nn	np	np	np	nn	nn	nn	nn	nn	np	--	nn	nn	nn	nn	np	np	np	np	nn	np	nn	nn	nn	nn	np	np	np	nn	np	nn	nn	nn	nn	np	nn	np	np	nn	nn	np	nn	nn
447-G175015T	<lmxll>	ll	lm	lm	lm	lm	ll	ll	lm	lm	lm	lm	ll	lm	ll	lm	lm	lm	lm	lm	lm	lm	lm	ll	ll	lm	lm	lm	ll	ll	lm	ll	ll	ll	ll	ll	lm	lm	ll	lm	lm	lm	ll	ll	ll	lm	lm
469-C432784G	<hkxhk>	kk	hk	hk	kk	hk	hk	hh	hk	kk	hh	kk	hk	hh	hk	hh	kk	hk	hk	hh	kk	hh	hk	hh	hk	hk	hk	hh	hk	kk	kk	hk	hh	hk	hh	hk	hk	hh	hk	kk	hh	hk	kk	hk	kk	kk	hh
471-C853263T	<nnxnp>	nn	nn	np	np	np	np	np	nn	nn	np	np	nn	np	np	nn	nn	np	np	nn	np	nn	nn	np	nn	nn	nn	np	np	nn	nn	np	nn	np	nn	nn	nn	np	np	nn	np	np	nn	nn	nn	nn	np
473-T150813C	<lmxll>	ll	ll	ll	ll	lm	lm	ll	ll	ll	lm	lm	lm	ll	lm	ll	lm	ll	ll	ll	ll	ll	ll	ll	lm	lm	lm	lm	lm	lm	ll	lm	lm	ll	lm	lm	ll	lm	ll	lm	lm	lm	lm	lm	lm	lm	ll
481-T775944C	<lmxll>	ll	ll	ll	ll	ll	ll	lm	ll	ll	lm	lm	lm	ll	ll	lm	lm	ll	lm	ll	lm	ll	ll	lm	lm	ll	ll	ll	lm	ll	ll	lm	ll	lm	lm	ll	lm	ll	ll	ll	ll	ll	ll	lm	ll	ll	ll
432-G364549T	<lmxll>	lm	ll	lm	lm	ll	lm	ll	lm	lm	ll	lm	ll	lm	ll	ll	ll	lm	ll	lm	lm	lm	lm	ll	ll	lm	lm	lm	ll	lm	lm	lm	lm	lm	lm	ll	lm	ll	ll	lm	lm	lm	lm	lm	lm	lm	ll
483-A152980G	<nnxnp>	nn	nn	np	np	np	nn	np	nn	np	np	np	nn	nn	np	nn	nn	np	np	nn	np	nn	--	nn	nn	nn	nn	nn	np	nn	nn	np	nn	nn	nn	nn	nn	np	nn	np	nn	nn	nn	nn	nn	nn	nn
485-C341788T	<lmxll>	ll	ll	lm	ll	lm	ll	lm	lm	ll	lm	lm	ll	ll	ll	ll	lm	ll	ll	ll	ll	ll	ll	ll	lm	ll	lm	ll	lm	ll	lm	ll	ll	ll	ll	lm	ll	ll	ll	lm	ll	ll	ll	ll	ll	ll	ll
487-T160108A	<lmxll>	lm	lm	lm	lm	lm	lm	lm	lm	lm	ll	lm	ll	lm	lm	ll	ll	lm	ll	lm	ll	lm	lm	ll	ll	lm	lm	ll	ll	ll	lm	lm	ll	ll	lm	ll	ll	ll	ll	lm	lm	lm	ll	lm	ll	lm	lm
487-G169999A	<lmxll>	lm	lm	lm	lm	lm	lm	lm	lm	lm	ll	lm	ll	lm	lm	ll	ll	lm	ll	lm	ll	lm	lm	ll	ll	lm	lm	ll	ll	ll	lm	lm	ll	ll	lm	ll	ll	ll	ll	lm	lm	lm	ll	lm	ll	lm	lm
488-G103012A	<nnxnp>	nn	nn	np	np	nn	nn	nn	np	nn	nn	nn	nn	np	np	nn	nn	np	np	nn	np	nn	nn	np	nn	nn	nn	np	np	nn	np	np	nn	nn	np	nn	np	nn	np	nn	np	np	nn	nn	nn	np	nn
492-G201084A	<lmxll>	ll	ll	lm	ll	lm	ll	lm	lm	lm	lm	lm	ll	ll	ll	ll	lm	ll	ll	ll	ll	ll	ll	ll	ll	lm	lm	ll	lm	ll	lm	ll	ll	ll	ll	ll	ll	ll	ll	ll	ll	ll	ll	lm	ll	ll	ll
492-T286888A	<nnxnp>	nn	np	np	nn	np	np	np	np	np	np	np	np	np	nn	nn	np	np	nn	np	np	np	np	nn	nn	np	np	nn	np	nn	np	np	nn	np	np	nn	np	nn	np	nn	nn	np	np	nn	np	nn	nn
493-C121011T	<nnxnp>	nn	nn	np	np	nn	np	nn	np	nn	nn	np	nn	np	np	np	nn	nn	nn	np	np	nn	nn	nn	nn	np	np	np	np	np	nn	np	np	np	np	np	nn	np	nn	nn	nn	np	nn	nn	nn	np	np
492-T571399C	<nnxnp>	nn	np	np	nn	np	np	np	np	np	np	np	np	np	nn	nn	np	np	nn	np	np	np	np	nn	nn	np	np	nn	np	nn	np	np	nn	np	np	nn	np	nn	np	nn	nn	np	np	nn	np	nn	nn
496-C309409T	<hkxhk>	hh	hk	kk	kk	hk	kk	kk	hk	kk	hk	hk	hk	hh	hk	kk	hk	kk	hk	kk	kk	hk	--	hh	hh	hh	hk	hh	hk	hh	kk	hk	hk	hk	kk	hh	kk	kk	hh	hk	hk	--	kk	hh	kk	hh	hk
496-C52425T	<nnxnp>	np	nn	nn	np	nn	nn	nn	nn	nn	nn	nn	nn	nn	np	np	nn	nn	np	nn	nn	nn	nn	np	np	nn	nn	np	nn	np	nn	nn	np	nn	nn	np	nn	np	nn	np	np	nn	nn	np	nn	np	np
50-C82515T	<lmxll>	lm	lm	lm	lm	lm	lm	ll	lm	lm	ll	lm	ll	lm	lm	ll	ll	lm	ll	lm	ll	lm	lm	ll	ll	lm	lm	ll	ll	ll	lm	lm	ll	ll	lm	ll	ll	ll	ll	lm	lm	lm	ll	lm	lm	lm	lm
500-A116804G	<lmxll>	lm	lm	ll	lm	ll	lm	ll	ll	ll	ll	ll	lm	lm	lm	lm	ll	lm	lm	lm	lm	lm	lm	lm	lm	lm	ll	lm	ll	lm	ll	lm	lm	lm	lm	lm	lm	lm	lm	lm	lm	lm	lm	lm	lm	lm	lm
500-A127980G	<lmxll>	lm	lm	ll	lm	ll	lm	ll	ll	ll	ll	ll	lm	lm	lm	lm	ll	lm	lm	lm	lm	lm	lm	lm	lm	lm	ll	lm	ll	lm	ll	lm	lm	lm	lm	lm	lm	lm	lm	lm	lm	lm	lm	lm	lm	lm	lm
3-A757158G	<lmxll>	ll	ll	lm	ll	lm	ll	lm	lm	lm	lm	lm	ll	ll	ll	ll	lm	ll	ll	ll	ll	ll	ll	ll	ll	ll	lm	ll	lm	ll	lm	ll	ll	ll	ll	ll	ll	ll	ll	ll	ll	ll	ll	ll	ll	ll	ll
501-A1076877G	<lmxll>	ll	ll	lm	ll	ll	lm	ll	lm	lm	lm	lm	lm	ll	lm	ll	lm	ll	lm	ll	ll	lm	lm	lm	ll	lm	lm	lm	lm	lm	ll	lm	ll	lm	lm	ll	ll	lm	lm	ll	ll	ll	lm	lm	ll	ll	ll
501-G1078285A	<lmxll>	ll	ll	lm	ll	ll	lm	ll	lm	lm	lm	lm	lm	ll	lm	ll	lm	ll	lm	ll	ll	lm	lm	lm	ll	lm	lm	lm	lm	lm	ll	lm	ll	lm	lm	ll	ll	lm	lm	ll	ll	ll	lm	lm	ll	ll	ll
501-A102880G	<hkxhk>	hk	hk	hh	hk	hk	hk	hk	hk	hh	hk	hk	hh	hk	hk	hh	hk	hk	hk	hk	hk	hk	hk	hk	kk	hh	hh	hk	hh	hk	hh	hh	hh	hk	hk	hh	hk	hk	hh	hh	hk	hk	hh	hk	hk	kk	hk
502-G307268A	<nnxnp>	nn	nn	np	np	nn	np	nn	np	nn	nn	np	nn	np	np	np	nn	nn	nn	np	np	nn	--	nn	nn	np	np	np	np	np	nn	np	np	np	np	np	nn	np	nn	nn	nn	np	nn	nn	nn	np	np
504-C268597T	<nnxnp>	nn	np	np	np	nn	nn	np	np	np	np	np	np	nn	np	np	np	np	nn	nn	np	np	np	nn	np	nn	nn	nn	nn	nn	np	np	nn	nn	nn	nn	nn	np	nn	np	nn	nn	np	nn	np	nn	nn
522-A275074G	<lmxll>	ll	ll	lm	ll	lm	ll	lm	lm	ll	lm	lm	ll	ll	ll	ll	lm	ll	ll	ll	ll	ll	ll	ll	lm	ll	lm	ll	lm	ll	lm	ll	ll	ll	ll	lm	ll	ll	ll	lm	ll	ll	ll	ll	ll	ll	ll
53-G357879C	<nnxnp>	nn	nn	np	nn	nn	np	np	nn	nn	nn	nn	nn	nn	nn	nn	nn	nn	nn	nn	np	nn	nn	np	nn	nn	nn	nn	nn	np	np	nn	nn	np	nn	nn	nn	nn	np	np	np	np	nn	nn	nn	nn	nn
536-T78147C	<hkxhk>	hh	hk	hh	kk	kk	hk	hk	hk	kk	hk	kk	hk	hk	hh	hk	hk	hk	hk	hk	kk	hk	--	kk	hk	kk	kk	hk	hk	hk	hk	kk	hh	hh	hk	hh	hk	kk	hk	hh	hk	hh	kk	hh	hk	hk	hk
54-G132020A	<hkxhk>	hk	hk	kk	hk	hh	hk	hk	hk	kk	hk	hk	kk	hk	kk	kk	hk	hk	hk	hk	kk	hh	hk	hk	hk	kk	hk	kk	kk	hk	hk	kk	kk	kk	kk	kk	hk	kk	hk	hk	hk	kk	kk	hk	hk	hk	hk
54-G488530A	<lmxll>	ll	ll	ll	ll	lm	ll	ll	ll	lm	lm	lm	lm	lm	lm	ll	lm	ll	lm	ll	ll	lm	lm	lm	lm	lm	lm	lm	lm	lm	lm	lm	ll	lm	ll	ll	ll	lm	lm	ll	ll	ll	lm	ll	ll	ll	ll
541-C296537G	<lmxll>	ll	ll	ll	lm	lm	ll	ll	ll	lm	lm	lm	lm	lm	ll	ll	lm	ll	ll	lm	lm	lm	lm	lm	lm	lm	lm	lm	lm	lm	lm	lm	ll	ll	ll	ll	ll	lm	lm	ll	ll	ll	lm	ll	ll	ll	ll
544-G308234A	<lmxll>	ll	ll	ll	ll	lm	ll	lm	ll	ll	lm	ll	lm	ll	lm	lm	ll	ll	ll	ll	ll	ll	ll	ll	lm	ll	ll	ll	lm	ll	ll	lm	ll	lm	ll	lm	ll	lm	ll	ll	ll	ll	ll	ll	ll	ll	lm
546-C42863T	<nnxnp>	np	np	nn	np	np	nn	np	np	np	np	np	nn	nn	np	nn	np	nn	np	np	np	np	np	np	nn	nn	np	np	np	np	nn	nn	np	nn	np	np	nn	np	nn	np	np	np	np	np	np	np	nn
547-G555834A	<hkxhk>	kk	hh	kk	kk	hh	kk	hk	kk	kk	hk	kk	hk	kk	kk	hh	hh	kk	hk	hk	kk	hk	hk	hh	hh	hh	hk	hk	hk	kk	kk	kk	kk	kk	kk	hh	kk	hk	hk	hk	kk	kk	hk	hk	kk	hk	hk
557-T467855C	<hkxhk>	hh	hh	hk	kk	hk	kk	hh	kk	hk	hh	kk	hk	hh	hk	hk	hh	hh	hh	hh	hk	kk	kk	hh	kk	hk	hk	hk	hk	hh	hh	hk	hk	hk	hh	hk	hh	hk	hh	hh	hh	hk	hk	hh	hh	kk	kk
57-C511666T	<hkxhk>	kk	hk	kk	hh	kk	hk	kk	kk	kk	kk	kk	hk	hk	hh	hh	kk	hk	hh	hk	hk	hk	hk	hk	hh	kk	kk	hh	kk	hh	kk	hk	hh	hk	hk	hh	hk	hk	hh	hh	hh	hk	hk	hk	hk	hh	hh
574-T25910G	<nnxnp>	nn	nn	nn	np	nn	np	nn	nn	nn	nn	np	nn	np	np	nn	nn	nn	nn	nn	np	nn	nn	nn	np	nn	np	nn	np	np	nn	nn	nn	nn	nn	nn	nn	np	nn	nn	nn	nn	nn	nn	nn	nn	nn
578 incertae sedis	<nnxnp>	nn	np	nn	np	nn	nn	nn	nn	np	nn	np	np	nn	nn	nn	np	nn	nn	nn	np	nn	nn	nn	nn	nn	np	nn	nn	np	nn	nn	nn	nn	nn	nn	np	nn	nn	np	nn	nn	nn	nn	np	np	nn
580-T517670A	<hkxhk>	hh	kk	hh	hk	hh	hh	hk	hh	hk	hk	hk	kk	hk	hh	hk	hk	hh	hh	hk	hk	hk	hk	kk	hh	hh	kk	hk	hh	hk	hh	hk	hk	hh	hk	hh	hk	kk	hh	hh	hk	hh	hh	hh	hk	hk	hk
580-C572528T	<lmxll>	ll	lm	ll	ll	ll	ll	lm	ll	ll	lm	ll	lm	lm	ll	lm	ll	ll	ll	lm	ll	lm	lm	lm	ll	ll	lm	lm	ll	ll	ll	ll	lm	ll	lm	ll	lm	lm	ll	ll	lm	ll	ll	lm	ll	ll	lm
583-T817293A	<lmxll>	ll	lm	ll	ll	ll	ll	lm	ll	ll	lm	ll	lm	lm	ll	lm	ll	ll	ll	lm	ll	lm	--	lm	ll	ll	lm	lm	ll	ll	ll	ll	lm	ll	lm	ll	lm	lm	ll	ll	lm	ll	ll	lm	ll	ll	lm
583-C526071T	<lmxll>	ll	lm	ll	lm	ll	lm	ll	ll	ll	ll	ll	lm	lm	lm	lm	ll	lm	lm	lm	lm	lm	--	lm	lm	ll	ll	lm	ll	lm	ll	lm	lm	lm	lm	lm	lm	ll	lm	lm	lm	lm	lm	ll	lm	lm	lm
583-A775041T	<nnxnp>	np	np	nn	np	nn	nn	nn	nn	np	nn	np	np	nn	nn	nn	np	nn	nn	nn	np	nn	nn	nn	nn	nn	np	nn	nn	np	np	nn	nn	nn	nn	nn	np	nn	nn	np	nn	nn	np	np	np	np	nn
585-T35872C	<lmxll>	ll	lm	ll	ll	ll	ll	lm	ll	ll	lm	ll	lm	lm	ll	lm	ll	ll	ll	lm	ll	lm	lm	lm	ll	ll	lm	lm	ll	ll	ll	ll	lm	ll	lm	ll	lm	lm	ll	lm	lm	ll	ll	lm	ll	ll	lm
59-A9890C	<lmxll>	lm	ll	lm	lm	ll	lm	ll	lm	lm	ll	lm	ll	lm	ll	ll	ll	lm	ll	lm	lm	lm	lm	lm	ll	lm	lm	lm	ll	lm	lm	lm	lm	lm	lm	ll	lm	ll	ll	lm	lm	lm	lm	lm	lm	lm	ll
592-G257429A	<lmxll>	ll	ll	lm	ll	ll	ll	ll	lm	lm	ll	ll	ll	ll	ll	ll	ll	ll	ll	ll	lm	ll	ll	lm	ll	ll	ll	ll	ll	ll	ll	ll	ll	ll	ll	ll	lm	ll	lm	lm	ll	ll	lm	ll	ll	lm	ll
596-T157582C	<nnxnp>	np	nn	np	nn	nn	nn	nn	nn	nn	np	nn	np	np	np	nn	np	nn	nn	np	nn	np	np	nn	np	nn	nn	np	np	np	np	nn	np	np	nn	np	nn	nn	np	np	nn	np	nn	np	nn	nn	nn
602-C813964T	<nnxnp>	np	nn	np	nn	np	np	np	np	nn	np	nn	nn	np	np	np	nn	np	np	np	nn	np	np	nn	np	np	nn	np	np	nn	np	nn	np	np	np	np	nn	nn	np	np	np	np	np	np	nn	nn	np
602-T451395G	<hkxhk>	kk	hk	hh	hh	hk	hh	kk	hh	kk	kk	hh	kk	hh	hk	hk	kk	kk	kk	hk	hk	kk	hk	kk	hk	hk	hk	hk	hk	hk	kk	hk	hh	hk	hk	hh	kk	hk	kk	kk	kk	hk	kk	hk	hk	hh	hh
602-A800645G	<nnxnp>	nn	np	nn	np	nn	nn	nn	nn	np	nn	np	np	nn	nn	nn	np	nn	nn	nn	np	nn	nn	np	nn	nn	np	nn	nn	np	nn	np	nn	nn	nn	nn	np	np	nn	nn	nn	nn	nn	nn	np	np	nn
61-A460899T	<hkxhk>	kk	hk	hh	kk	hh	hk	hh	hk	hh	hh	hh	hk	hk	kk	hk	hh	hk	kk	hk	hk	hk	hk	kk	kk	hk	hh	hk	hh	kk	hh	hk	kk	hk	hk	hk	hk	kk	hk	kk	kk	hk	hk	kk	hk	kk	kk
61-G384902A	<nnxnp>	nn	np	np	np	nn	nn	np	nn	np	np	np	np	nn	np	np	np	np	nn	np	np	np	np	nn	nn	nn	nn	nn	np	nn	np	np	nn	np	np	nn	nn	np	nn	np	nn	nn	np	nn	np	nn	nn
619-A703155C	<lmxll>	lm	lm	lm	lm	lm	ll	lm	lm	lm	ll	lm	ll	lm	lm	ll	ll	lm	ll	lm	ll	lm	lm	ll	ll	lm	lm	ll	ll	ll	lm	lm	ll	ll	lm	ll	ll	ll	ll	lm	lm	lm	ll	lm	ll	lm	lm
619-T436436C	<nnxnp>	np	np	np	nn	np	nn	np	np	np	np	nn	np	nn	nn	np	np	np	np	np	nn	np	np	np	nn	np	nn	np	nn	nn	np	np	np	np	np	np	np	nn	np	np	np	np	np	np	np	np	np
619-T644578C	<lmxll>	lm	lm	lm	lm	lm	ll	lm	lm	lm	ll	lm	ll	lm	lm	ll	ll	lm	ll	lm	ll	lm	lm	ll	ll	lm	lm	ll	ll	ll	lm	lm	ll	ll	lm	ll	ll	ll	ll	lm	lm	lm	ll	lm	ll	lm	lm
621-A481950G	<nnxnp>	np	nn	np	nn	nn	nn	np	nn	nn	np	nn	np	np	np	nn	np	nn	nn	np	nn	np	np	np	np	nn	nn	np	np	np	np	nn	np	np	nn	np	nn	nn	np	np	nn	np	nn	np	nn	nn	nn
622-C87698T	<lmxll>	lm	ll	lm	lm	ll	lm	lm	lm	lm	ll	lm	lm	lm	lm	ll	ll	lm	ll	lm	lm	lm	lm	ll	lm	ll	lm	lm	ll	lm	lm	lm	lm	lm	lm	ll	lm	lm	ll	ll	lm	ll	lm	lm	ll	lm	ll
625-A543137G	<nnxnp>	np	nn	nn	--	nn	nn	nn	np	np	np	nn	nn	nn	nn	nn	np	nn	np	np	nn	nn	nn	nn	nn	nn	np	nn	np	np	np	np	nn	nn	np	--	--	np	np	nn	nn	np	np	--	--	--	--
625-G805250A	<lmxll>	ll	ll	lm	ll	lm	ll	lm	lm	ll	ll	ll	ll	ll	ll	ll	lm	ll	ll	ll	ll	ll	--	ll	lm	ll	lm	ll	lm	lm	lm	ll	ll	ll	ll	lm	ll	ll	ll	lm	ll	ll	lm	ll	ll	ll	lm
625-G160219A	<efxeg>	fg	fg	fg	ef	fg	fg	eg	fg	ef	eg	ef	fg	eg	fg	eg	ef	fg	fg	eg	ef	eg	ee	fg	fg	fg	ee	eg	fg	ef	fg	ef	eg	fg	eg	fg	ef	fg	fg	fg	eg	fg	fg	fg	ef	ef	eg
625-C753926T	<nnxnp>	np	np	np	nn	np	nn	np	np	np	np	nn	np	nn	nn	np	np	np	np	np	nn	np	np	np	nn	np	nn	np	nn	nn	np	np	np	np	np	np	np	nn	np	np	np	np	np	np	np	np	np
63-A399446G	<hkxhk>	hh	kk	kk	kk	hk	hk	kk	hk	kk	hk	hk	hk	hh	hk	kk	hk	kk	hk	kk	kk	kk	kk	hk	hh	hh	hk	hh	hk	hh	kk	hk	hk	hk	hk	hh	hk	kk	hk	hk	hh	hh	kk	hh	hk	hh	hk
631-C293114T	<lmxll>	ll	ll	ll	ll	lm	ll	lm	ll	ll	lm	ll	lm	ll	lm	lm	ll	ll	ll	ll	ll	ll	ll	ll	lm	ll	ll	ll	lm	ll	ll	lm	ll	lm	ll	lm	ll	lm	ll	ll	ll	ll	ll	ll	ll	ll	lm
640-C103120G	<nnxnp>	nn	nn	nn	nn	np	np	nn	np	nn	np	nn	np	np	np	np	np	np	np	np	nn	np	np	nn	np	np	np	np	np	nn	np	np	np	np	np	np	np	nn	nn	nn	nn	np	nn	nn	np	np	np
640-C91603A	<nnxnp>	np	np	np	np	nn	nn	np	nn	np	nn	np	nn	nn	nn	nn	nn	nn	nn	nn	np	nn	nn	np	nn	nn	nn	nn	nn	np	nn	nn	nn	nn	nn	nn	nn	np	np	np	np	nn	np	np	nn	nn	nn
647-A51490G	<nnxnp>	np	np	nn	nn	np	np	np	nn	np	np	nn	np	nn	np	np	np	np	np	nn	nn	nn	nn	np	np	nn	nn	np	np	np	np	np	nn	np	np	np	np	np	np	np	nn	np	np	nn	np	nn	np
67-A25130C	<nnxnp>	nn	nn	np	np	nn	nn	nn	np	nn	nn	nn	nn	np	np	nn	nn	np	np	nn	np	nn	nn	np	nn	nn	nn	np	np	nn	np	np	np	nn	np	nn	np	nn	np	nn	np	np	nn	nn	nn	np	np
675-A210684G	<lmxll>	ll	ll	lm	ll	lm	ll	lm	lm	ll	lm	lm	ll	ll	ll	ll	lm	ll	ll	ll	ll	ll	ll	ll	lm	ll	--	ll	lm	lm	lm	ll	ll	ll	ll	lm	ll	ll	ll	lm	ll	ll	lm	ll	ll	ll	ll
681-G106018A	<hkxhk>	hk	hk	hk	hh	hk	hk	kk	hk	hh	kk	hh	hk	kk	hk	kk	hh	hk	hk	kk	hh	kk	--	kk	hk	hk	hk	kk	hk	hh	hk	hk	kk	hk	kk	hk	hk	kk	hk	hh	kk	hk	hk	hk	hh	hh	kk
681-A108647G	<nnxnp>	np	nn	np	nn	np	np	np	np	nn	np	nn	nn	np	np	np	nn	np	np	np	nn	np	--	np	np	np	nn	np	np	nn	np	np	np	np	np	np	nn	np	np	nn	np	np	np	np	nn	nn	np
683-T197693C	<lmxll>	ll	lm	lm	lm	ll	ll	ll	ll	ll	ll	ll	ll	ll	ll	ll	lm	ll	lm	lm	ll	ll	ll	lm	lm	lm	ll	ll	ll	ll	ll	ll	lm	lm	ll	lm	lm	ll	lm	lm	ll	ll	ll	lm	lm	ll	lm
696-C43713T	<nnxnp>	np	np	nn	nn	nn	np	nn	np	nn	nn	nn	np	np	nn	np	np	nn	nn	np	nn	np	np	np	np	np	np	np	nn	np	np	nn	np	np	np	np	np	nn	np	nn	np	np	np	np	np	np	np
698-A384421T	<lmxll>	ll	lm	ll	ll	ll	ll	lm	ll	ll	lm	ll	lm	lm	ll	lm	ll	ll	ll	lm	ll	lm	lm	lm	ll	ll	lm	lm	ll	ll	lm	ll	lm	ll	lm	ll	lm	lm	ll	lm	lm	ll	ll	lm	ll	ll	lm
71-T159919C	<lmxll>	ll	ll	ll	ll	lm	ll	ll	ll	lm	lm	lm	lm	lm	ll	ll	lm	ll	ll	ll	lm	lm	lm	lm	lm	lm	lm	lm	lm	lm	lm	lm	ll	lm	ll	ll	ll	lm	lm	ll	ll	ll	lm	ll	ll	ll	ll
71-T316719A	<hkxhk>	kk	kk	hk	hk	hk	hk	hk	hk	kk	kk	hk	kk	hk	hk	kk	hk	hk	kk	kk	hk	kk	hk	kk	hh	kk	hh	kk	hh	hh	hk	kk	kk	kk	kk	hk	kk	hk	kk	hk	kk	kk	hk	kk	kk	kk	hk
71-A372313T	<lmxll>	ll	ll	lm	ll	lm	ll	lm	lm	ll	ll	ll	ll	ll	ll	ll	lm	ll	ll	ll	ll	ll	ll	ll	lm	ll	lm	ll	lm	lm	lm	ll	ll	ll	ll	lm	ll	ll	ll	lm	ll	ll	lm	ll	ll	ll	lm
71-G320284A	<nnxnp>	np	np	np	nn	np	nn	np	np	np	np	nn	np	nn	nn	np	np	nn	np	np	nn	np	nn	np	nn	np	nn	np	nn	nn	np	np	np	np	np	np	np	nn	np	np	np	np	np	np	np	np	np
712-A371629G	<lmxll>	ll	ll	lm	lm	lm	lm	ll	lm	ll	ll	lm	ll	ll	ll	ll	ll	ll	ll	ll	ll	lm	lm	ll	lm	ll	ll	ll	ll	ll	ll	ll	lm	ll	ll	ll	ll	ll	ll	ll	ll	ll	ll	ll	ll	lm	lm
713-G216935A	<hkxhk>	hk	hh	kk	kk	kk	hk	hk	hk	kk	hk	kk	hh	hh	hk	hh	hk	kk	kk	hh	kk	hh	hh	hh	hk	hk	hh	hh	kk	hk	hh	kk	hh	hk	hh	hk	hh	hk	hk	hk	hh	hk	hk	hh	hk	hk	hk
718-A116420G	<lmxll>	lm	lm	ll	lm	ll	lm	ll	ll	ll	ll	ll	lm	lm	lm	lm	ll	lm	lm	lm	lm	lm	lm	lm	lm	lm	ll	lm	ll	lm	ll	lm	lm	lm	lm	lm	lm	lm	lm	lm	lm	lm	lm	lm	lm	lm	lm
718-C66987G	<lmxll>	lm	lm	ll	lm	ll	lm	ll	ll	ll	ll	ll	lm	lm	lm	lm	ll	lm	lm	lm	lm	lm	lm	lm	lm	lm	ll	lm	ll	lm	ll	lm	lm	lm	lm	lm	lm	lm	lm	lm	lm	lm	lm	lm	lm	lm	lm
721-G368695A	<hkxhk>	hh	kk	kk	hk	hk	hk	hk	hh	hh	hh	hk	hh	hk	hk	hk	hk	hh	hk	hk	hk	hk	hk	kk	kk	kk	hh	hk	hh	hh	hh	hh	kk	hk	hh	hk	hk	hh	hk	kk	hk	hh	hh	hk	hk	hk	hk
1665-C192489T	<hkxhk>	hk	hh	hk	hk	hh	hk	hk	hk	hk	hk	hk	hk	hk	kk	kk	hk	hk	hk	kk	kk	hk	hk	hk	hh	kk	kk	kk	kk	kk	hk	kk	hk	kk	kk	hk	hk	kk	hk	hk	hk	kk	hk	hh	hh	hk	hk
722-A281741T	<nnxnp>	nn	np	nn	nn	np	nn	np	nn	nn	nn	nn	nn	nn	nn	np	np	nn	nn	np	nn	np	np	np	np	np	np	np	nn	nn	nn	nn	nn	nn	nn	np	nn	nn	nn	np	nn	nn	np	np	nn	np	nn
728-T249896A	<lmxll>	lm	lm	lm	lm	lm	ll	lm	lm	lm	ll	lm	ll	lm	lm	ll	ll	lm	ll	lm	ll	lm	lm	ll	ll	lm	lm	ll	ll	ll	lm	lm	ll	ll	lm	ll	ll	ll	ll	lm	lm	lm	ll	lm	ll	lm	lm
728-G136677A	<nnxnp>	np	np	nn	np	nn	np	--	nn	nn	nn	nn	np	np	np	np	nn	np	np	np	np	np	np	np	np	np	np	np	nn	np	--	np	np	np	np	np	np	np	np	np	np	np	np	np	np	np	np
728-T253342A	<lmxll>	lm	lm	lm	lm	lm	ll	lm	lm	lm	ll	lm	ll	lm	lm	ll	ll	lm	ll	lm	ll	lm	lm	ll	ll	lm	lm	ll	ll	ll	lm	lm	ll	ll	lm	ll	ll	ll	ll	lm	lm	lm	ll	lm	ll	lm	lm
751-A394007G	<lmxll>	lm	ll	ll	ll	ll	ll	lm	ll	lm	lm	ll	lm	ll	lm	lm	lm	lm	lm	lm	lm	lm	lm	lm	ll	lm	lm	lm	lm	lm	lm	lm	ll	lm	lm	lm	lm	lm	lm	lm	lm	lm	lm	ll	ll	ll	ll
759-G34987A	<lmxll>	ll	lm	lm	ll	ll	lm	lm	lm	ll	ll	lm	ll	ll	lm	lm	lm	lm	lm	ll	ll	ll	ll	ll	ll	ll	ll	ll	lm	ll	ll	ll	lm	lm	lm	ll	lm	ll	ll	lm	lm	lm	lm	lm	lm	lm	lm
77-T1135452C	<hkxhk>	hk	hk	kk	kk	kk	hk	hh	kk	kk	hk	hh	hh	kk	hk	hh	hh	hk	hk	kk	hk	kk	kk	hh	hh	kk	kk	hk	hk	hk	hk	kk	kk	hk	hk	kk	hh	hh	hh	hk	kk	hk	hh	kk	hk	kk	hk
150-A337617G	<nnxnp>	np	np	nn	nn	nn	np	nn	np	nn	nn	nn	np	np	nn	np	np	nn	nn	np	nn	np	np	np	np	np	np	np	nn	np	np	nn	np	np	np	np	np	nn	np	nn	np	np	np	np	np	np	np
771-G19318A	<nnxnp>	nn	nn	np	np	np	nn	np	nn	np	np	np	nn	nn	np	nn	nn	np	np	nn	np	nn	nn	nn	nn	nn	nn	nn	np	nn	nn	np	nn	nn	nn	nn	nn	np	nn	np	nn	nn	nn	nn	nn	nn	nn
771-G78221A	<lmxll>	lm	ll	ll	lm	ll	lm	ll	ll	lm	ll	lm	ll	ll	ll	ll	ll	lm	lm	ll	lm	ll	ll	ll	lm	lm	ll	ll	ll	lm	ll	lm	lm	lm	lm	lm	ll	lm	lm	ll	ll	lm	lm	ll	lm	lm	lm
771-A179450G	<lmxll>	lm	ll	ll	lm	ll	lm	ll	ll	lm	ll	lm	ll	ll	ll	ll	ll	lm	lm	ll	lm	ll	ll	ll	lm	lm	ll	ll	ll	lm	ll	lm	lm	lm	lm	lm	ll	lm	lm	ll	ll	lm	lm	ll	lm	lm	lm
786-A276899C	<hkxhk>	hk	hk	hk	hk	kk	hh	hh	hk	hk	hh	hh	hh	hh	hh	hh	hk	hh	kk	kk	hk	hh	hh	hk	hk	hh	hk	hh	hk	hk	hk	hk	hk	hk	hh	kk	hk	hk	kk	hh	hh	hk	hk	kk	hk	kk	kk
786-T312472A	<lmxll>	lm	lm	ll	ll	ll	lm	lm	lm	lm	lm	lm	lm	lm	lm	lm	ll	lm	ll	ll	lm	lm	lm	ll	ll	lm	lm	lm	lm	lm	lm	lm	ll	ll	lm	ll	ll	lm	ll	lm	lm	lm	lm	ll	lm	ll	ll
79-A626832T	<lmxll>	lm	lm	lm	ll	ll	ll	lm	ll	lm	lm	ll	lm	lm	lm	lm	lm	lm	lm	lm	lm	ll	ll	lm	ll	lm	lm	lm	lm	lm	lm	lm	lm	lm	lm	lm	lm	lm	lm	lm	lm	lm	lm	lm	lm	ll	ll
79-A779842T	<nnxnp>	np	np	nn	nn	nn	nn	np	nn	nn	np	nn	nn	np	nn	nn	np	np	np	np	nn	nn	nn	np	nn	nn	nn	nn	nn	np	np	nn	nn	nn	np	nn	np	nn	np	np	np	nn	nn	np	np	nn	nn
79-C638165T	<hkxhk>	kk	kk	hk	hh	hh	hh	kk	hh	hk	kk	hh	hk	kk	hk	hk	kk	kk	kk	kk	hk	hh	hh	kk	hh	hk	hk	hk	hk	kk	kk	hk	hk	hk	kk	hk	kk	hk	kk	kk	kk	hk	hk	kk	kk	hh	hh
79-C793857T	<nnxnp>	nn	nn	np	np	np	np	nn	np	np	nn	np	np	nn	np	np	nn	nn	nn	nn	np	np	np	nn	np	np	--	np	np	nn	nn	np	np	np	nn	np	nn	np	nn	nn	nn	np	np	nn	nn	np	np
790-G187021A	<hkxhk>	hk	hk	hk	hh	kk	hk	kk	hh	hk	kk	hk	kk	hh	hk	kk	hk	hh	hh	hh	hh	hh	hh	hk	hk	hh	hk	hh	hk	hh	hh	hk	hk	kk	hh	kk	hh	kk	hk	hh	hh	hk	hh	hh	hk	hh	kk
794-A224816C	<lmxll>	ll	lm	lm	ll	ll	ll	lm	ll	ll	lm	ll	ll	lm	ll	lm	lm	lm	lm	lm	ll	ll	ll	lm	ll	ll	lm	lm	lm	lm	lm	lm	lm	ll	lm	lm	lm	lm	ll	lm	ll	lm	lm	lm	lm	ll	ll
794-G159320T	<nnxnp>	nn	nn	np	np	np	np	nn	np	np	nn	np	nn	nn	nn	np	nn	nn	nn	nn	nn	nn	nn	nn	nn	np	np	nn	np	np	np	np	np	nn	nn	np	nn	nn	np	np	nn	nn	np	nn	nn	nn	np
801-G179104A	<lmxll>	ll	lm	ll	ll	ll	ll	lm	ll	ll	lm	ll	lm	lm	ll	lm	ll	ll	ll	lm	ll	lm	lm	lm	ll	ll	lm	lm	ll	ll	ll	ll	lm	ll	lm	ll	ll	lm	ll	ll	lm	ll	ll	ll	ll	ll	lm
658-C99043T	<lmxll>	lm	lm	lm	lm	lm	ll	lm	lm	lm	ll	lm	lm	lm	lm	ll	ll	lm	ll	lm	ll	lm	lm	ll	ll	lm	lm	ll	ll	ll	lm	lm	ll	lm	lm	ll	ll	ll	ll	lm	lm	lm	ll	lm	ll	lm	lm
82-A538196G	<nnxnp>	nn	nn	np	np	nn	np	np	nn	nn	np	np	np	np	np	np	np	np	nn	nn	nn	np	np	np	np	np	nn	np	nn	nn	nn	nn	np	np	np	nn	np	nn	nn	np	np	nn	nn	nn	nn	nn	nn
82-C113225T	<lmxll>	lm	ll	lm	lm	lm	lm	ll	lm	lm	ll	lm	ll	ll	lm	ll	lm	lm	lm	ll	lm	ll	lm	ll	lm	lm	ll	ll	lm	lm	lm	lm	ll	lm	ll	lm	ll	ll	lm	lm	ll	lm	lm	ll	lm	lm	ll
82-C290519T	<nnxnp>	np	np	nn	nn	np	np	np	nn	np	np	np	np	nn	nn	np	np	nn	nn	nn	nn	nn	nn	np	nn	nn	np	nn	nn	nn	nn	nn	np	np	nn	np	nn	np	np	nn	nn	np	nn	nn	np	nn	np
85-C112245T	<nnxnp>	nn	nn	np	np	np	nn	nn	np	np	nn	nn	nn	np	nn	nn	nn	nn	np	np	np	np	np	nn	nn	np	nn	nn	np	nn	nn	np	np	np	nn	np	nn	nn	nn	nn	np	nn	nn	np	nn	np	nn
850-T136512C	<nnxnp>	np	nn	np	nn	nn	nn	nn	nn	nn	np	np	nn	nn	nn	nn	nn	nn	np	nn	np	np	np	nn	nn	np	nn	np	np	nn	np	nn	np	np	np	nn	nn	nn	np	np	nn	nn	np	nn	nn	np	np
853-C415898T	<nnxnp>	nn	nn	np	np	nn	np	nn	np	np	nn	np	np	nn	np	np	nn	nn	nn	nn	np	nn	nn	nn	np	np	np	np	np	nn	nn	np	np	np	np	np	nn	np	nn	nn	nn	np	np	nn	nn	np	np
853-T204034A	<nnxnp>	nn	nn	np	np	nn	np	nn	np	np	nn	np	np	nn	np	np	nn	nn	nn	nn	np	nn	--	nn	np	np	np	np	np	nn	nn	np	np	np	np	np	nn	np	nn	nn	nn	np	np	nn	nn	np	np
854-C256903T	<lmxll>	ll	lm	ll	ll	lm	ll	lm	ll	ll	lm	ll	lm	ll	lm	lm	ll	ll	lm	ll	ll	ll	ll	ll	lm	ll	ll	ll	lm	ll	ll	lm	ll	lm	ll	lm	ll	lm	lm	ll	ll	ll	ll	ll	ll	ll	lm
854-G74771T	<hkxhk>	kk	kk	hk	hh	hh	hh	kk	hh	hk	kk	hh	hk	kk	hk	hk	kk	kk	kk	kk	hk	hh	hh	kk	hh	hk	hk	hk	hk	kk	hk	hk	hk	kk	kk	hk	kk	hk	kk	hk	kk	hk	hk	kk	kk	hh	hh
854-T336015C	<lmxll>	ll	ll	ll	lm	lm	lm	ll	lm	ll	ll	lm	ll	ll	ll	ll	ll	ll	ll	ll	ll	lm	lm	ll	lm	ll	ll	ll	ll	ll	ll	ll	ll	ll	ll	ll	ll	ll	ll	ll	ll	ll	ll	ll	ll	lm	lm
858-A19714T	<lmxll>	lm	ll	lm	lm	lm	lm	ll	lm	lm	ll	lm	ll	ll	lm	ll	lm	lm	lm	ll	lm	ll	ll	ll	lm	lm	ll	ll	lm	lm	lm	lm	ll	lm	ll	lm	ll	ll	lm	lm	ll	lm	lm	lm	lm	lm	ll
86-T348638A	<lmxll>	lm	lm	lm	lm	lm	ll	lm	lm	lm	ll	lm	ll	lm	lm	ll	ll	lm	ll	lm	ll	lm	lm	ll	ll	lm	lm	ll	ll	ll	lm	lm	ll	ll	lm	ll	ll	ll	ll	lm	lm	lm	ll	lm	ll	lm	lm
86-C598305T	<hkxhk>	hh	hh	hh	hk	hk	hh	hk	hk	hh	hk	hh	hk	hk	kk	hk	hh	hk	hk	hk	hk	hk	hk	hh	kk	hk	hh	hk	kk	hk	hk	kk	hh	hk	hk	hh	hk	hk	hh	hk	hk	hh	hk	hk	hh	hk	hh
868-T226C	<nnxnp>	nn	np	nn	nn	np	nn	np	nn	nn	nn	nn	nn	nn	nn	np	np	nn	nn	np	nn	np	np	np	np	np	np	np	nn	nn	nn	nn	nn	nn	nn	np	nn	nn	nn	np	nn	nn	np	np	nn	np	nn
870-T178614A	<lmxll>	ll	lm	ll	ll	ll	ll	lm	ll	ll	lm	ll	lm	lm	ll	lm	ll	ll	ll	lm	ll	lm	lm	lm	ll	ll	lm	lm	ll	ll	ll	ll	lm	ll	lm	ll	lm	lm	ll	ll	lm	ll	ll	ll	ll	ll	lm
885-G721089A	<nnxnp>	nn	np	np	nn	np	nn	np	nn	nn	nn	np	nn	np	np	np	nn	nn	nn	nn	nn	nn	nn	nn	np	np	nn	nn	nn	nn	nn	nn	np	nn	nn	nn	nn	nn	nn	np	np	nn	nn	nn	nn	nn	nn
888-A146425T	<lmxll>	ll	ll	ll	ll	ll	ll	lm	ll	ll	lm	ll	lm	ll	ll	lm	lm	ll	lm	ll	lm	ll	ll	lm	lm	ll	ll	lm	lm	lm	ll	ll	lm	lm	ll	lm	lm	lm	lm	ll	ll	ll	lm	ll	ll	ll	ll
890-C241090A	<hkxhk>	hk	hk	hh	kk	hh	hk	hh	hh	hh	hh	hh	hk	hk	kk	kk	hh	hk	kk	hk	hk	hk	hk	hk	kk	hh	hh	kk	hh	kk	hh	hk	kk	hk	hk	kk	hk	hk	kk	kk	kk	hk	hk	hk	hk	kk	kk
890-A251445G	<hkxhk>	hh	hh	hk	hk	hk	hh	hk	hk	hk	hk	hk	hh	hh	hk	hk	hk	hh	hk	hh	hh	hh	hh	hh	hk	hk	hk	hk	hk	hk	hk	hh	hk	hh	hh	hk	hh	kk	hk	hk	hk	hh	hh	kk	hh	hk	hk
896-G534914A	<hkxhk>	kk	hk	hh	--	kk	hh	hk	hh	kk	kk	hh	kk	hk	hk	hk	hk	hk	hk	hk	hk	kk	hk	kk	kk	hk	hk	hk	hk	hk	kk	hk	hh	hk	hk	hk	hk	hk	kk	hk	hk	hk	hk	hk	hk	hh	hh
896-A523018G	<lmxll>	lm	lm	ll	ll	ll	ll	lm	ll	lm	lm	ll	lm	lm	lm	lm	lm	lm	lm	lm	lm	ll	--	lm	ll	lm	lm	lm	lm	lm	lm	lm	ll	lm	lm	lm	lm	lm	lm	lm	lm	lm	lm	lm	lm	ll	ll
914-G174290A	<nnxnp>	np	np	nn	nn	np	np	np	nn	np	np	np	np	nn	nn	np	np	nn	nn	nn	nn	nn	nn	np	nn	nn	np	nn	nn	nn	nn	nn	np	np	nn	np	nn	np	np	nn	nn	np	nn	nn	np	nn	np
917-A14399G	<lmxll>	ll	ll	lm	lm	lm	lm	ll	lm	ll	lm	ll	ll	lm	ll	lm	lm	lm	lm	ll	lm	lm	lm	ll	ll	lm	lm	lm	lm	ll	lm	ll	lm	ll	ll	ll	lm	ll	ll	lm	lm	lm	ll	ll	ll	lm	lm
929-T82901C	<hkxhk>	hh	kk	hk	hk	hk	hh	hh	hh	hh	hh	hh	hh	hh	hk	hk	hk	hh	kk	hk	hh	hh	hh	hk	hk	kk	hh	hh	hh	hh	hk	hh	hk	hk	hh	hk	hk	hh	hk	kk	hk	hh	hh	hk	hk	hh	hk
948-G277219A	<hkxhk>	hk	kk	kk	hk	hk	hk	hk	kk	kk	kk	hk	hk	hk	hk	hk	hk	hk	hk	hk	hh	hk	hk	hk	hk	hk	hk	hk	hk	hk	hk	kk	hh	hk	hh	hk	hk	hk	kk	kk	hh	hk	hh	hk	hk	kk	hk
951-A40849C	<lmxll>	lm	lm	lm	ll	lm	ll	lm	lm	lm	lm	ll	lm	ll	ll	lm	lm	lm	lm	lm	ll	lm	lm	lm	ll	lm	ll	lm	ll	ll	lm	lm	lm	lm	lm	lm	lm	ll	lm	lm	lm	lm	lm	lm	lm	lm	lm
962-A928641G	<nnxnp>	nn	nn	nn	np	nn	nn	nn	np	nn	nn	nn	nn	np	np	nn	nn	np	np	np	np	np	np	nn	np	np	nn	np	np	np	np	np	nn	nn	np	nn	np	nn	nn	np	np	nn	np	np	nn	np	nn
975-C103613T	<hkxhk>	hk	hk	hh	hh	hh	hk	kk	hh	hh	kk	hk	kk	hh	hk	kk	kk	hk	hk	hh	hk	hh	--	kk	kk	hh	hk	kk	hk	kk	hk	hh	hk	hk	hk	hk	kk	kk	kk	hk	hh	hk	kk	hh	hk	hh	hk
975-C106755T	<efxeg>	ef	ef	fg	fg	fg	ef	ee	fg	fg	ee	ef	ee	fg	ef	ee	ee	ef	eg	fg	eg	fg	fg	ee	ee	fg	ef	ee	eg	ee	ef	fg	eg	eg	ef	eg	ee	ee	ee	ef	fg	ef	ee	fg	ef	fg	ef
977-A175137G	<lmxll>	lm	ll	ll	ll	lm	lm	lm	lm	lm	lm	ll	ll	ll	lm	lm	ll	ll	ll	ll	lm	ll	--	ll	ll	ll	ll	lm	lm	lm	lm	ll	ll	ll	ll	ll	lm	ll	lm	ll	lm	lm	ll	ll	ll	lm	lm
977-G177701A	<lmxll>	ll	lm	lm	lm	ll	ll	ll	ll	ll	ll	lm	lm	lm	ll	ll	lm	lm	lm	lm	ll	lm	lm	lm	lm	lm	lm	ll	ll	ll	ll	lm	lm	lm	lm	lm	ll	lm	ll	lm	ll	ll	lm	lm	lm	ll	ll
980-A412061G	<nnxnp>	nn	np	np	nn	np	np	np	nn	nn	nn	np	np	np	np	np	nn	np	nn	nn	np	np	np	np	np	np	nn	np	nn	nn	nn	nn	np	np	nn	nn	nn	nn	nn	np	np	nn	nn	nn	nn	nn	nn
980-G513396A	<lmxll>	ll	lm	lm	lm	lm	ll	ll	ll	ll	ll	ll	ll	ll	ll	ll	lm	ll	lm	lm	ll	ll	ll	lm	lm	lm	ll	ll	ll	ll	ll	ll	lm	lm	ll	lm	lm	ll	lm	lm	ll	ll	ll	lm	lm	lm	lm
985-T40887C	<hkxhk>	kk	kk	hk	hh	hk	hh	hk	hk	kk	kk	hh	kk	hh	hk	kk	hk	hk	kk	kk	--	kk	kk	kk	hh	kk	hh	kk	hh	hh	hk	kk	kk	kk	kk	hk	kk	hk	kk	hk	kk	kk	hk	kk	kk	kk	hk
381-T182488A	<hkxhk>	kk	hk	hk	kk	kk	hk	hh	kk	hk	kk	hk	hk	kk	hk	kk	kk	hk	kk	hh	hk	kk	kk	hh	hh	kk	kk	kk	kk	hh	hk	hh	kk	hh	hk	hk	kk	hk	hh	hh	hk	hk	hk	hk	hk	kk	hk
C20252-T192C	<nnxnp>	nn	np	np	nn	np	nn	np	nn	nn	nn	np	nn	np	np	np	nn	nn	nn	nn	nn	np	np	nn	np	np	nn	nn	nn	nn	nn	nn	np	nn	nn	nn	nn	nn	nn	np	np	nn	nn	nn	nn	nn	nn
C20350-C293T	<lmxll>	ll	ll	ll	lm	lm	lm	ll	lm	lm	ll	lm	ll	ll	lm	ll	ll	ll	ll	ll	ll	lm	lm	ll	lm	ll	ll	ll	ll	ll	ll	ll	ll	ll	ll	ll	ll	ll	ll	ll	lm	ll	ll	ll	ll	lm	lm
C20654-G559A	<nnxnp>	np	np	nn	nn	np	np	np	nn	np	np	nn	np	nn	np	np	np	np	np	nn	nn	nn	nn	np	np	nn	np	np	np	np	np	np	nn	np	np	np	np	np	np	np	nn	np	np	nn	np	nn	np
C28536-G2064A	<hkxhk>	hh	kk	hh	hh	kk	hk	kk	hh	hk	kk	hk	kk	hh	hk	kk	kk	hh	hk	hk	hh	hk	hk	hk	kk	hk	hk	hh	hk	hk	hh	hh	hh	hh	hh	kk	hh	kk	hk	hk	hh	hh	hk	hk	hk	hh	hk
C28544-C138A	<nnxnp>	nn	np	np	nn	nn	nn	nn	np	np	np	nn	nn	nn	nn	nn	nn	nn	nn	nn	np	nn	--	--	nn	nn	nn	nn	nn	nn	nn	np	nn	nn	--	np	nn	nn	np	np	--	nn	--	nn	nn	np	nn
425-C64538T	<lmxll>	lm	lm	ll	lm	ll	lm	ll	ll	ll	ll	ll	lm	lm	lm	lm	ll	lm	lm	lm	lm	lm	lm	lm	lm	lm	ll	lm	ll	lm	ll	lm	lm	lm	lm	lm	lm	lm	lm	lm	lm	lm	lm	lm	lm	lm	lm
C32084-T1728A	<nnxnp>	nn	np	np	nn	np	np	np	np	np	np	np	np	np	nn	nn	np	np	nn	np	np	np	np	nn	nn	np	np	nn	np	nn	np	np	nn	np	np	nn	np	nn	np	nn	nn	np	np	nn	np	nn	nn
C32814-C2989T	<nnxnp>	nn	nn	np	np	nn	np	nn	np	nn	nn	np	nn	np	np	np	nn	nn	nn	np	np	nn	nn	nn	nn	np	np	np	np	np	nn	np	np	np	np	np	nn	np	nn	nn	nn	np	nn	nn	nn	np	np
C33102-A8939T	<lmxll>	ll	lm	lm	lm	lm	lm	lm	lm	lm	ll	ll	ll	ll	ll	lm	ll	lm	lm	lm	lm	lm	lm	lm	ll	ll	lm	ll	ll	ll	lm	ll	lm	ll	ll	ll	lm	lm	lm	ll	ll	ll	lm	ll	ll	ll	lm
C34274-C15153T	<nnxnp>	nn	np	nn	np	np	np	np	np	np	nn	np	nn	nn	nn	np	nn	np	np	nn	np	nn	nn	np	nn	np	np	nn	nn	nn	nn	np	nn	nn	np	nn	np	np	nn	nn	np	nn	np	nn	np	np	np
C34340-C5337T	<nnxnp>	np	nn	np	np	nn	nn	nn	np	nn	nn	nn	nn	np	np	nn	nn	np	np	nn	np	nn	np	np	nn	nn	nn	np	np	nn	np	np	np	np	np	nn	np	nn	np	nn	np	np	nn	nn	nn	np	np
C35260-C20322T	<hkxhk>	hh	hk	hh	hk	kk	hk	hh	hk	kk	hk	kk	hk	hk	hk	hk	hk	hk	kk	hh	hk	hk	--	hk	hk	kk	kk	hk	hk	hk	hk	kk	hh	hk	hk	hh	hk	kk	hk	hh	hk	hh	kk	hk	hk	hk	hk
C36014-G3611A	<nnxnp>	np	nn	nn	np	nn	np	nn	nn	nn	nn	np	nn	np	np	nn	nn	nn	nn	nn	np	nn	nn	np	np	nn	np	nn	np	np	nn	nn	nn	nn	nn	nn	nn	np	nn	nn	nn	nn	nn	nn	nn	nn	nn
USC_22764-180-0	<lmxll>	ll	ll	lm	ll	lm	ll	lm	lm	ll	ll	ll	ll	ll	ll	ll	lm	ll	ll	ll	ll	ll	ll	ll	lm	ll	lm	ll	lm	lm	lm	ll	ll	ll	ll	lm	ll	ll	ll	lm	ll	ll	lm	ll	ll	ll	lm
USC_25721-408-0	<nnxnp>	np	np	np	nn	np	np	np	np	np	np	np	np	np	nn	nn	np	np	nn	np	np	np	np	np	nn	np	np	nn	np	nn	np	np	nn	np	np	nn	np	nn	nn	nn	nn	np	np	nn	np	nn	nn
USC_39273-507-0	<efxeg>	fg	ef	eg	fg	eg	ef	eg	eg	eg	eg	eg	ef	ef	fg	fg	eg	ef	fg	ef	ef	ef	ef	fg	fg	ef	eg	ef	eg	fg	eg	ef	fg	ef	ef	ef	ef	fg	ef	fg	fg	ef	ef	fg	ef	fg	fg
USC_43667-775-0	<hkxhk>	hk	hh	hk	hk	hh	hk	hk	hk	hk	hk	hk	hk	hk	kk	kk	hk	hk	hk	kk	kk	hk	hk	hk	hh	kk	kk	kk	kk	kk	hk	kk	hk	kk	kk	kk	hk	kk	hk	hk	hk	kk	hk	hh	hh	hk	hk
USC_43733-494-1	<nnxnp>	nn	np	np	np	nn	nn	np	np	np	np	np	np	nn	np	np	np	np	nn	nn	np	np	np	nn	np	nn	nn	nn	nn	nn	np	np	nn	nn	nn	np	nn	np	nn	np	nn	nn	np	nn	np	nn	nn
