# Supplementary material for: Second-Generation Linkage Maps for the Pacific Oyster Crassostrea gigas Reveal Errors in Assembly of Genome Scaffolds
Source: G3 (Bethesda). 2015 Aug 6;5(10):2007–19. doi: 10.1534/g3.115.019570 (PMC4592983; doi:10.1534/g3.115.019570)
Supplement: Supporting Information [file supp_g3.115.019570_TableS2.xlsx]

## Sheet: Table S2. F45 genotypes
Table S2 Genotypes at 683 markers in 46 individuals of Pacific oyster family F45
Locus	Mating type	1	2	3	4	5	6	7	8	9	10	11	12	13	14	15	16	17	18	19	20	21	22	23	24	25	26	27	28	29	30	31	32	33	34	35	36	37	38	39	40	41	42	43	44	45	46
Cg01	<abxcd>	--	ad	bc	ac	ac	ad	ac	ac	--	bc	ad	bc	bc	bc	bc	bc	ad	ac	bd	ac	ac	bc	bd	bd	bc	bd	bc	bc	ac	bc	bc	bc	bd	bc	ac	ac	bc	bc	bc	bc	--	ac	bc	bd	bc	ac
Cg02	<abxcd>	bd	bc	bd	bc	ad	--	bc	bd	ad	bd	ad	bc	bd	--	ad	bc	bd	bd	ad	bc	ad	ad	ad	bd	bd	ac	bd	bc	bc	ad	ad	ad	bd	ad	bc	ad	bd	ad	ac	ad	bd	bd	ac	bc	bd	ad
Cg08	<abxcd>	bd	bc	bd	bc	ac	bd	bd	bc	bd	bc	ad	bc	bc	ac	ad	bd	ad	bc	ac	ad	ad	bc	bd	bd	bd	ad	ac	--	bc	ad	ad	bd	bc	bd	bd	ac	bd	ac	bd	bc	bd	ac	bc	bd	bc	ad
Cg14	<abxcd>	ad	bd	--	ac	ac	bd	ac	bd	bc	--	ad	--	bc	ad	bc	bc	bd	ad	ad	--	ac	--	--	--	bc	ac	bd	bc	ac	bd	ad	bc	bc	bd	bc	ac	ac	bc	ad	ad	bc	bc	ac	ad	bc	ad
Cg28	<efxeg>	fg	--	ef	eg	ef	ef	ee	eg	eg	ef	fg	ef	ef	ee	ee	eg	fg	ee	eg	ef	ef	fg	ef	fg	eg	ee	ee	fg	ef	--	fg	fg	ee	ee	fg	ee	eg	ef	--	eg	ee	ef	ef	fg	ef	--
Cg109	<efxeg>	ee	ee	--	ee	ef	eg	ee	ef	ef	ef	fg	eg	fg	fg	ef	ee	ef	ef	ef	ef	fg	ef	ef	ee	ef	--	fg	ee	ee	ef	ef	fg	ef	ef	ee	fg	fg	ef	ee	fg	ee	ef	eg	ee	ef	ef
Cg117	<abxcd>	bc	ac	bc	ac	ac	ac	ad	ac	ac	ad	ac	bc	ac	ad	bc	bd	ac	ac	ad	ac	bc	ad	ac	ad	ac	bd	ac	bd	ac	bc	ac	ac	bc	ac	bc	ad	ac	ac	ac	bd	ac	bd	bd	bc	--	bc
Cg126	<abxcd>	bd	ad	bc	ac	bd	ad	bd	ac	ad	ac	bd	bc	ac	bc	bd	ad	ad	bc	bc	bd	bd	ac	ac	ac	ad	bd	bc	bc	ac	bd	bd	bc	ac	ac	ad	bc	ad	bd	ad	ac	ad	bc	ac	ad	ac	bc
Cg128	<abxcd>	bc	ad	bd	ac	bd	ac	ac	ac	ad	ac	ac	bc	ad	ac	bd	bd	ad	ad	ad	ac	ac	ad	bd	bd	ac	bd	ac	ac	ac	bd	ac	ad	bc	ac	bc	ad	ad	ac	ad	ac	ad	ac	ac	ac	bc	ac
Cg129	<abxcd>	bd	ad	ad	ac	ad	ad	ad	ad	bd	ad	ad	ad	ad	ad	bd	bc	bc	ad	ad	ad	ad	ad	bd	bd	ad	bc	ac	ad	ad	bc	ad	bc	ac	ad	bc	ad	ad	ad	bd	bc	ac	ac	ad	ad	ad	ad
cg130	<lmxll>	ll	lm	lm	ll	ll	lm	ll	ll	lm	lm	ll	ll	lm	ll	lm	lm	lm	ll	ll	lm	lm	lm	ll	ll	lm	ll	lm	ll	ll	lm	ll	lm	lm	lm	lm	ll	lm	lm	lm	lm	lm	lm	ll	ll	ll	ll
Cg131	<abxcd>	bd	bc	bc	ad	bc	bc	ad	ac	ad	bc	bc	bc	ad	ac	ad	--	bd	ac	ac	bc	bc	bc	bc	bd	ac	ac	ac	bc	bd	bd	bc	bc	bc	ac	ad	ac	ad	bd	ac	ac	bc	--	bc	bc	ac	bc
Cg140	<abxcd>	ac	ac	ac	ad	bd	ad	ac	bc	bc	ac	bc	ad	--	ac	bd	bd	bc	bd	bc	ac	bc	bc	bc	bd	bc	ac	bc	--	ac	bd	bc	ac	ad	ac	bc	ac	ac	ac	bc	bc	ad	ad	bc	bc	ad	bc
Cg142	<lmxll>	ll	lm	lm	ll	ll	lm	ll	ll	lm	lm	ll	lm	lm	lm	lm	lm	lm	ll	--	lm	lm	lm	ll	ll	lm	ll	lm	ll	ll	lm	ll	lm	lm	lm	lm	ll	lm	lm	lm	lm	ll	lm	ll	ll	ll	ll
Cg149	<abxcd>	bc	bc	bc	ac	ac	bc	ac	bd	ac	bc	ad	ac	bd	bc	ad	ad	ad	ac	bc	ac	ac	bc	bc	ac	ac	ad	ac	bd	ac	bc	ad	bc	bc	ad	bc	bc	bc	bd	ad	bc	bc	ac	ac	bd	ac	bd
Cg150	<abxcd>	bc	ad	bc	ac	ac	ad	ac	ac	bc	bc	ac	bc	bc	bc	bc	bc	ad	ac	bd	ac	ac	bc	bd	bd	bc	bd	bc	bc	ad	bc	bc	bc	bc	bc	ac	ac	bc	bc	bc	bc	bc	ac	bc	bd	bc	ac
cg157	<abxcd>	ad	ac	bd	bd	bd	ad	bd	bd	bd	bd	ad	bc	ad	ad	ad	ad	bd	ad	ad	ad	bc	bd	ad	ad	ad	ac	ad	ad	ad	bc	ad	ad	ad	ac	bd	bd	bd	bd	ad	ac	bd	ad	ac	ac	ac	ad
Cg160	<abxcd>	ac	bc	ac	bd	bc	bd	bd	ac	bd	ad	bd	ad	ac	--	ad	ad	bd	bd	ad	bd	bd	ad	bc	ad	ad	bc	ad	ad	ad	ad	ad	ad	ad	bd	bc	bd	ad	bd	ad	--	bd	bd	bd	ac	ad	bc
Cg161	<abxcd>	ac	ac	bd	bd	bd	bc	bd	bd	bd	ad	bc	ad	ad	ad	bd	ad	bc	bd	ac	bd	bd	ac	ac	ad	bd	ac	ad	ad	bc	bd	ad	ad	ac	ac	bc	bc	ad	ad	ad	ad	ad	bc	ad	ad	ad	bd
Cg162	<abxcd>	ad	bd	ad	bc	bd	bc	bc	bd	bc	ac	bc	ac	ac	ac	ac	ac	bc	bc	ac	bc	bc	ac	ad	ac	ac	bc	ac	ac	ac	ac	ac	ac	ac	ac	bd	bc	ac	ac	ac	ac	ac	--	ac	ad	ac	bd
Cg164	<lmxll>	--	ll	lm	ll	lm	lm	lm	ll	--	ll	ll	lm	ll	ll	lm	lm	ll	lm	ll	ll	lm	ll	lm	lm	ll	lm	ll	lm	ll	lm	ll	ll	lm	ll	lm	ll	ll	ll	ll	lm	--	--	lm	ll	lm	lm
Cg165	<abxcd>	bd	bc	bd	ac	bd	bc	bc	bd	bd	bd	ad	bc	ad	ad	bd	bc	bd	bd	ad	bc	ad	bd	ad	bd	bd	ac	ad	bc	bc	ad	ad	ad	bd	bd	bc	ad	bd	ad	ac	ad	ad	bd	ac	bc	bd	--
Cg166	<abxcd>	ac	ac	ac	ac	bc	ac	ac	ad	bc	bc	bc	ac	bd	ac	ac	bd	bc	ad	bd	ad	bc	ad	bd	ad	ac	ac	ad	ac	ac	bd	ac	ac	bc	ad	bd	bc	ac	bd	ac	bc	ad	bc	--	ac	bc	bd
Cg171	<abxcd>	ac	bc	bc	bd	--	bd	bd	ac	ac	bc	ac	bc	ac	bc	ac	ad	ad	ac	ac	bc	ac	ac	ac	ad	ac	bd	ad	bd	bc	ad	ac	bc	bd	bc	ad	bc	bc	ac	ac	ac	bd	bd	ac	ac	bc	ac
Cg175	<abxcd>	--	ad	ac	bd	ad	bc	ad	ad	ad	ac	bd	ad	ac	ac	ad	bc	ad	bc	ac	ad	bd	ac	bc	ac	bd	ac	ac	bd	ad	ac	bd	bc	ac	ad	ac	--	ac	ac	ad	ac	bc	bd	ad	ac	ad	bd
Cg183	<abxcd>	ad	bc	ac	ac	bc	ac	ac	ac	ad	ac	bc	ac	ad	bd	ad	ad	bc	ac	bd	ad	ac	ad	bd	ad	ac	ac	bc	ac	ac	bd	ac	ac	bc	bc	bc	bd	ad	ad	ac	ac	ad	bc	ac	ac	bd	ad
Cg194	<abxcd>	ad	bc	ac	--	ac	bc	bc	ac	ac	ac	--	--	bc	bc	bc	ac	ac	bc	ac	bc	ac	bc	ac	bc	bc	bc	ac	ac	ac	ac	bc	ac	bc	ac	bc	bc	bc	ad	--	bc	ad	--	--	bc	bc	--
Cg196	<abxcd>	ad	ac	ac	bd	bc	ac	bc	ac	bc	ac	bd	bc	ac	ac	bc	bd	bc	ac	ac	bc	bc	ac	ac	bc	bd	ac	bc	--	bc	ac	bd	ac	ac	bc	ac	ac	ac	ad	bd	ac	ad	bc	bc	ac	bc	bd
Cg198	<abxcd>	ad	bc	bc	bd	--	--	bc	ad	bc	bc	ad	ad	ad	--	--	bc	bd	bc	--	bd	ad	bd	bc	bd	bc	--	ac	bd	bd	bc	bd	bd	bc	bd	bd	ac	ac	bd	bd	--	bc	--	ad	bd	bc	bc
Cg200	<abxcd>	ad	ac	ad	ac	ac	ad	ad	ac	ac	bc	bc	ac	ac	ad	bd	bd	bc	ad	bc	ac	bd	ac	ad	ac	ad	bc	bc	bc	ac	bd	bd	ad	bd	ad	bd	--	bd	bc	ad	ac	bd	bd	bd	ac	bc	bd
L48	<abxcd>	bd	bd	ac	ac	ac	ad	ac	ac	bc	bc	ad	ac	bc	bc	ac	bc	ad	ac	bd	ac	ac	bc	bd	bd	ac	bd	bc	bc	bd	ac	bc	bc	bd	bd	ac	bd	ac	bc	bc	bc	bc	--	bc	bd	bc	ac
cmr61	<abxcd>	ac	ac	bd	ac	bc	bd	bc	ac	ac	ac	bc	bc	ac	ad	bc	bc	ac	ad	ac	ac	bc	ac	bc	bc	ac	bd	ac	bc	ac	bc	ac	ac	bc	ac	bc	ac	ac	ac	ac	bd	ac	bc	bc	ac	bc	bc
L10	<abxcd>	--	ac	ac	ad	bd	ad	ac	bc	bc	ac	bc	ad	bc	--	bd	bd	bc	bd	bc	ac	bc	--	bc	bd	bc	--	bc	ad	ac	bd	bc	ac	ad	ac	bc	ad	ac	ac	ac	bd	ad	--	bc	bd	ad	bc
cg21	<abxcd>	ad	bc	bc	ad	ad	ad	ad	ad	ad	bc	ad	ad	ad	bd	bc	ad	ad	ad	ad	ad	ad	bc	ad	ad	ad	ad	bc	ad	ad	ad	ad	ad	ad	bc	bc	ad	ad	bc	ad	ad	bc	bd	ad	bc	ad	ad
cg191	<abxcd>	--	ad	bd	bd	bc	ac	ad	ad	ac	bc	ad	bd	ad	ad	ad	ac	bd	bd	ad	ad	bc	bc	ad	ad	ad	ad	ad	bd	ac	bc	bc	ad	ac	bc	bd	bd	bc	bd	ad	--	bd	ac	ac	bc	ad	bc
cg145	<abxcd>	ad	ac	ad	ad	ad	ad	ad	ad	ad	bc	ad	bc	ad	ad	ad	ad	ad	ad	ad	ad	bc	ad	ad	ad	ad	ac	ad	ad	ad	ad	ad	ad	ad	ad	ad	ad	ad	ac	ad	ad	ad	ad	ac	ac	bd	ad
IKB2	<efxeg>	--	--	--	fg	fg	--	--	--	--	fg	fg	fg	fg	--	--	fg	fg	fg	eg	eg	--	--	eg	fg	fg	--	--	fg	fg	--	--	fg	--	eg	eg	eg	fg	fg	fg	--	--	--	--	eg	--	--
cg177	<abxcd>	ac	bc	bd	ac	ac	bc	bc	bc	bd	bc	ac	bc	bc	ac	bd	bc	bc	ac	ad	bc	bc	bd	ac	ac	bd	ac	bd	ad	bd	ac	bc	bc	bc	bc	bd	ac	bc	bc	bc	bd	bc	--	ad	ac	bc	ad
contig724-514	<hkxhk>	kk	kk	hk	hk	--	kk	--	hk	hh	--	hk	hk	kk	--	--	hh	--	--	hk	kk	hk	hk	--	--	hk	hk	--	hh	kk	kk	--	kk	--	hk	hk	hh	hk	hk	hk	--	--	hk	hh	kk	hk	hk
contig3831-347	<nnxnp>	np	np	np	np	--	np	--	np	np	--	nn	np	np	--	--	nn	--	--	nn	np	np	np	--	--	np	np	--	nn	np	nn	--	np	--	np	np	nn	np	np	np	--	--	nn	np	nn	np	np
contig221-614	<lmxll>	lm	lm	lm	lm	--	ll	--	lm	lm	--	lm	ll	ll	--	--	ll	--	--	lm	lm	lm	lm	--	--	ll	lm	--	lm	lm	lm	--	lm	--	ll	ll	lm	lm	ll	ll	--	--	lm	lm	ll	lm	lm
contig358-216	<nnxnp>	nn	np	np	np	--	np	--	np	np	--	nn	np	np	--	--	nn	--	--	np	nn	np	np	--	--	np	nn	--	nn	np	np	--	np	--	nn	np	np	nn	nn	np	--	--	nn	nn	--	nn	--
contig613-431	<lmxll>	lm	ll	ll	ll	--	lm	--	ll	lm	--	ll	ll	ll	--	--	ll	--	--	lm	lm	ll	ll	--	--	ll	lm	--	ll	lm	lm	--	ll	--	lm	lm	ll	ll	ll	ll	--	--	ll	ll	ll	ll	lm
contig508-396	<lmxll>	ll	lm	lm	lm	--	lm	--	ll	ll	--	lm	lm	ll	--	--	ll	--	--	lm	ll	lm	lm	--	--	lm	lm	--	ll	ll	ll	--	lm	--	lm	ll	lm	lm	lm	lm	--	--	lm	lm	ll	lm	lm
contig495-545	<lmxll>	ll	lm	ll	lm	--	ll	--	ll	lm	--	lm	ll	ll	--	--	lm	--	--	lm	ll	ll	lm	--	--	lm	ll	--	lm	ll	ll	--	ll	--	lm	ll	lm	lm	ll	lm	--	--	ll	lm	lm	ll	lm
contig58a-415	<lmxll>	lm	lm	lm	ll	--	lm	--	lm	ll	--	ll	lm	lm	--	--	ll	--	--	ll	lm	lm	lm	--	--	ll	lm	--	ll	lm	lm	--	lm	--	ll	lm	ll	ll	lm	ll	--	--	lm	ll	lm	lm	ll
896-A523018G	<lmxll>	ll	lm	lm	ll	ll	lm	ll	ll	ll	lm	ll	lm	ll	ll	lm	lm	lm	ll	ll	lm	lm	lm	ll	ll	lm	ll	lm	ll	ll	lm	ll	lm	lm	lm	lm	ll	lm	lm	lm	lm	--	--	ll	ll	ll	ll
1301-C1010013T	<lmxll>	lm	--	ll	lm	ll	ll	lm	lm	ll	ll	ll	ll	lm	lm	ll	lm	ll	lm	lm	ll	ll	ll	ll	ll	lm	lm	lm	ll	ll	ll	ll	ll	ll	lm	lm	lm	lm	ll	lm	lm	--	ll	ll	ll	ll	ll
128-C268824T	<nnxnp>	nn	np	np	nn	np	np	np	np	np	np	np	np	np	np	np	nn	nn	np	np	np	np	np	np	nn	np	nn	nn	nn	np	nn	nn	np	nn	np	nn	np	np	np	np	nn	nn	--	np	np	np	np
1403-A418535G	<hkxhk>	hh	hk	hk	hk	kk	hk	kk	hk	kk	hk	hk	kk	hk	hk	kk	hk	kk	hk	hk	kk	kk	hk	hh	kk	hk	hk	kk	hh	kk	hk	hk	hk	hk	kk	hk	hk	hk	hh	hk	hk	kk	kk	kk	hk	kk	hk
43574-A196234C	<lmxll>	ll	lm	lm	ll	ll	lm	lm	lm	lm	ll	lm	lm	lm	lm	ll	ll	lm	ll	ll	lm	lm	lm	lm	lm	ll	ll	ll	ll	lm	lm	lm	lm	lm	lm	ll	ll	ll	lm	lm	ll	lm	--	lm	lm	ll	lm
501-A1076877G	<hkxhk>	hk	kk	kk	hk	hk	kk	hk	hk	hh	kk	hh	hk	kk	kk	hh	hh	hh	hk	kk	hk	hk	kk	kk	hk	hk	kk	hk	hk	hk	kk	hh	kk	kk	hh	kk	kk	kk	hk	hh	kk	kk	hk	hk	hk	hk	hk
C36014-G3611A	<hkxhk>	hh	kk	kk	hk	hk	kk	kk	hk	hk	kk	hk	kk	kk	kk	hk	hh	hh	hk	hk	kk	hk	hk	hk	hh	hk	hk	hh	hk	kk	hh	hk	kk	hk	kk	hh	kk	kk	hk	hk	hk	hk	--	hk	hk	kk	hk
395-G201684A	<lmxll>	ll	lm	ll	ll	lm	lm	lm	ll	lm	lm	ll	ll	ll	ll	ll	ll	lm	lm	ll	lm	lm	lm	lm	lm	ll	lm	lm	ll	ll	ll	ll	ll	ll	lm	lm	lm	ll	lm	ll	ll	ll	--	lm	lm	ll	ll
40612-A77303G	<nnxnp>	np	np	np	nn	nn	np	nn	np	nn	np	np	nn	np	np	nn	nn	np	np	np	nn	nn	np	np	np	nn	nn	np	nn	nn	np	np	nn	nn	np	nn	nn	nn	nn	np	np	np	nn	nn	np	nn	np
85-C112245T	<lmxll>	ll	ll	ll	lm	ll	lm	ll	ll	lm	ll	lm	ll	lm	lm	ll	ll	ll	ll	lm	ll	lm	ll	lm	ll	ll	lm	lm	ll	ll	lm	lm	lm	ll	ll	ll	lm	ll	lm	lm	lm	lm	ll	lm	ll	ll	ll
42046-T57773C	<nnxnp>	np	nn	nn	np	np	np	nn	nn	nn	nn	nn	np	nn	nn	np	np	nn	np	nn	nn	nn	nn	nn	np	nn	nn	nn	np	nn	np	np	nn	np	nn	nn	np	nn	nn	nn	np	np	np	nn	np	np	nn
269-A194319G	<lmxll>	ll	lm	lm	lm	lm	lm	lm	lm	ll	ll	ll	lm	ll	ll	ll	ll	ll	lm	ll	ll	ll	lm	lm	lm	lm	ll	ll	ll	lm	ll	ll	lm	lm	lm	lm	ll	lm	ll	lm	lm	lm	ll	lm	lm	ll	ll
43954-C390738T	<nnxnp>	nn	nn	nn	np	np	np	nn	nn	nn	nn	nn	np	nn	nn	np	np	np	np	nn	nn	nn	nn	nn	np	nn	nn	nn	np	nn	np	nn	nn	np	nn	np	nn	nn	nn	nn	nn	np	np	nn	nn	np	nn
USC_39273-507-0	<lmxll>	ll	lm	lm	lm	ll	lm	lm	ll	ll	lm	ll	lm	lm	lm	ll	ll	ll	ll	ll	lm	ll	ll	ll	ll	ll	lm	ll	lm	lm	ll	ll	lm	lm	lm	ll	lm	lm	lm	ll	ll	--	lm	ll	ll	lm	ll
41954-C77670T	<lmxll>	ll	lm	ll	lm	lm	lm	lm	lm	ll	ll	lm	ll	ll	ll	ll	ll	lm	lm	ll	lm	lm	ll	ll	ll	ll	ll	ll	ll	ll	ll	ll	ll	ll	ll	lm	lm	ll	ll	ll	ll	ll	--	ll	ll	ll	lm
1441-T368C	<hkxhk>	hh	--	kk	hk	hh	kk	kk	hk	hk	hk	hk	hk	hh	hh	hk	kk	hk	--	hh	hk	hk	hk	kk	kk	kk	hk	hh	hh	hk	hk	hk	kk	hk	kk	kk	hh	kk	hh	kk	hk	kk	hh	hk	kk	hh	hk
301-T1023083C	<hkxhk>	hk	hh	hh	hk	hk	hk	hh	kk	hk	hh	kk	kk	hk	hk	hh	hh	hk	hh	hk	hk	kk	hk	hh	hk	hh	hk	hk	hk	hk	hh	hk	hk	hh	hk	hk	hk	hk	hk	hk	hk	kk	--	kk	hk	hh	hk
1671-G234948A	<lmxll>	ll	lm	ll	lm	ll	lm	lm	ll	ll	lm	lm	lm	lm	lm	lm	ll	ll	ll	ll	lm	ll	ll	ll	ll	ll	lm	ll	lm	lm	ll	ll	lm	lm	lm	ll	lm	lm	ll	ll	lm	lm	ll	ll	lm	ll	ll
42850-A24707C	<nnxnp>	nn	np	np	nn	nn	nn	np	np	np	np	np	nn	np	np	nn	nn	np	nn	np	np	np	np	np	nn	np	np	np	nn	np	nn	nn	np	nn	np	np	nn	np	np	np	nn	nn	nn	np	nn	nn	np
42634-A72667T	<lmxll>	ll	lm	lm	lm	ll	lm	lm	ll	ll	lm	ll	lm	lm	lm	ll	ll	ll	ll	ll	lm	ll	ll	ll	ll	ll	lm	ll	lm	lm	ll	ll	lm	lm	lm	ll	lm	lm	lm	ll	ll	lm	lm	ll	ll	lm	ll
USC_43030-323-0	<hkxhk>	kk	hh	hk	hh	hh	hk	hk	hh	hk	hk	hk	hh	kk	kk	kk	kk	hk	hk	hk	hh	kk	hh	hk	hh	hk	hk	hk	hk	hh	kk	kk	hk	kk	hk	kk	kk	hk	hk	hk	hh	--	hk	hk	hh	hk	kk
1466-T25829C	<lmxll>	ll	lm	lm	lm	ll	lm	lm	lm	ll	lm	ll	lm	ll	ll	ll	lm	ll	lm	ll	ll	ll	lm	lm	lm	lm	ll	ll	ll	lm	ll	ll	lm	lm	lm	lm	ll	lm	ll	lm	lm	lm	ll	lm	lm	ll	ll
914-G174290A	<efxeg>	fg	ee	ee	ef	eg	ef	fg	ef	ee	eg	ee	eg	fg	fg	ee	ef	ee	fg	fg	eg	ee	ee	ee	eg	ef	ef	fg	ee	eg	eg	ee	ee	ee	fg	fg	ef	fg	eg	ef	ef	ee	eg	eg	ee	eg	eg
276-C133295T	<nnxnp>	nn	np	nn	nn	nn	np	np	nn	nn	np	nn	np	np	np	nn	np	nn	nn	nn	np	nn	nn	nn	np	nn	nn	nn	nn	nn	nn	nn	nn	np	nn	nn	np	np	nn	np	np	np	--	nn	nn	np	nn
1844-G68422A	<lmxll>	lm	lm	lm	ll	ll	lm	lm	lm	lm	lm	ll	lm	ll	ll	lm	lm	lm	ll	ll	lm	lm	lm	ll	ll	lm	ll	lm	ll	ll	lm	lm	lm	lm	lm	lm	ll	lm	lm	--	lm	ll	lm	ll	ll	lm	ll
408-T495634A	<hkxhk>	hk	hh	hh	kk	hk	hk	kk	hk	kk	hh	hh	kk	hk	hk	hk	kk	hk	hk	hk	kk	kk	hh	hk	hk	kk	kk	hh	kk	kk	hk	hk	kk	kk	hh	hk	kk	kk	hh	hk	hk	hk	kk	kk	hh	kk	hk
1364-G31469T	<hkxhk>	hh	hk	hk	kk	hk	kk	hk	hh	hh	hk	hh	kk	hk	hk	hk	hk	hh	hk	hh	hk	hh	hh	hh	hk	hh	hk	hh	kk	hk	hk	hh	hk	kk	hk	hh	kk	hk	hk	hk	hk	kk	kk	hh	hk	kk	hh
663-T72326C	<nnxnp>	np	np	np	nn	np	np	nn	np	nn	np	np	nn	np	np	nn	nn	np	np	np	nn	nn	np	np	np	nn	nn	np	nn	nn	np	np	nn	nn	np	nn	nn	nn	np	np	np	np	nn	nn	np	nn	np
100-A378029G	<hkxhk>	hk	kk	kk	hh	hh	hk	hh	hk	hh	kk	hk	hh	hk	hk	hk	hk	kk	hk	hk	hh	hh	kk	hk	hk	hk	hh	kk	hh	hh	hk	hk	hk	hk	kk	hk	hh	hh	hk	hk	hk	hk	--	hh	hk	hh	hk
452-T87528C	<lmxll>	ll	ll	ll	lm	ll	lm	ll	lm	lm	lm	ll	ll	ll	ll	ll	lm	lm	ll	ll	ll	ll	lm	lm	lm	ll	lm	ll	ll	lm	ll	ll	ll	lm	lm	lm	ll	lm	ll	lm	lm	ll	--	lm	lm	lm	ll
432-C605867A	<nnxnp>	nn	nn	nn	nn	np	np	np	nn	nn	np	nn	np	np	np	np	nn	nn	np	np	np	np	nn	np	nn	np	np	np	nn	np	np	nn	nn	nn	np	np	np	np	np	nn	nn	np	np	np	np	np	np
211-G182838A	<lmxll>	ll	lm	lm	lm	ll	lm	lm	ll	ll	lm	ll	lm	lm	lm	ll	ll	lm	ll	ll	lm	ll	ll	ll	ll	ll	ll	ll	lm	lm	ll	ll	lm	ll	lm	ll	lm	ll	lm	lm	ll	lm	lm	ll	ll	lm	ll
1710-T196391G	<nnxnp>	nn	nn	nn	np	nn	nn	np	nn	np	nn	nn	np	nn	nn	np	np	nn	nn	nn	np	np	nn	nn	nn	np	np	nn	np	np	nn	nn	np	np	nn	np	np	np	nn	nn	nn	nn	np	np	nn	np	nn
43954-G96199A	<lmxll>	ll	lm	lm	lm	ll	lm	lm	ll	ll	lm	ll	lm	lm	lm	--	ll	ll	ll	ll	lm	ll	ll	ll	ll	ll	lm	ll	lm	lm	ll	ll	lm	lm	lm	ll	lm	lm	lm	ll	ll	--	lm	ll	ll	lm	ll
36862-G12383A	<hkxhk>	hk	hk	hh	hh	hk	hk	hk	hh	kk	hh	kk	hh	hk	hk	kk	hk	kk	hh	hk	kk	kk	hh	hk	hk	hk	kk	hk	hk	hh	kk	kk	hk	hh	hh	hk	hk	hk	hk	hk	hh	hh	hk	hh	hk	hh	hk
1836-C932030T	<lmxll>	lm	ll	lm	ll	lm	lm	lm	ll	ll	ll	ll	lm	ll	ll	lm	lm	ll	ll	ll	ll	lm	ll	lm	lm	ll	lm	ll	lm	ll	lm	ll	ll	lm	ll	lm	ll	ll	ll	ll	lm	ll	lm	lm	ll	lm	lm
492-T286888A	<hkxhk>	hk	kk	kk	hk	hh	hk	kk	hk	hk	kk	hk	hk	kk	kk	hh	hh	hk	hh	hk	kk	hk	hk	hk	hh	hk	kk	hk	hk	kk	hh	hk	kk	hk	kk	hk	hk	kk	kk	kk	hh	hk	hk	hk	hh	hk	hk
1834-C305919T	<lmxll>	lm	ll	ll	ll	ll	ll	ll	ll	lm	lm	lm	ll	lm	lm	lm	lm	lm	ll	lm	lm	lm	ll	ll	ll	ll	lm	lm	lm	ll	lm	lm	ll	ll	ll	ll	lm	ll	lm	ll	ll	ll	lm	ll	ll	lm	lm
42046-T1365A	<nnxnp>	nn	np	np	nn	nn	nn	np	np	np	np	np	nn	np	np	nn	nn	np	nn	np	np	np	np	np	nn	np	np	np	nn	np	nn	nn	np	nn	np	np	nn	np	np	np	nn	nn	nn	np	nn	nn	np
43-G168610A	<lmxll>	ll	ll	ll	lm	lm	lm	lm	lm	ll	ll	lm	ll	ll	ll	lm	ll	lm	lm	ll	lm	lm	ll	ll	ll	lm	ll	ll	ll	ll	lm	ll	ll	ll	ll	lm	lm	ll	ll	ll	ll	ll	--	ll	ll	ll	lm
1322-A175900T	<nnxnp>	nn	nn	np	nn	nn	np	np	nn	np	nn	nn	nn	np	np	np	np	nn	np	nn	np	np	nn	np	np	np	nn	nn	nn	nn	np	np	np	nn	np	np	nn	np	nn	np	nn	np	nn	nn	np	nn	np
43630-T96559A	<nnxnp>	nn	np	np	nn	np	np	np	np	np	np	np	np	np	np	np	nn	nn	np	np	np	np	np	np	nn	np	nn	nn	nn	np	nn	nn	np	nn	np	nn	np	np	np	np	nn	nn	--	np	np	np	np
1736-G550540A	<lmxll>	lm	ll	ll	ll	ll	ll	ll	ll	lm	lm	lm	ll	lm	lm	lm	lm	lm	ll	lm	lm	lm	ll	ll	ll	ll	lm	lm	lm	ll	lm	lm	ll	ll	ll	ll	lm	ll	lm	ll	ll	--	lm	ll	ll	lm	lm
337-C369378T	<hkxhk>	kk	hh	hk	hk	hh	kk	hh	hk	hh	hk	hk	hh	hk	hk	hh	hk	hh	kk	hk	hh	hk	hk	kk	hh	hk	hk	hh	kk	hh	hk	hk	kk	hk	hh	hk	hk	hk	hk	hh	hk	hk	hk	hh	hk	hh	hk
433-T830055A	<nnxnp>	np	nn	nn	nn	np	nn	np	nn	nn	np	nn	np	np	np	nn	nn	nn	np	np	np	nn	nn	nn	np	nn	nn	np	nn	np	np	nn	nn	nn	np	np	nn	np	np	nn	nn	nn	np	np	nn	np	np
41766-T43270C	<lmxll>	lm	lm	lm	ll	ll	lm	lm	lm	lm	ll	lm	ll	ll	ll	ll	lm	lm	ll	ll	ll	lm	ll	lm	lm	lm	lm	ll	lm	lm	ll	ll	lm	ll	lm	ll	lm	lm	lm	lm	lm	ll	ll	lm	ll	ll	lm
44054-C198637G	<nnxnp>	nn	np	nn	np	nn	np	np	nn	nn	nn	nn	np	nn	nn	nn	np	nn	nn	nn	np	nn	nn	nn	nn	nn	np	nn	np	np	nn	nn	nn	nn	nn	np	nn	nn	nn	np	nn	np	nn	np	np	nn	nn
102-T1534541C	<lmxll>	ll	ll	ll	lm	ll	lm	ll	ll	lm	ll	lm	ll	lm	lm	ll	ll	ll	ll	lm	ll	lm	ll	lm	ll	ll	lm	lm	ll	ll	lm	lm	lm	ll	lm	ll	lm	ll	lm	lm	lm	lm	ll	lm	ll	ll	ll
535-C611043A	<hkxhk>	hh	hk	hk	kk	kk	hk	kk	hh	hk	hk	hk	kk	hk	hk	hk	hk	hk	kk	hk	kk	kk	hk	hk	kk	kk	hk	kk	hh	kk	hk	hk	hk	hk	hk	hk	hk	hk	hh	hk	hk	hk	kk	kk	hh	kk	hh
1203-T193535C	<nnxnp>	np	np	np	nn	np	np	nn	np	nn	np	np	nn	np	np	nn	nn	np	np	np	nn	nn	np	np	np	nn	nn	np	nn	nn	np	np	nn	nn	np	nn	nn	nn	np	np	np	np	nn	nn	np	nn	np
348-A666812G	<hkxhk>	kk	hh	hh	kk	hh	hh	kk	hk	hh	hh	hh	hh	hk	hk	hk	hk	hk	hk	hk	hh	hh	hh	hh	hk	hk	hk	hk	hk	hk	hk	hh	hh	hh	hk	kk	hk	kk	hk	hk	hk	hh	hk	hh	hh	hk	hh
40254-C41580T	<hkxhk>	kk	hh	hh	kk	hh	hh	kk	hk	hh	hh	hh	hh	hk	hk	hk	hk	hk	hk	hk	hh	hh	hh	hh	hk	hk	hk	hk	hk	hk	hk	hh	hh	hh	hk	kk	hk	kk	hk	hk	hk	hh	hk	hh	hh	hk	hh
1838-A330922C	<lmxll>	ll	--	ll	lm	ll	ll	ll	lm	lm	lm	lm	ll	lm	lm	--	ll	lm	lm	lm	lm	ll	lm	ll	ll	lm	ll	lm	ll	lm	ll	lm	lm	ll	lm	ll	lm	lm	lm	lm	ll	--	ll	ll	lm	ll	ll
67-A25130C	<hkxhk>	hk	hk	hk	hk	hk	hk	hh	hh	hk	hk	kk	hk	hh	hh	hh	hh	kk	hh	hh	hk	hk	kk	hk	kk	hh	hh	hh	kk	hk	hk	kk	kk	hk	hh	hh	hh	hh	hk	hk	hk	hk	hk	hk	hk	hk	hk
241-T444701G	<lmxll>	lm	ll	ll	ll	lm	ll	ll	lm	lm	ll	lm	ll	ll	ll	lm	lm	ll	lm	lm	ll	lm	lm	lm	lm	lm	lm	lm	ll	ll	lm	lm	ll	lm	ll	lm	ll	lm	ll	ll	lm	ll	ll	lm	lm	ll	lm
483-A152980G	<lmxll>	lm	ll	ll	ll	ll	ll	ll	ll	lm	lm	lm	ll	lm	lm	lm	lm	lm	ll	lm	lm	lm	ll	ll	ll	ll	lm	lm	lm	ll	lm	lm	ll	ll	ll	lm	lm	ll	lm	ll	ll	ll	lm	ll	ll	lm	lm
C21654-A840G	<lmxll>	lm	ll	lm	ll	ll	lm	ll	ll	lm	lm	ll	ll	lm	lm	ll	lm	ll	lm	lm	ll	ll	lm	lm	lm	ll	lm	lm	ll	ll	lm	ll	lm	lm	ll	lm	lm	lm	lm	ll	lm	lm	ll	ll	lm	ll	ll
1859-G51981T	<lmxll>	ll	lm	lm	ll	ll	lm	ll	ll	ll	lm	ll	ll	ll	ll	lm	lm	lm	ll	ll	lm	lm	lm	ll	ll	lm	ll	lm	ll	ll	lm	ll	lm	lm	lm	lm	ll	lm	lm	lm	lm	ll	--	ll	ll	ll	ll
1788-C509084T	<hkxhk>	hh	hk	hk	kk	hk	kk	hk	hh	hh	hk	hh	kk	hk	hk	hk	hk	hh	hk	hh	hk	hh	hh	hh	hk	hh	hk	hh	kk	hk	hk	hh	hk	kk	hk	hh	kk	hk	hk	hh	hk	kk	kk	hh	hk	kk	hh
150-A337617G	<lmxll>	lm	ll	ll	ll	ll	ll	ll	ll	lm	lm	lm	ll	lm	lm	lm	lm	lm	ll	lm	ll	lm	ll	lm	ll	ll	lm	lm	lm	ll	lm	lm	ll	lm	ll	lm	lm	ll	lm	ll	ll	ll	--	ll	ll	lm	lm
62-A277284G	<nnxnp>	nn	nn	nn	np	np	np	nn	nn	nn	nn	nn	np	nn	nn	np	np	nn	np	nn	nn	nn	nn	nn	np	nn	nn	nn	np	nn	np	nn	nn	np	nn	nn	np	nn	nn	nn	np	np	np	nn	np	np	nn
1009-C469249T	<lmxll>	lm	ll	lm	ll	ll	lm	ll	ll	lm	lm	ll	ll	lm	lm	ll	lm	ll	lm	lm	ll	ll	lm	lm	lm	ll	lm	lm	ll	ll	lm	ll	lm	lm	ll	lm	lm	ll	lm	ll	lm	lm	ll	ll	lm	ll	ll
79-C638165T	<hkxhk>	kk	hk	hh	kk	kk	hh	kk	kk	kk	hk	kk	kk	kk	kk	hk	hh	hh	kk	hk	hk	hk	hh	hk	kk	hk	kk	hh	kk	kk	hk	hk	hk	hk	hh	hh	kk	hh	hk	hk	hk	kk	--	kk	kk	kk	hk
698-A384421T	<hkxhk>	hk	hk	hh	hk	hk	hh	hh	hk	kk	kk	kk	hk	hk	hk	hk	hk	kk	hh	kk	kk	hk	hk	hh	hk	hh	kk	kk	kk	hk	hk	hk	hh	hh	hh	hh	kk	hh	kk	hh	hk	hh	kk	hh	hk	kk	hk
39156-T34716G	<hkxhk>	hh	kk	hk	kk	kk	kk	hk	kk	hk	hk	kk	hk	hk	hk	hk	hh	kk	kk	hk	kk	hk	hk	kk	hk	kk	hh	kk	hh	kk	hk	kk	kk	hk	kk	hk	hk	kk	kk	kk	hh	hk	hk	hh	hk	hk	hk
1014-C183274T	<nnxnp>	nn	np	np	np	nn	np	nn	np	np	nn	np	nn	nn	nn	np	np	np	nn	nn	nn	np	np	np	nn	np	np	nn	np	nn	nn	np	np	np	nn	nn	np	nn	nn	np	np	np	--	nn	np	nn	nn
583-C526071T	<hkxhk>	hk	hk	hk	kk	hk	kk	hk	hh	hh	hk	hh	kk	hk	hk	hk	hk	hk	hk	hh	hk	hh	hh	hh	hk	hh	hh	hh	kk	hk	hk	hk	hk	hk	hk	hh	kk	hh	hk	hk	hk	hk	kk	hh	hk	kk	hh
890-C241090A	<lmxll>	ll	lm	lm	lm	ll	lm	lm	ll	ll	lm	ll	lm	lm	lm	ll	ll	lm	ll	ll	lm	ll	ll	ll	ll	ll	ll	ll	lm	lm	ll	ll	lm	ll	lm	ll	lm	ll	lm	lm	ll	lm	lm	ll	ll	lm	ll
234-T891G	<lmxll>	lm	ll	ll	ll	lm	ll	ll	lm	lm	ll	lm	ll	ll	ll	lm	lm	ll	lm	lm	ll	lm	lm	lm	lm	lm	lm	lm	ll	ll	lm	lm	ll	lm	ll	lm	ll	lm	ll	ll	lm	lm	ll	lm	lm	ll	lm
1188-G619970T	<lmxll>	lm	lm	lm	ll	lm	ll	lm	ll	ll	ll	lm	lm	lm	lm	lm	ll	ll	lm	lm	lm	lm	ll	ll	ll	lm	ll	lm	lm	ll	lm	lm	lm	ll	ll	ll	lm	ll	lm	ll	ll	lm	--	ll	ll	ll	lm
481-G567315A	<lmxll>	ll	ll	ll	lm	ll	lm	ll	ll	lm	ll	lm	ll	lm	lm	ll	ll	ll	ll	lm	ll	lm	ll	lm	ll	ll	lm	lm	ll	ll	lm	lm	lm	ll	lm	ll	lm	ll	lm	lm	lm	ll	ll	lm	ll	ll	ll
1288-G208027T	<nnxnp>	nn	nn	nn	np	nn	nn	np	nn	np	nn	nn	np	nn	nn	np	np	nn	nn	nn	np	np	nn	nn	nn	np	np	nn	np	np	nn	nn	np	np	nn	np	np	np	nn	nn	nn	nn	np	np	nn	np	nn
1665-G158678A	<lmxll>	lm	lm	lm	ll	ll	lm	lm	lm	ll	lm	ll	lm	ll	ll	lm	lm	lm	ll	ll	lm	lm	lm	ll	ll	lm	ll	lm	ll	ll	lm	lm	lm	lm	lm	lm	ll	lm	lm	lm	lm	ll	lm	ll	ll	lm	ll
211-C530477G	<lmxll>	lm	ll	ll	ll	lm	ll	ll	lm	lm	ll	lm	ll	ll	ll	lm	lm	ll	lm	lm	ll	lm	lm	lm	lm	lm	lm	lm	ll	ll	lm	lm	ll	lm	ll	lm	ll	lm	ll	ll	lm	ll	ll	lm	lm	ll	lm
1855-C54523T	<hkxhk>	hk	hh	hh	hk	hk	hh	kk	hk	hh	hk	hh	hk	kk	kk	hk	hk	hh	kk	kk	hk	hh	hh	hh	hk	hk	hk	kk	hh	hk	hk	hh	hh	hh	kk	kk	kk	kk	hk	hk	hk	hh	hk	hk	hh	hk	hk
1671-A259574T	<nnxnp>	np	nn	nn	np	nn	nn	nn	nn	nn	nn	nn	nn	nn	nn	nn	np	np	nn	nn	nn	nn	nn	nn	np	nn	np	np	np	nn	np	np	nn	np	nn	np	nn	nn	nn	nn	np	np	--	nn	nn	nn	nn
1258-G224536A	<lmxll>	lm	ll	lm	ll	lm	ll	ll	lm	lm	ll	lm	ll	ll	ll	ll	lm	lm	lm	lm	ll	lm	lm	lm	lm	lm	ll	lm	ll	ll	lm	lm	ll	ll	ll	lm	ll	ll	lm	lm	ll	ll	--	lm	lm	ll	lm
1132-A814109G	<hkxhk>	kk	hh	hk	hh	hh	hk	hk	hh	hk	hk	hk	hh	kk	kk	kk	kk	hk	hk	hk	hk	kk	hh	hk	hh	hk	hk	hk	hk	hh	kk	kk	hk	hk	hk	kk	hk	hk	hk	hk	hh	hk	hk	hk	hh	hk	kk
1532-G724808A	<nnxnp>	np	np	np	nn	np	nn	nn	nn	np	nn	nn	nn	nn	nn	--	nn	np	np	nn	np	nn	np	np	np	nn	np	nn	nn	nn	np	nn	np	nn	nn	nn	np	np	np	np	nn	np	nn	nn	nn	nn	nn
269-G181348C	<hkxhk>	hk	hk	hh	hk	hk	hh	hh	hk	kk	kk	kk	hk	hk	hk	hk	hk	kk	hh	kk	kk	hk	hk	hh	hk	hh	kk	kk	kk	hk	hk	hk	hh	hh	hh	hh	kk	hh	kk	hh	hk	--	kk	hh	hk	kk	hk
C21484-G820A	<lmxll>	ll	lm	ll	lm	lm	ll	lm	ll	ll	ll	lm	lm	ll	ll	lm	lm	lm	ll	ll	lm	lm	ll	ll	lm	lm	ll	ll	lm	lm	ll	lm	ll	ll	lm	ll	ll	ll	ll	lm	ll	ll	lm	lm	ll	lm	lm
1804-G162152A	<nnxnp>	nn	np	nn	np	np	nn	nn	np	np	np	np	np	nn	nn	nn	nn	np	nn	np	np	nn	np	np	np	nn	np	np	np	np	nn	nn	nn	nn	nn	nn	nn	nn	np	nn	np	nn	np	nn	np	np	nn
658-C99043T	<nnxnp>	np	np	nn	nn	nn	np	np	nn	nn	np	nn	np	np	np	np	np	nn	np	nn	np	nn	nn	nn	nn	np	nn	np	nn	nn	nn	nn	nn	np	nn	nn	np	np	nn	nn	np	nn	np	nn	nn	np	nn
241-G663888C	<lmxll>	ll	lm	lm	ll	ll	lm	ll	ll	ll	lm	ll	lm	ll	ll	lm	lm	lm	ll	ll	lm	lm	lm	ll	ll	lm	ll	lm	ll	ll	lm	ll	lm	lm	lm	lm	ll	lm	lm	lm	lm	ll	--	ll	ll	ll	ll
1543-G29013A	<hkxhk>	kk	kk	hk	hk	hh	hk	hk	hk	kk	hk	kk	hk	kk	kk	kk	hk	hk	kk	kk	hk	hk	hh	hk	kk	hk	kk	kk	hk	hk	hk	hk	hk	hk	hh	hk	hh	hh	hh	kk	kk	kk	kk	hk	hk	kk	hk
43692-G220240A	<hkxhk>	hk	hh	hh	hk	kk	hk	hh	hk	hk	hh	hk	hk	hh	hh	kk	kk	hk	kk	hk	hh	hk	hk	hk	kk	hk	hh	hk	hk	hh	kk	hk	hh	hk	hh	hk	hh	hh	hh	hk	hk	hk	hk	hk	hk	hk	hk
54-A56600T	<lmxll>	ll	lm	lm	ll	ll	lm	ll	ll	ll	lm	ll	ll	ll	ll	lm	lm	lm	ll	ll	lm	lm	lm	ll	ll	lm	ll	lm	ll	ll	lm	ll	lm	lm	lm	lm	ll	lm	lm	lm	lm	ll	lm	ll	ll	ll	ll
12-T353707C	<hkxhk>	hk	hh	hk	hh	hk	hk	hh	hk	hk	hk	kk	hk	hk	hk	hk	hh	hk	hk	hk	hh	kk	hk	hk	hh	hk	hh	kk	hh	hh	hk	hk	kk	hk	hk	hh	hk	kk	hk	hh	hk	hk	--	hk	hh	hh	hk
71-T316719A	<lmxll>	ll	lm	lm	lm	ll	lm	lm	ll	ll	lm	ll	lm	lm	lm	lm	ll	ll	ll	ll	lm	ll	ll	ll	ll	ll	lm	ll	lm	lm	ll	ll	lm	lm	lm	ll	lm	lm	ll	ll	ll	lm	--	ll	ll	lm	ll
36314-C7115T	<hkxhk>	hh	hh	hk	hk	kk	hk	hh	hk	hk	kk	hh	hk	hh	hh	hh	hk	hk	hk	hh	hh	kk	kk	hh	hh	hh	hh	hh	hk	hk	kk	kk	hh	hk	kk	hk	hk	kk	hk	hh	hk	hh	--	hk	hk	hh	hk
914-A421950G	<hkxhk>	hh	hk	kk	hh	hh	hk	hk	hh	hh	hk	hh	hk	hh	hh	kk	hk	hk	hh	hk	hk	hk	kk	hh	hh	kk	hh	kk	hk	hh	hk	hh	hk	hk	hk	kk	hh	hk	hk	hk	kk	hh	--	hk	hh	hh	hk
1021-A12018G	<lmxll>	ll	lm	lm	lm	lm	lm	lm	lm	ll	ll	ll	lm	ll	ll	ll	ll	ll	lm	ll	ll	ll	lm	lm	lm	lm	ll	ll	ll	lm	ll	ll	lm	lm	lm	lm	ll	lm	ll	lm	lm	lm	ll	lm	lm	ll	ll
4-G398420A	<hkxhk>	hk	kk	hk	hh	kk	hk	hk	hk	hk	hk	hh	hh	hh	hh	hh	hh	hk	hk	hh	hk	hk	hk	kk	hk	hh	kk	hk	hh	hh	hh	hh	hh	hh	hk	kk	hk	hh	hk	hh	hh	hh	--	hk	kk	hh	kk
494-C37183A	<nnxnp>	np	nn	np	nn	np	nn	nn	np	np	np	np	nn	np	np	np	nn	np	np	np	nn	np	np	np	np	np	nn	np	nn	nn	np	np	np	np	np	nn	np	np	np	nn	np	nn	np	nn	nn	np	np
1255-G326792C	<nnxnp>	np	nn	np	np	nn	nn	nn	np	nn	np	nn	np	np	np	nn	nn	nn	np	np	nn	nn	np	np	np	nn	nn	np	np	np	nn	nn	np	np	np	nn	np	nn	nn	nn	np	np	np	np	nn	np	np
42558-A18037G	<lmxll>	ll	lm	lm	ll	ll	ll	ll	ll	ll	lm	ll	ll	ll	ll	lm	lm	lm	ll	ll	ll	ll	lm	ll	ll	lm	ll	lm	ll	ll	lm	ll	lm	lm	lm	lm	ll	ll	lm	ll	lm	ll	ll	ll	ll	ll	ll
40072-T27710A	<hkxhk>	hk	kk	kk	hk	hk	kk	hh	hk	kk	hk	kk	hk	hh	hh	hk	hk	kk	hh	hh	hk	kk	kk	kk	kk	hk	hk	hh	kk	hk	hk	kk	kk	kk	hh	hh	hh	hh	hk	hk	hk	hk	hk	hk	kk	hk	hk
911-C186663A	<hkxhk>	hk	hh	hk	hh	hk	hk	hk	hh	kk	hh	hk	hh	kk	kk	kk	hk	hk	hk	hk	kk	kk	hh	hk	hk	hk	hk	hk	hk	hh	kk	kk	hk	hh	hk	hk	hk	hk	hk	hk	hh	hk	hk	hh	hk	hk	kk
121-G1008025T	<lmxll>	ll	lm	lm	ll	ll	lm	ll	ll	ll	lm	ll	ll	ll	ll	lm	lm	lm	ll	ll	lm	lm	lm	ll	ll	lm	ll	lm	ll	ll	lm	ll	lm	lm	lm	lm	ll	lm	lm	ll	lm	ll	lm	ll	ll	ll	ll
888-A146425T	<nnxnp>	np	nn	np	nn	np	nn	nn	np	np	np	np	nn	np	np	--	nn	np	np	np	nn	np	np	np	np	np	nn	np	nn	nn	np	np	np	np	np	nn	np	np	np	nn	np	nn	np	nn	nn	np	np
1097-T318856C	<lmxll>	lm	ll	ll	lm	lm	ll	lm	lm	lm	ll	lm	lm	lm	lm	ll	ll	ll	lm	lm	ll	ll	ll	lm	lm	ll	lm	ll	lm	lm	ll	lm	ll	ll	ll	ll	lm	ll	ll	ll	ll	lm	--	lm	lm	lm	lm
115-T467557C	<lmxll>	lm	ll	ll	ll	lm	ll	ll	ll	lm	lm	lm	ll	ll	ll	ll	lm	lm	ll	lm	ll	lm	ll	lm	ll	ll	ll	ll	ll	ll	lm	ll	ll	lm	ll	lm	lm	ll	lm	ll	lm	ll	lm	lm	ll	lm	lm
381-C48593G	<nnxnp>	np	nn	nn	nn	nn	nn	nn	np	np	nn	np	nn	nn	nn	np	np	np	nn	nn	nn	nn	nn	nn	nn	nn	nn	nn	np	nn	nn	np	nn	nn	np	nn	nn	nn	np	np	nn	nn	nn	nn	np	nn	np
42558-T28743A	<nnxnp>	nn	nn	nn	np	np	nn	np	nn	np	nn	nn	np	nn	nn	np	np	nn	nn	nn	np	np	nn	nn	nn	np	np	nn	np	np	np	nn	np	np	nn	np	np	np	np	nn	np	nn	np	np	nn	np	nn
102-T1110306C	<lmxll>	lm	ll	ll	ll	ll	ll	ll	ll	lm	lm	lm	ll	lm	lm	lm	lm	lm	ll	lm	lm	lm	ll	ll	ll	ll	lm	lm	lm	ll	lm	lm	ll	ll	ll	ll	lm	ll	lm	ll	ll	ll	lm	ll	ll	lm	lm
929-T82901C	<lmxll>	lm	ll	lm	ll	ll	ll	ll	ll	lm	lm	ll	lm	lm	lm	lm	lm	ll	ll	lm	ll	ll	lm	lm	lm	lm	ll	lm	lm	lm	lm	lm	lm	lm	lm	ll	ll	lm	lm	lm	lm	lm	--	lm	lm	lm	ll
C20524-G120A	<lmxll>	lm	ll	ll	lm	ll	lm	lm	lm	ll	ll	ll	ll	lm	lm	ll	lm	ll	lm	lm	ll	ll	ll	ll	ll	lm	lm	lm	ll	ll	ll	ll	ll	ll	lm	lm	lm	lm	ll	lm	lm	ll	ll	ll	ll	ll	ll
1893-G130921T	<hkxhk>	kk	hh	hk	hh	hh	hk	hk	hh	hk	hk	hk	hh	kk	kk	kk	kk	hk	hk	hk	hk	kk	hh	hk	hh	hk	hk	hk	hk	hh	kk	kk	hk	hk	hk	kk	hk	hk	hk	hk	hh	hk	hk	hk	hh	hk	kk
1803-A2315T	<lmxll>	ll	lm	lm	ll	ll	lm	ll	ll	ll	lm	ll	lm	ll	ll	lm	lm	lm	ll	ll	lm	lm	lm	ll	ll	lm	ll	lm	ll	ll	lm	ll	lm	lm	lm	lm	ll	lm	lm	lm	lm	ll	--	ll	ll	ll	ll
1503-T199672C	<lmxll>	lm	lm	lm	ll	lm	ll	lm	lm	ll	lm	ll	lm	ll	ll	lm	lm	lm	lm	ll	lm	ll	lm	ll	lm	lm	ll	lm	lm	lm	ll	ll	ll	lm	ll	lm	ll	lm	ll	ll	ll	lm	lm	ll	lm	lm	lm
513-A526170T	<lmxll>	ll	lm	lm	ll	ll	lm	ll	ll	ll	lm	ll	lm	ll	ll	lm	lm	lm	ll	ll	lm	lm	lm	ll	ll	lm	ll	lm	ll	ll	lm	ll	lm	lm	lm	lm	ll	lm	lm	lm	lm	ll	--	ll	ll	ll	ll
44054-G298672C	<nnxnp>	np	nn	np	nn	np	nn	nn	np	np	np	np	nn	np	np	np	nn	np	np	np	nn	np	np	np	np	np	nn	np	nn	nn	np	np	np	np	np	nn	np	np	np	nn	np	nn	np	nn	nn	np	np
40390-T53641A	<lmxll>	ll	lm	ll	lm	lm	lm	lm	lm	ll	ll	lm	ll	ll	ll	ll	ll	lm	lm	ll	lm	lm	ll	ll	ll	ll	lm	ll	ll	ll	ll	ll	ll	ll	ll	lm	lm	ll	ll	ll	ll	ll	--	ll	ll	ll	lm
493-C129196T	<lmxll>	ll	ll	ll	lm	lm	ll	ll	ll	lm	ll	lm	ll	lm	lm	ll	ll	ll	lm	lm	ll	ll	ll	lm	lm	ll	lm	ll	lm	lm	ll	ll	ll	ll	ll	ll	lm	ll	ll	ll	ll	lm	ll	lm	lm	ll	lm
1402-G35725T	<hkxhk>	hk	kk	hk	hk	hk	hh	hh	hk	kk	hk	hk	hh	hk	hk	hk	hh	kk	hk	hk	kk	hh	kk	hk	hk	hk	hk	hk	hh	hk	hk	hk	kk	hh	hk	hh	kk	kk	kk	kk	hh	kk	hh	hh	hk	hh	hh
40106-C39875T	<lmxll>	lm	ll	ll	ll	ll	ll	ll	ll	lm	lm	lm	ll	lm	lm	lm	lm	lm	ll	lm	ll	lm	ll	lm	ll	ll	lm	lm	lm	ll	lm	lm	ll	lm	ll	lm	lm	ll	lm	ll	ll	ll	lm	ll	ll	lm	lm
1402-T40502G	<nnxnp>	np	np	np	nn	np	nn	nn	nn	np	nn	nn	nn	nn	nn	np	nn	np	np	nn	np	nn	np	np	np	nn	np	nn	nn	nn	np	nn	np	nn	nn	nn	np	np	np	np	nn	np	nn	nn	nn	nn	nn
1497-T149063C	<lmxll>	lm	lm	lm	ll	ll	lm	lm	lm	lm	lm	ll	lm	ll	ll	lm	lm	lm	ll	ll	lm	lm	lm	ll	ll	lm	lm	lm	lm	ll	lm	lm	lm	lm	lm	lm	ll	lm	lm	lm	lm	ll	lm	ll	ll	lm	ll
313-C500535A	<hkxhk>	hh	kk	kk	hk	hh	hk	kk	hk	hk	kk	hk	hk	kk	kk	hh	hh	kk	hh	hk	kk	hk	hk	hk	hh	hk	hk	hk	hk	kk	hh	hh	kk	hh	kk	hk	hk	hk	kk	kk	hh	hk	hk	hk	hh	hk	hk
1139-A2921G	<nnxnp>	nn	nn	np	nn	nn	np	np	nn	np	nn	np	nn	nn	nn	np	np	np	nn	nn	np	np	nn	np	np	np	np	nn	nn	nn	np	np	np	nn	np	np	nn	np	nn	np	nn	np	nn	nn	np	nn	np
696-C43713T	<hkxhk>	hh	kk	hk	kk	kk	hk	hk	kk	hk	hk	hk	kk	hh	hh	hh	hh	hk	hk	hk	kk	hh	kk	hk	kk	hk	hk	hk	hk	kk	hh	hh	hk	hh	hk	hh	hh	hk	hk	hk	kk	hk	--	hk	kk	hk	hh
C35260-C20322T	<lmxll>	ll	ll	ll	lm	lm	ll	lm	ll	lm	ll	lm	lm	ll	ll	lm	lm	lm	ll	ll	lm	lm	ll	ll	lm	lm	ll	lm	ll	lm	ll	lm	ll	ll	lm	ll	ll	ll	ll	lm	ll	ll	lm	lm	ll	lm	lm
42794-C138778G	<nnxnp>	np	nn	nn	np	np	np	nn	nn	nn	nn	nn	np	nn	nn	np	np	nn	np	nn	nn	nn	nn	nn	np	nn	nn	nn	np	nn	np	np	nn	np	nn	nn	np	nn	nn	nn	np	np	np	nn	np	np	nn
186-A126593T	<nnxnp>	nn	nn	np	nn	nn	np	np	nn	np	nn	nn	nn	np	np	np	np	np	nn	nn	np	np	nn	np	np	np	nn	nn	nn	nn	np	np	np	nn	np	np	nn	np	nn	np	nn	np	nn	nn	np	nn	np
1729-C146948T	<lmxll>	lm	ll	ll	ll	lm	ll	ll	lm	lm	ll	lm	ll	ll	ll	lm	lm	lm	lm	lm	ll	lm	lm	lm	lm	lm	ll	lm	ll	ll	lm	lm	ll	ll	ll	lm	ll	ll	ll	lm	lm	ll	ll	lm	lm	ll	lm
917-A14399G	<lmxll>	lm	lm	lm	lm	ll	lm	lm	lm	ll	ll	ll	lm	lm	lm	lm	lm	ll	lm	ll	lm	lm	ll	ll	lm	lm	lm	ll	lm	lm	ll	lm	lm	ll	lm	ll	lm	lm	lm	lm	lm	ll	ll	lm	lm	ll	lm
1528-A195865G	<hkxhk>	hh	kk	hk	hk	kk	hh	kk	kk	hk	hk	hk	kk	hk	hk	kk	hh	kk	hh	hk	kk	hk	hk	hh	hk	hk	hk	hk	hk	kk	hk	hk	hh	hk	kk	hk	hk	hk	hk	kk	hk	hk	--	kk	hk	kk	hk
388-C57055T	<nnxnp>	nn	nn	nn	np	np	np	nn	nn	nn	nn	nn	np	nn	nn	np	np	nn	np	nn	nn	nn	nn	nn	np	nn	nn	nn	np	nn	np	nn	nn	np	nn	nn	np	nn	nn	nn	np	np	np	nn	np	np	nn
1804-T170714A	<lmxll>	ll	lm	lm	lm	lm	lm	lm	lm	ll	ll	ll	lm	ll	ll	ll	ll	ll	lm	ll	lm	ll	lm	ll	lm	lm	ll	ll	ll	lm	ll	ll	lm	ll	lm	ll	ll	lm	ll	lm	lm	lm	--	lm	lm	ll	ll
1018-G7329A	<nnxnp>	np	nn	np	nn	np	nn	nn	np	np	np	np	nn	np	np	np	nn	np	np	np	nn	np	np	np	nn	np	nn	np	nn	nn	np	np	np	np	np	nn	nn	np	np	nn	np	nn	np	nn	nn	np	np
1127-C148376T	<lmxll>	ll	lm	lm	ll	lm	lm	ll	ll	lm	lm	lm	lm	ll	ll	ll	ll	lm	ll	ll	lm	lm	lm	lm	lm	ll	ll	ll	lm	lm	lm	lm	lm	lm	ll	ll	ll	ll	lm	ll	ll	lm	--	lm	lm	ll	lm
266-G140310A	<lmxll>	ll	lm	ll	ll	lm	lm	lm	ll	lm	lm	ll	ll	ll	ll	ll	ll	lm	lm	ll	lm	lm	lm	lm	lm	ll	lm	lm	ll	ll	ll	ll	ll	ll	lm	lm	lm	ll	lm	ll	ll	ll	lm	lm	lm	ll	ll
501-A102880G	<hkxhk>	hk	hh	hh	kk	kk	hk	kk	hk	kk	hh	hk	kk	hk	hk	hk	hk	hh	hk	hk	kk	kk	hh	hk	hk	hk	kk	hh	kk	kk	hh	hk	hk	hk	hh	hk	kk	kk	hk	hk	hh	hk	kk	kk	hk	kk	hk
917-T8935A	<hkxhk>	hk	hk	hk	hk	hh	kk	kk	hk	hk	hk	hh	hk	hk	hk	kk	kk	hk	hk	hh	kk	kk	hh	hk	hk	hk	hk	hk	hk	hk	hk	hk	hk	hh	kk	hh	kk	kk	kk	kk	hk	hh	hk	kk	kk	hk	kk
500-A127980G	<nnxnp>	nn	nn	nn	np	np	np	nn	nn	nn	nn	nn	np	nn	nn	np	np	np	np	nn	nn	nn	nn	nn	np	nn	nn	nn	np	nn	np	nn	nn	np	nn	np	nn	nn	nn	nn	nn	np	np	nn	nn	np	nn
102-G399247A	<hkxhk>	hk	hk	hk	hk	hk	hk	hh	hk	hk	hk	hk	hk	hk	hk	hk	kk	hh	kk	kk	hk	hk	hk	hk	hh	kk	kk	kk	hh	hh	hh	hk	hk	hk	kk	hk	kk	hk	hh	hk	kk	hk	hk	hk	hk	kk	hk
1493-A56331G	<nnxnp>	np	nn	np	nn	nn	np	np	nn	nn	nn	nn	nn	np	np	np	np	nn	np	nn	nn	np	nn	np	nn	np	nn	nn	nn	nn	np	np	np	np	np	np	nn	np	nn	np	nn	np	nn	np	nn	nn	np
419-G255882A	<lmxll>	lm	ll	ll	lm	ll	ll	ll	ll	ll	ll	ll	ll	ll	ll	lm	lm	ll	lm	lm	ll	ll	ll	ll	ll	lm	lm	lm	ll	ll	ll	ll	ll	ll	lm	lm	lm	lm	ll	ll	lm	ll	--	ll	ll	lm	ll
1599-T27371G	<hkxhk>	kk	hh	hh	hk	hk	hk	kk	hk	hh	hk	hh	hk	kk	kk	hh	hk	hh	kk	kk	hk	hh	hh	hh	hk	hk	hk	kk	hh	hk	hk	hh	hh	hh	kk	kk	hk	kk	hk	hk	hk	hh	--	hk	hh	hk	hk
42836-G177100A	<hkxhk>	hh	kk	hk	kk	hk	hk	hk	kk	hh	kk	hk	kk	hh	hh	hh	hk	hk	hk	hk	hh	hh	kk	hk	hk	hk	hk	hk	hk	kk	hh	hh	hk	kk	hk	hk	hk	hk	hk	hk	kk	hk	hk	kk	kk	hk	hh
698-A384421T	<hkxhk>	hk	hk	hh	hk	hk	hh	hh	hk	kk	kk	kk	hk	hk	hk	hk	hk	kk	hh	kk	kk	hk	hk	hh	hk	hh	kk	kk	kk	hk	hk	hk	hh	hh	hh	hh	kk	hh	kk	hh	hk	hh	kk	hh	hk	kk	hk
1420-A22807G	<nnxnp>	np	nn	np	np	np	nn	nn	np	np	nn	np	nn	nn	nn	np	nn	np	np	np	nn	np	np	np	nn	np	np	np	np	np	np	np	np	nn	np	np	nn	np	np	nn	nn	nn	--	np	np	nn	np
313-T834245C	<lmxll>	ll	lm	lm	lm	ll	lm	lm	lm	ll	lm	ll	lm	ll	ll	ll	lm	ll	lm	ll	ll	ll	lm	lm	lm	lm	ll	ll	ll	lm	ll	ll	lm	lm	lm	lm	ll	lm	ll	lm	lm	lm	ll	lm	lm	ll	ll
1094-T459686C	<nnxnp>	np	nn	nn	np	np	np	nn	nn	nn	nn	nn	np	nn	nn	np	np	nn	np	nn	nn	nn	nn	nn	np	nn	nn	nn	np	nn	np	np	nn	np	nn	nn	np	nn	nn	nn	np	np	np	nn	np	np	nn
1255-C502027T	<nnxnp>	nn	np	nn	np	nn	np	np	nn	nn	nn	nn	np	nn	nn	nn	np	nn	nn	nn	np	nn	nn	nn	nn	nn	np	nn	np	np	nn	nn	nn	nn	nn	np	nn	nn	nn	np	nn	np	nn	np	np	nn	nn
42060-C83680T	<hkxhk>	kk	hh	hk	hk	hk	hk	hh	hk	hk	hh	kk	hk	hk	hk	hk	hh	hk	hk	hk	hh	kk	hk	hk	hh	hk	hk	kk	hk	hk	hk	hk	hk	hh	hk	hk	hk	hk	hk	hh	hk	hk	hk	kk	hk	hh	hk
1086-T616655C	<nnxnp>	--	nn	nn	nn	np	nn	--	nn	nn	np	nn	np	--	--	nn	nn	nn	--	--	np	nn	nn	nn	np	nn	nn	--	nn	np	np	nn	nn	nn	--	--	nn	--	np	nn	nn	nn	np	np	nn	np	np
1829-G143864A	<lmxll>	lm	ll	ll	lm	ll	ll	lm	lm	ll	ll	ll	ll	lm	lm	lm	lm	ll	lm	lm	ll	ll	ll	ll	ll	lm	lm	lm	ll	ll	ll	ll	ll	ll	lm	lm	lm	lm	ll	lm	lm	ll	ll	ll	ll	ll	ll
854-C256903T	<nnxnp>	nn	nn	nn	nn	np	nn	np	nn	nn	np	nn	np	np	np	np	nn	nn	np	np	np	nn	nn	nn	np	nn	nn	np	nn	np	np	nn	nn	nn	np	np	np	np	np	nn	nn	nn	np	np	nn	np	np
37068-C3046T	<lmxll>	lm	ll	ll	ll	lm	ll	ll	ll	lm	ll	lm	ll	lm	lm	lm	ll	lm	ll	lm	lm	lm	ll	ll	ll	ll	lm	lm	lm	ll	lm	lm	ll	ll	ll	ll	lm	ll	lm	ll	ll	ll	lm	ll	ll	lm	lm
1583-C101113A	<lmxll>	ll	lm	lm	lm	ll	lm	lm	ll	ll	lm	ll	lm	lm	lm	ll	ll	lm	ll	ll	lm	ll	ll	ll	ll	ll	ll	ll	lm	lm	ll	ll	lm	ll	lm	ll	lm	ll	lm	lm	ll	lm	lm	ll	ll	lm	ll
1293-A227051C	<nnxnp>	np	nn	nn	nn	nn	nn	np	nn	np	np	nn	nn	np	np	nn	np	nn	nn	np	nn	nn	np	nn	np	nn	np	nn	np	nn	nn	nn	nn	nn	nn	nn	np	nn	nn	nn	np	np	np	np	nn	np	nn
132-C34524T	<nnxnp>	np	nn	nn	nn	np	nn	np	nn	nn	np	nn	np	np	np	nn	nn	nn	np	np	np	nn	nn	nn	np	nn	nn	np	nn	np	np	nn	nn	nn	np	np	nn	np	np	nn	nn	nn	--	np	nn	np	np
1410-C6836T	<nnxnp>	np	nn	nn	np	np	np	nn	nn	nn	nn	nn	np	nn	nn	np	np	nn	np	nn	nn	nn	nn	nn	np	nn	nn	nn	np	nn	np	np	nn	np	nn	nn	np	nn	nn	nn	np	np	np	nn	np	np	nn
858-T87405C	<lmxll>	ll	lm	ll	lm	ll	lm	ll	lm	ll	lm	ll	ll	ll	ll	ll	lm	lm	ll	ll	ll	ll	lm	lm	lm	lm	ll	ll	ll	lm	ll	ll	ll	lm	lm	lm	ll	lm	ll	lm	lm	lm	lm	lm	lm	lm	ll
42422-C85645A	<nnxnp>	nn	np	nn	np	nn	np	np	nn	nn	nn	nn	np	np	np	nn	np	nn	nn	nn	np	nn	nn	nn	np	nn	np	nn	np	np	nn	nn	nn	nn	nn	np	np	nn	nn	np	np	np	--	np	np	np	nn
43500-C125405T	<hkxhk>	hk	hk	hh	hk	hk	hk	kk	hk	kk	kk	hk	hh	kk	kk	hh	hk	hk	hk	kk	hk	hh	kk	hk	kk	hk	hk	hk	hk	hk	hh	hk	hk	hh	hk	hh	kk	hk	hk	hk	hk	kk	hk	hk	hh	kk	hh
1476-C230157T	<lmxll>	lm	ll	lm	ll	ll	ll	ll	ll	lm	lm	ll	lm	lm	lm	lm	lm	ll	ll	lm	ll	ll	lm	ll	lm	lm	ll	lm	lm	lm	lm	lm	lm	lm	ll	ll	ll	lm	lm	lm	lm	lm	--	ll	lm	lm	ll
54-T461471A	<hkxhk>	hk	hk	kk	hh	hk	hk	hk	kk	kk	kk	hh	hk	kk	kk	hk	hh	hk	hk	kk	hk	hh	kk	hk	hk	hh	kk	kk	hh	hk	kk	hh	hk	kk	hk	kk	kk	kk	kk	hk	kk	kk	hk	hk	kk	hk	hh
1009-T1006340C	<nnxnp>	np	nn	nn	np	np	np	nn	nn	nn	nn	nn	np	nn	nn	np	np	nn	np	nn	nn	nn	nn	nn	np	nn	nn	nn	np	nn	np	np	nn	np	nn	nn	np	nn	nn	nn	np	np	np	nn	np	np	nn
285-A110280G	<lmxll>	lm	ll	ll	ll	lm	ll	ll	lm	lm	ll	lm	ll	ll	ll	lm	lm	lm	lm	lm	ll	lm	lm	lm	lm	lm	ll	lm	ll	ll	lm	lm	ll	ll	ll	lm	ll	ll	ll	lm	lm	ll	ll	lm	lm	ll	lm
1742-T278013A	<nnxnp>	np	nn	np	nn	nn	np	np	nn	nn	nn	nn	nn	np	np	np	np	nn	np	nn	nn	np	nn	nn	nn	np	nn	nn	nn	nn	np	np	np	np	np	np	np	np	nn	np	nn	np	nn	np	nn	nn	np
31080-G3201A	<hkxhk>	hk	hk	hk	hh	hk	hh	hk	kk	kk	hk	kk	hk	hk	hk	hk	hk	hk	hk	kk	hk	kk	kk	hk	hk	kk	kk	kk	hh	hk	hk	hk	hk	hk	hk	kk	hh	kk	hk	hk	hk	hk	hh	kk	hk	hh	kk
885-T104734A	<nnxnp>	nn	np	nn	np	nn	np	np	nn	nn	nn	nn	np	nn	nn	nn	np	nn	nn	nn	np	nn	nn	nn	nn	nn	np	nn	np	np	nn	nn	nn	nn	nn	np	nn	nn	nn	np	nn	np	nn	np	np	nn	nn
257-C164813T	<lmxll>	ll	--	ll	lm	lm	lm	lm	ll	ll	ll	lm	ll	ll	ll	--	ll	lm	lm	ll	lm	lm	lm	lm	ll	ll	lm	ll	ll	ll	ll	ll	ll	ll	lm	lm	lm	ll	lm	ll	ll	--	--	lm	ll	ll	lm
733-A1004895G	<nnxnp>	nn	nn	nn	np	np	nn	np	np	np	nn	nn	np	nn	nn	np	np	nn	nn	nn	np	np	nn	nn	nn	np	np	nn	np	np	np	nn	np	np	nn	np	np	np	np	nn	np	nn	np	np	nn	np	nn
257-T1459313C	<hkxhk>	hk	hh	hk	hk	hk	hk	hh	hk	kk	hk	kk	hk	kk	kk	hk	hh	hk	hk	kk	hh	kk	hk	hk	hk	hk	hh	kk	hh	hh	kk	kk	kk	hk	hk	hh	kk	hk	kk	hk	kk	hk	hk	hk	hh	hk	hk
USC_25721-408-0	<lmxll>	ll	lm	lm	lm	ll	lm	lm	ll	ll	lm	ll	lm	lm	lm	ll	ll	lm	ll	ll	lm	ll	ll	ll	ll	ll	ll	ll	lm	lm	ll	ll	lm	ll	lm	ll	lm	ll	lm	lm	ll	lm	lm	ll	ll	lm	ll
1687-G86744A	<nnxnp>	nn	np	np	nn	np	np	np	nn	nn	np	nn	np	np	np	np	nn	nn	np	np	np	np	np	np	np	nn	np	np	nn	np	np	nn	np	np	nn	np	np	np	nn	nn	np	np	np	np	nn	np	nn
157-G36522A	<nnxnp>	np	nn	nn	np	np	np	nn	nn	nn	nn	nn	np	nn	nn	np	np	nn	np	nn	nn	nn	nn	nn	np	nn	nn	nn	np	nn	np	nn	nn	np	nn	nn	np	nn	nn	nn	np	np	np	nn	np	np	nn
492-A345359G	<nnxnp>	nn	nn	nn	np	np	np	nn	nn	nn	nn	nn	np	nn	nn	np	np	nn	np	nn	nn	nn	nn	nn	np	nn	nn	nn	np	nn	np	nn	nn	np	nn	nn	np	nn	nn	nn	np	np	np	nn	np	np	nn
472-C201587G	<hkxhk>	hk	hh	hk	hh	hk	hk	hh	hk	hk	hk	kk	hk	hk	hk	hk	hh	hk	hk	hk	hh	kk	hk	hk	hh	hk	hh	kk	hh	hh	hk	hk	hk	hk	hk	hh	hk	kk	hk	hh	hk	hk	hk	hk	hh	hh	hk
186-A134353G	<lmxll>	lm	ll	ll	ll	lm	ll	ll	ll	lm	ll	lm	ll	lm	lm	lm	ll	lm	ll	lm	lm	lm	ll	ll	ll	ll	lm	lm	lm	ll	lm	lm	ll	ll	ll	ll	lm	ll	lm	ll	ll	ll	lm	ll	ll	lm	lm
1164-T238713A	<nnxnp>	np	nn	np	np	nn	nn	nn	np	nn	np	nn	np	np	np	nn	nn	nn	np	np	nn	nn	np	np	np	nn	nn	np	np	np	nn	nn	np	np	np	nn	np	nn	nn	nn	np	np	np	np	nn	np	np
640-C103120G	<lmxll>	lm	ll	ll	ll	lm	ll	ll	ll	lm	lm	lm	ll	ll	ll	ll	lm	lm	ll	lm	ll	ll	ll	lm	ll	ll	ll	ll	ll	ll	lm	ll	ll	lm	ll	lm	lm	ll	ll	ll	lm	ll	lm	lm	ll	lm	lm
492-T571399C	<hkxhk>	hh	hk	hk	kk	hk	kk	hk	hh	hh	hk	hh	kk	hk	hk	hk	hk	hh	hk	hh	hk	hh	hh	hh	hk	hh	hk	hh	kk	hk	hk	hh	hk	kk	hk	hh	kk	hk	hk	hk	hk	kk	kk	hh	hk	kk	hh
1372-A254380T	<lmxll>	lm	ll	ll	ll	lm	ll	ll	lm	lm	ll	lm	ll	ll	ll	lm	lm	ll	lm	lm	ll	lm	lm	lm	lm	lm	lm	lm	ll	ll	lm	lm	ll	lm	ll	lm	ll	lm	ll	ll	lm	ll	ll	lm	lm	ll	lm
41994-A68402G	<hkxhk>	hh	kk	kk	hk	hk	kk	kk	hk	hk	kk	hk	kk	kk	kk	hk	hh	hh	hk	hk	kk	hk	hk	hk	hh	hk	hk	hh	hk	kk	hh	hk	kk	hk	kk	hh	kk	kk	hk	hk	hk	hk	--	hk	hk	kk	hk
977-A175137G	<lmxll>	lm	ll	lm	ll	ll	ll	ll	lm	ll	lm	ll	lm	lm	lm	lm	lm	ll	ll	lm	ll	ll	ll	ll	lm	lm	ll	lm	lm	lm	lm	lm	lm	lm	ll	ll	ll	lm	ll	lm	lm	lm	lm	ll	lm	lm	ll
42486-T90592C	<lmxll>	lm	ll	lm	ll	ll	lm	ll	ll	ll	ll	ll	lm	ll	ll	lm	lm	ll	ll	ll	ll	lm	ll	ll	lm	ll	lm	ll	lm	ll	lm	ll	ll	lm	ll	lm	ll	ll	ll	ll	lm	ll	--	lm	lm	ll	lm
854-T336015C	<nnxnp>	nn	np	np	nn	nn	np	nn	nn	nn	nn	nn	nn	nn	nn	nn	np	np	np	np	nn	nn	np	np	nn	nn	nn	np	nn	nn	nn	np	nn	nn	np	nn	nn	np	nn	nn	nn	np	nn	nn	nn	nn	np
718-A116420G	<hkxhk>	hk	hh	hh	hk	kk	hk	hh	hk	hk	hh	hk	hk	hh	hh	kk	kk	hk	kk	hk	hh	hk	hk	hk	kk	hk	hh	hk	hk	hh	kk	hk	hh	hk	hh	hk	hk	hh	hh	hk	kk	hk	hk	hk	kk	hk	hk
102-C1125929T	<nnxnp>	np	nn	np	nn	nn	np	np	nn	nn	nn	nn	nn	np	np	np	np	nn	np	nn	np	np	nn	np	np	np	nn	nn	nn	nn	np	np	np	nn	np	np	nn	np	nn	np	nn	np	nn	nn	nn	nn	np
334-C632369T	<lmxll>	ll	lm	ll	lm	lm	lm	lm	ll	lm	ll	lm	ll	ll	ll	ll	ll	lm	lm	ll	lm	lm	lm	lm	ll	ll	lm	ll	ll	ll	ll	ll	ll	ll	lm	lm	lm	ll	lm	ll	ll	ll	--	lm	ll	ll	lm
1094-A528059G	<nnxnp>	nn	np	np	nn	nn	nn	np	np	np	np	np	nn	np	np	nn	nn	np	nn	np	np	np	np	np	nn	np	np	np	nn	np	nn	nn	np	nn	np	np	nn	np	np	np	nn	nn	nn	np	nn	nn	np
1093-G353478T	<lmxll>	ll	lm	lm	ll	ll	lm	ll	ll	ll	lm	ll	lm	ll	ll	lm	lm	lm	ll	ll	lm	lm	lm	ll	ll	lm	ll	lm	ll	ll	lm	ll	lm	lm	lm	lm	ll	lm	lm	lm	lm	ll	--	ll	ll	ll	ll
867-A1158732G	<nnxnp>	nn	np	np	np	np	np	nn	np	nn	nn	np	np	nn	nn	np	nn	np	np	nn	np	np	nn	np	nn	np	nn	np	nn	np	np	np	np	np	np	np	nn	np	np	np	nn	nn	nn	nn	np	nn	np
1264-C1601T	<lmxll>	ll	lm	lm	lm	ll	lm	lm	lm	ll	lm	ll	lm	ll	ll	ll	lm	ll	lm	ll	ll	ll	lm	lm	lm	lm	ll	ll	ll	lm	ll	ll	lm	lm	lm	lm	ll	lm	ll	lm	lm	lm	ll	lm	lm	ll	ll
1896-A310058G	<hkxhk>	hk	hk	hk	hh	hh	hk	hh	hh	hk	hk	hk	hk	hk	hk	--	hk	hk	hh	kk	hh	hh	hk	kk	kk	hk	kk	hk	hk	kk	hk	hk	hk	kk	kk	hh	hk	hk	hk	hk	hk	--	hk	hk	kk	hk	hh
61-A460899T	<lmxll>	ll	lm	lm	lm	ll	lm	lm	ll	ll	lm	ll	lm	lm	lm	ll	ll	ll	ll	ll	lm	ll	ll	ll	ll	ll	lm	ll	lm	lm	ll	ll	lm	lm	lm	ll	lm	lm	lm	ll	ll	lm	lm	ll	ll	lm	ll
1715-C587389T	<nnxnp>	np	nn	np	nn	nn	np	np	nn	np	nn	nn	nn	np	np	np	np	nn	np	nn	np	np	nn	np	np	np	nn	nn	nn	nn	np	np	np	nn	np	np	nn	np	nn	np	nn	np	nn	nn	nn	nn	np
1857-G505596A	<nnxnp>	nn	np	nn	np	nn	np	np	nn	nn	nn	nn	np	nn	nn	nn	np	nn	nn	nn	np	nn	nn	nn	nn	nn	np	nn	np	np	nn	nn	nn	nn	nn	np	nn	nn	nn	np	nn	np	nn	np	np	nn	nn
1741-G545515A	<nnxnp>	np	np	np	nn	np	nn	nn	nn	np	nn	nn	nn	nn	nn	np	nn	np	np	nn	np	nn	np	np	np	nn	np	nn	nn	nn	np	nn	np	nn	nn	nn	np	np	np	np	nn	np	nn	nn	nn	nn	nn
433-G852761A	<nnxnp>	np	nn	nn	nn	np	nn	np	nn	nn	np	nn	np	np	np	nn	nn	nn	np	np	np	nn	nn	nn	np	nn	nn	np	nn	np	np	nn	nn	nn	np	np	nn	np	np	nn	nn	nn	--	np	nn	np	np
301-A1180087G	<lmxll>	ll	lm	lm	ll	lm	lm	ll	ll	lm	lm	lm	lm	ll	ll	lm	ll	lm	ll	ll	lm	lm	lm	lm	lm	ll	ll	ll	lm	lm	lm	lm	lm	lm	ll	ll	ll	ll	lm	ll	ll	lm	lm	lm	lm	lm	lm
1369-T29367G	<nnxnp>	np	np	np	nn	nn	np	nn	nn	nn	np	nn	nn	nn	nn	nn	np	np	np	np	nn	nn	np	np	np	nn	nn	np	nn	nn	nn	np	nn	nn	np	nn	nn	np	nn	nn	nn	np	nn	nn	nn	nn	np
42-T509901G	<lmxll>	lm	ll	ll	lm	ll	ll	lm	lm	ll	ll	ll	ll	lm	lm	ll	lm	ll	lm	lm	ll	ll	ll	ll	ll	lm	lm	lm	ll	ll	ll	ll	ll	ll	lm	lm	lm	lm	ll	lm	lm	ll	ll	ll	ll	ll	ll
619-T436436C	<hkxhk>	hk	hk	hk	hh	kk	hk	hk	kk	kk	hk	kk	hk	hk	hk	kk	hk	hk	kk	kk	hk	kk	kk	kk	hk	kk	hh	hk	hh	hk	hk	kk	hk	hh	hk	hk	hk	hk	kk	kk	kk	hh	hk	kk	kk	hk	kk
522-C174323T	<hkxhk>	hh	kk	kk	hk	hk	kk	kk	hk	hk	kk	hk	kk	kk	kk	hk	hh	hh	hk	hk	kk	hk	hk	hk	hh	hk	hk	hh	hk	kk	hh	hk	kk	hk	kk	hh	kk	kk	hk	hk	hk	hk	hk	hk	hk	hk	hk
40960-A13920G	<lmxll>	lm	ll	lm	ll	ll	ll	ll	lm	ll	ll	ll	lm	lm	lm	lm	lm	ll	ll	lm	ll	ll	ll	ll	ll	lm	ll	lm	lm	lm	lm	lm	lm	lm	ll	ll	ll	lm	ll	lm	lm	lm	--	ll	lm	lm	ll
1862-T252311C	<lmxll>	lm	lm	lm	lm	lm	ll	ll	ll	lm	lm	lm	lm	ll	ll	lm	lm	lm	ll	lm	ll	lm	lm	ll	lm	lm	lm	ll	lm	lm	ll	lm	lm	lm	ll	ll	lm	ll	lm	ll	lm	lm	lm	ll	lm	lm	lm
C20654-G559A	<hkxhk>	hh	hk	hh	hk	hh	kk	hk	hh	hh	hh	hk	kk	kk	kk	hh	hk	hh	hh	hh	hk	hk	hh	hh	hk	hh	hk	hk	hk	hk	hh	hh	hh	hh	hh	hk	kk	hk	hh	hk	kk	kk	hk	kk	hk	hk	hh
211-C1121595T	<hkxhk>	hk	hh	hk	kk	kk	hk	kk	kk	hk	hk	hk	hk	hk	hk	kk	hk	hk	kk	hh	kk	kk	hk	hh	hh	kk	hh	hk	hk	hh	kk	hk	hk	hh	hh	kk	hk	hk	hk	hk	hk	hk	hk	hk	hh	hk	kk
733-G275822A	<lmxll>	lm	ll	ll	ll	ll	ll	ll	ll	lm	lm	lm	ll	lm	lm	lm	lm	lm	ll	lm	ll	lm	ll	lm	ll	ll	lm	lm	lm	ll	lm	lm	ll	lm	ll	lm	lm	ll	lm	ll	ll	ll	lm	ll	ll	lm	lm
1031-G351214A	<lmxll>	ll	lm	lm	ll	lm	lm	ll	ll	lm	lm	lm	lm	ll	ll	ll	ll	lm	ll	ll	lm	lm	lm	lm	lm	ll	ll	ll	lm	lm	lm	lm	lm	lm	ll	ll	ll	ll	lm	ll	ll	lm	lm	lm	lm	ll	lm
70-G67778A	<hkxhk>	hh	hh	hk	hk	kk	hk	hh	hk	hk	kk	hh	hk	hh	hh	hh	hk	hk	hk	hh	hh	kk	kk	hh	hh	hh	hh	hh	hk	hk	kk	kk	hh	hk	kk	hk	hk	kk	hk	hh	hk	hh	--	hk	hk	hh	hk
1101-A416386G	<hkxhk>	hk	hh	kk	hk	hk	kk	hk	hk	hh	hh	hk	kk	hk	hk	hk	hk	hh	hh	hh	hk	kk	hh	hh	hk	hk	hk	hk	kk	hk	hk	hk	hk	kk	hk	kk	hh	hh	hk	hh	kk	hh	--	hk	hk	hk	kk
1735-C52147T	<lmxll>	ll	ll	ll	lm	lm	ll	ll	ll	lm	ll	lm	ll	ll	ll	lm	ll	ll	ll	lm	ll	lm	lm	lm	ll	ll	lm	ll	ll	ll	lm	lm	lm	ll	lm	ll	lm	ll	lm	lm	lm	ll	ll	lm	ll	ll	lm
201-A57450G	<lmxll>	ll	lm	ll	lm	ll	lm	lm	ll	ll	lm	lm	lm	lm	lm	lm	ll	ll	lm	ll	lm	ll	ll	ll	ll	ll	lm	ll	lm	lm	ll	ll	lm	lm	lm	ll	lm	lm	ll	ll	lm	lm	ll	ll	lm	ll	ll
1883-C155432T	<lmxll>	lm	ll	ll	ll	lm	ll	ll	lm	lm	ll	lm	ll	ll	ll	lm	lm	lm	lm	lm	ll	lm	lm	lm	lm	lm	ll	lm	ll	ll	lm	lm	ll	ll	ll	lm	ll	ll	lm	lm	lm	ll	ll	lm	lm	ll	lm
42528-T105540C	<hkxhk>	hk	kk	kk	hk	hh	kk	kk	hk	hk	kk	hk	kk	kk	kk	hk	hh	hh	hh	hk	kk	hk	hk	hk	hh	hk	kk	hh	hk	kk	hh	hk	kk	hk	kk	hh	kk	kk	kk	hk	hk	hk	hk	hk	hk	hk	hk
868-T226C	<hkxhk>	hk	hk	hk	hk	hk	hk	kk	hk	hk	hk	hk	hk	hk	hk	hk	hh	kk	hh	hh	hk	hk	hk	hk	kk	hh	hh	hh	kk	kk	kk	hk	hk	hk	hh	hk	hh	hk	kk	hk	hh	hk	hk	hk	hk	hh	hk
41598-T28925C	<nnxnp>	np	np	np	nn	nn	np	nn	nn	nn	np	nn	nn	nn	nn	nn	np	np	np	np	nn	nn	np	np	np	nn	nn	np	nn	nn	nn	np	nn	nn	np	nn	nn	np	nn	nn	nn	np	nn	nn	nn	nn	np
43426-A48381C	<lmxll>	ll	lm	lm	ll	ll	lm	ll	ll	ll	lm	ll	ll	ll	ll	lm	lm	lm	ll	ll	lm	lm	lm	ll	ll	lm	ll	lm	ll	ll	lm	ll	lm	lm	lm	lm	ll	lm	lm	lm	lm	ll	lm	ll	ll	ll	ll
41998-T51761C	<lmxll>	lm	ll	ll	lm	lm	ll	lm	lm	lm	ll	lm	lm	lm	lm	ll	ll	ll	lm	lm	ll	ll	ll	lm	lm	ll	lm	ll	lm	lm	ll	lm	ll	ll	ll	ll	lm	ll	ll	ll	ll	lm	lm	lm	lm	lm	lm
334-T72428C	<lmxll>	lm	ll	ll	--	lm	--	ll	ll	ll	ll	ll	lm	ll	ll	lm	lm	ll	lm	ll	ll	ll	ll	ll	lm	ll	ll	ll	--	ll	lm	lm	ll	lm	ll	ll	--	ll	ll	ll	lm	lm	--	ll	lm	--	ll
410-T138521A	<hkxhk>	hk	hk	hh	kk	hk	hk	hk	hh	hk	hh	kk	hk	hh	hh	hk	kk	hk	hh	hh	hk	kk	hh	--	hk	kk	hh	hk	hk	hk	hh	kk	hk	hh	hk	hh	hh	hh	hh	hk	hh	hh	--	hk	hh	hk	kk
1330-G48465A	<nnxnp>	nn	np	nn	np	nn	np	np	nn	nn	nn	nn	np	nn	nn	nn	np	nn	nn	nn	np	nn	nn	nn	nn	nn	np	nn	np	np	nn	nn	nn	nn	nn	np	nn	nn	nn	np	nn	np	nn	np	np	nn	nn
914-G174290A	<efxeg>	fg	ee	ee	ef	eg	ef	fg	ef	ee	eg	ee	eg	fg	fg	ee	ef	ee	fg	fg	eg	ee	ee	ee	eg	ef	ef	fg	ee	eg	eg	ee	ee	ee	fg	fg	ef	fg	eg	ef	ef	ee	eg	eg	ee	eg	eg
C20350-C293T	<hkxhk>	hk	kk	kk	hh	hk	hk	hh	hk	hh	kk	hk	hh	hk	hk	hk	hh	hk	hk	hk	hh	hh	kk	hk	hk	hh	hh	kk	hh	hh	hk	hk	hk	hk	kk	hk	hh	hh	kk	hk	hk	hk	--	hh	kk	hh	hk
204-T98661C	<lmxll>	lm	ll	ll	ll	ll	ll	ll	ll	lm	lm	lm	ll	lm	lm	lm	lm	lm	ll	lm	ll	lm	ll	lm	ll	ll	lm	lm	lm	ll	lm	lm	ll	lm	ll	lm	lm	lm	lm	ll	ll	ll	--	lm	ll	lm	lm
33192-G10033A	<nnxnp>	np	nn	np	nn	nn	np	np	nn	nn	nn	nn	nn	np	np	np	np	nn	np	nn	nn	np	nn	np	nn	np	nn	nn	nn	nn	np	np	np	np	np	np	nn	np	nn	np	nn	np	nn	np	nn	nn	np
433-A824952G	<hkxhk>	hh	kk	kk	kk	hk	hk	hh	hk	kk	hk	kk	hk	hh	hh	kk	hk	kk	hh	hh	hk	kk	kk	kk	hk	hk	hk	hh	kk	hk	hk	kk	kk	kk	hh	hh	kk	hh	hk	hk	hk	kk	--	hk	kk	hk	hk
640-T129196C	<lmxll>	lm	ll	ll	ll	lm	ll	ll	ll	lm	lm	lm	ll	ll	ll	ll	lm	lm	ll	lm	ll	ll	ll	lm	ll	ll	ll	ll	ll	ll	lm	ll	ll	lm	ll	lm	lm	ll	ll	ll	lm	ll	lm	lm	ll	lm	lm
1104-C829T	<hkxhk>	hk	hh	hh	hk	hk	hk	hh	kk	hk	hh	kk	kk	hk	hk	hh	hh	hk	hh	hk	hk	kk	hk	hh	hk	hh	hk	hk	hk	hk	hh	hk	hk	hh	hk	hk	hk	hk	hk	hk	hk	kk	--	kk	hk	hh	hk
1372-G266410A	<nnxnp>	np	nn	nn	np	np	np	nn	nn	nn	nn	nn	np	nn	nn	np	np	nn	np	nn	nn	nn	nn	nn	np	nn	nn	nn	np	nn	np	np	nn	np	nn	nn	np	nn	nn	nn	np	np	np	nn	np	np	nn
1539-C2964T	<hkxhk>	hk	hh	hh	hk	kk	hk	hh	hk	hk	hh	hk	hk	hh	hh	kk	kk	hk	kk	hk	hh	hk	hk	hk	kk	hk	hh	hk	hk	hh	kk	hk	hh	hk	hh	hk	hk	hh	hh	hk	kk	hk	hk	hk	kk	hk	hk
1644-T42775C	<lmxll>	lm	ll	ll	lm	lm	ll	lm	lm	lm	ll	lm	lm	lm	lm	ll	ll	ll	lm	lm	ll	ll	ll	lm	lm	ll	lm	ll	lm	lm	ll	lm	ll	ll	ll	ll	lm	ll	ll	ll	ll	lm	lm	lm	lm	lm	lm
1836-A923945G	<lmxll>	lm	ll	lm	ll	lm	lm	lm	ll	ll	ll	ll	lm	ll	ll	lm	lm	ll	ll	ll	ll	lm	ll	lm	lm	ll	lm	ll	lm	ll	lm	ll	ll	lm	ll	lm	ll	ll	ll	ll	lm	ll	lm	lm	ll	lm	lm
248-T117889C	<lmxll>	lm	ll	ll	ll	lm	ll	ll	lm	lm	ll	lm	ll	ll	ll	lm	lm	ll	lm	lm	ll	lm	lm	lm	lm	lm	lm	lm	ll	ll	lm	lm	ll	lm	ll	lm	ll	lm	ll	ll	lm	lm	ll	lm	lm	ll	lm
870-T178614A	<hkxhk>	hk	hk	kk	kk	hk	hk	hk	kk	hh	kk	hh	hk	hk	hk	hh	hk	hh	kk	hk	hh	hh	kk	hk	hk	hk	hh	hk	hk	kk	hh	hh	hk	kk	kk	hk	hk	hk	hk	hk	kk	kk	hk	kk	hk	kk	hk
1501-A45159T	<lmxll>	lm	ll	lm	ll	ll	lm	ll	ll	ll	ll	ll	lm	ll	ll	lm	lm	ll	ll	ll	ll	lm	ll	ll	lm	ll	lm	ll	lm	ll	lm	ll	ll	lm	ll	lm	ll	ll	ll	ll	lm	ll	--	lm	lm	ll	lm
348-C699444A	<hkxhk>	kk	hh	hh	kk	hh	hh	kk	hk	hh	hh	hh	hh	hk	hk	hk	hk	hk	hk	hk	hh	hh	hh	hh	hk	hk	hk	hk	hk	hk	hk	hh	hh	hh	hk	kk	hk	kk	hk	hk	hk	hh	hk	hh	hh	hk	hh
619-T644578C	<nnxnp>	np	nn	np	nn	np	nn	nn	np	np	np	np	nn	nn	nn	np	nn	np	np	np	nn	np	np	np	nn	np	nn	np	np	np	np	np	np	np	np	np	nn	np	np	nn	nn	nn	--	np	nn	nn	np
1185-A145214T	<lmxll>	ll	lm	lm	lm	lm	lm	lm	lm	ll	ll	ll	lm	ll	ll	ll	ll	ll	lm	ll	ll	ll	lm	lm	lm	lm	ll	ll	ll	lm	ll	ll	lm	lm	lm	lm	ll	lm	ll	lm	lm	lm	ll	lm	lm	ll	ll
1031-A522397T	<lmxll>	ll	lm	lm	ll	lm	lm	ll	ll	lm	lm	lm	lm	ll	ll	ll	ll	lm	ll	ll	lm	lm	lm	lm	lm	ll	ll	ll	lm	lm	lm	lm	lm	lm	ll	ll	ll	ll	lm	ll	ll	lm	--	lm	lm	ll	lm
1329-T413437C	<nnxnp>	nn	np	nn	np	nn	np	np	nn	nn	nn	nn	np	np	np	nn	np	nn	nn	nn	np	nn	nn	nn	np	nn	np	nn	np	np	nn	nn	nn	nn	nn	np	np	nn	nn	np	np	np	--	np	np	np	nn
1037-T157227A	<hkxhk>	kk	hk	hh	hk	kk	hh	hh	hk	hk	hk	hk	hk	kk	kk	--	hh	hk	hk	kk	hk	hk	hk	hh	hh	hh	hk	kk	kk	hk	hk	hk	hh	hk	hh	hh	kk	hh	kk	hh	hk	hh	kk	hk	hh	kk	hk
43954-G79948A	<lmxll>	lm	ll	ll	ll	lm	ll	ll	lm	lm	ll	lm	ll	ll	ll	lm	lm	lm	lm	lm	ll	lm	lm	lm	lm	lm	ll	lm	ll	ll	lm	lm	ll	ll	ll	lm	ll	ll	ll	lm	lm	ll	ll	lm	lm	ll	lm
43084-C115432T	<hkxhk>	hk	kk	kk	hk	hk	hk	kk	hh	hk	kk	hh	hh	hk	hk	kk	kk	hk	kk	hk	hk	hh	hk	kk	hk	kk	hk	hk	--	hk	kk	hk	hk	kk	hk	hk	hk	hk	hk	hk	hk	hh	kk	hh	hk	kk	hk
358-C158710T	<hkxhk>	hk	hk	hk	hk	hk	hk	kk	hk	hk	hh	hk	hk	hk	hk	hk	hh	kk	hh	hh	hk	hk	hk	hk	kk	hh	hh	hh	kk	kk	kk	hk	hk	hk	hk	hk	hh	hk	kk	hk	hh	hk	hk	hk	hk	hh	hk
536-T78147C	<lmxll>	lm	ll	lm	ll	ll	lm	ll	ll	lm	lm	ll	ll	lm	lm	ll	lm	ll	lm	lm	ll	ll	lm	lm	lm	ll	lm	lm	ll	ll	lm	ll	lm	lm	ll	lm	lm	lm	lm	ll	lm	lm	ll	ll	lm	ll	ll
1324-A184815G	<nnxnp>	nn	np	nn	nn	np	np	np	nn	np	nn	np	nn	nn	nn	np	np	np	nn	nn	np	np	nn	nn	nn	np	np	nn	nn	nn	np	np	nn	nn	nn	np	nn	np	np	np	nn	nn	nn	nn	np	nn	nn
619-T1000116C	<nnxnp>	np	nn	np	nn	np	nn	nn	np	np	np	np	nn	nn	nn	np	nn	np	np	np	nn	np	np	np	nn	np	nn	np	nn	nn	np	np	np	np	np	nn	nn	np	np	nn	nn	nn	--	nn	nn	nn	np
1052-A61380T	<nnxnp>	nn	nn	nn	np	np	np	nn	nn	nn	nn	nn	np	nn	nn	np	np	np	np	nn	nn	nn	nn	nn	np	nn	nn	nn	np	nn	np	nn	nn	np	nn	np	nn	nn	nn	nn	nn	np	np	nn	nn	np	nn
932-T122628A	<lmxll>	lm	ll	lm	ll	ll	lm	ll	ll	lm	lm	ll	ll	lm	lm	ll	lm	ll	lm	lm	ll	ll	lm	lm	lm	ll	lm	lm	ll	ll	lm	ll	lm	lm	ll	lm	lm	lm	lm	ll	lm	lm	ll	ll	lm	ll	ll
86-A317423G	<hkxhk>	hk	hh	hk	hk	hk	hk	hh	kk	hk	hh	kk	hk	hk	hk	hh	hh	hk	hh	hk	hh	kk	hk	hk	hk	hh	hk	hk	hk	hk	hk	hk	hk	hh	hk	hk	hk	hk	hk	hk	hk	kk	--	kk	hk	hh	hk
948-G277219A	<nnxnp>	np	np	np	np	nn	nn	np	np	nn	nn	np	np	np	np	np	nn	np	np	np	np	nn	nn	np	np	np	np	np	np	nn	nn	nn	np	nn	nn	np	np	nn	np	np	nn	np	--	nn	nn	np	nn
557-T467855C	<lmxll>	ll	lm	lm	ll	ll	lm	ll	ll	ll	lm	ll	ll	ll	ll	lm	lm	lm	ll	ll	lm	lm	lm	ll	ll	lm	ll	lm	ll	ll	lm	ll	lm	lm	lm	lm	ll	lm	lm	lm	lm	ll	--	ll	ll	ll	ll
471-C853263T	<nnxnp>	np	nn	np	nn	nn	np	np	nn	np	nn	nn	nn	np	np	np	np	nn	np	nn	np	np	nn	np	np	np	nn	nn	nn	nn	np	np	np	nn	np	np	nn	np	nn	np	nn	np	nn	nn	nn	nn	np
39524-T13932G	<hkxhk>	hk	hk	hk	kk	kk	hk	kk	kk	hk	hk	hk	hk	hk	hk	hk	hk	hk	kk	hh	kk	kk	hk	hh	hh	hk	hh	hk	hk	hh	hk	hk	hk	hh	hh	kk	hk	hk	hk	hk	hk	hk	hk	hk	hh	hk	kk
556-C232769T	<lmxll>	lm	ll	ll	lm	ll	ll	ll	ll	ll	lm	ll	ll	ll	ll	lm	lm	ll	lm	lm	ll	ll	ll	ll	ll	lm	lm	lm	ll	ll	ll	ll	ll	ll	ll	lm	lm	lm	ll	ll	lm	--	lm	ll	ll	lm	ll
41572-T72531C	<lmxll>	lm	ll	lm	ll	lm	lm	lm	ll	ll	ll	ll	lm	ll	ll	lm	lm	ll	lm	ll	ll	lm	ll	lm	lm	ll	lm	ll	lm	ll	lm	ll	ll	lm	ll	lm	ll	ll	ll	ll	lm	ll	lm	lm	ll	lm	lm
1492-A151764C	<hkxhk>	hh	hk	hk	kk	kk	hk	kk	hh	hk	hk	hk	kk	hk	hk	hk	hk	hk	kk	hk	kk	kk	hk	hk	kk	kk	hk	kk	hh	kk	hk	hk	hk	hk	hk	hk	hk	hk	hh	hk	hk	hk	kk	kk	hh	kk	hh
128-C539839T	<hkxhk>	hk	hk	kk	hk	hk	hk	hh	hk	kk	hk	kk	hk	hh	hh	hh	hk	kk	hh	hh	hk	hk	kk	hk	kk	hh	hh	hh	kk	hk	hk	kk	kk	kk	hh	hh	hh	hh	hk	hk	hk	hk	hk	hk	hk	hk	hk
77-T1135452C	<nnxnp>	np	nn	np	nn	np	nn	nn	np	np	np	np	nn	np	np	--	nn	np	np	np	nn	np	np	np	np	np	nn	np	nn	nn	np	np	np	np	np	nn	np	np	np	nn	np	nn	np	nn	nn	np	np
42508-G131654A	<lmxll>	ll	lm	lm	lm	ll	lm	lm	ll	ll	lm	ll	lm	lm	lm	ll	ll	ll	ll	ll	lm	ll	ll	ll	ll	ll	lm	ll	lm	lm	ll	ll	lm	lm	lm	ll	lm	lm	lm	ll	ll	lm	lm	ll	ll	lm	ll
383-C193821T	<lmxll>	ll	lm	lm	ll	lm	lm	ll	lm	lm	lm	lm	lm	ll	ll	ll	ll	lm	ll	ll	lm	lm	lm	lm	lm	ll	ll	ll	lm	lm	lm	lm	lm	lm	ll	ll	ll	ll	lm	lm	ll	lm	--	lm	lm	ll	lm
304-A403683G	<lmxll>	ll	lm	ll	lm	lm	lm	lm	lm	ll	ll	lm	ll	ll	ll	ll	ll	lm	lm	ll	lm	lm	ll	ll	ll	ll	ll	ll	ll	ll	ll	ll	ll	ll	ll	lm	lm	ll	ll	ll	ll	ll	--	ll	ll	ll	lm
43244-A204243G	<lmxll>	lm	ll	ll	lm	lm	ll	lm	lm	lm	ll	lm	ll	lm	lm	ll	ll	ll	lm	lm	ll	ll	ll	lm	lm	ll	lm	ll	lm	lm	ll	lm	ll	ll	ll	ll	lm	ll	ll	ll	ll	lm	--	lm	lm	lm	lm
1469-T226856C	<hkxhk>	kk	hh	hh	kk	hh	hh	kk	hk	hh	hh	hh	hh	hk	hk	kk	hk	hk	hk	hk	hh	hh	hh	hh	hk	hk	hk	hk	hk	hk	hk	hh	hh	hh	hk	kk	hk	kk	hk	hk	hk	hh	hk	hh	hh	hk	hh
625-C753926T	<nnxnp>	nn	np	np	nn	np	np	np	np	np	np	np	np	np	np	np	nn	nn	np	np	np	np	np	np	nn	np	nn	nn	nn	np	nn	nn	np	nn	np	nn	np	np	np	np	nn	nn	--	np	np	np	np
1503-T25766C	<nnxnp>	np	nn	np	nn	np	nn	nn	np	np	np	np	nn	np	np	np	nn	np	np	np	nn	np	np	np	np	np	nn	np	nn	nn	np	np	np	np	np	nn	np	np	np	nn	np	nn	np	nn	nn	np	np
1802-A17637G	<hkxhk>	hk	hh	hk	hh	hk	hk	hh	hk	hk	hk	kk	hk	hk	hk	hk	hh	hk	hk	hk	hh	kk	hk	hk	hh	hk	hh	kk	hk	hh	hk	hk	hk	hk	hk	hk	hk	kk	hk	hh	hk	hk	hk	kk	hh	hh	hk
1899-C264940A	<lmxll>	lm	ll	ll	lm	ll	lm	lm	lm	ll	ll	ll	ll	lm	lm	ll	lm	ll	lm	lm	ll	ll	ll	ll	ll	lm	lm	lm	ll	ll	ll	ll	ll	ll	lm	lm	lm	lm	ll	lm	lm	ll	ll	ll	ll	ll	ll
40910-C87188T	<nnxnp>	np	np	np	nn	nn	np	np	nn	nn	np	nn	nn	np	np	np	np	nn	np	nn	nn	nn	nn	np	nn	np	nn	np	nn	nn	np	nn	nn	np	nn	nn	np	np	nn	nn	np	nn	np	nn	nn	np	nn
42164-C37627T	<nnxnp>	nn	np	nn	nn	nn	np	np	nn	nn	np	nn	np	np	np	nn	np	nn	nn	nn	np	nn	nn	nn	np	nn	nn	nn	nn	nn	nn	nn	nn	np	nn	nn	np	nn	nn	np	np	np	--	nn	nn	np	nn
386-T111436C	<lmxll>	ll	ll	ll	lm	lm	ll	lm	ll	lm	ll	lm	lm	ll	ll	lm	lm	lm	lm	ll	lm	lm	ll	ll	lm	lm	ll	lm	ll	lm	ll	lm	ll	ll	lm	ll	ll	ll	ll	lm	ll	ll	lm	lm	ll	lm	ll
140-G184494A	<nnxnp>	np	np	np	nn	nn	nn	np	np	np	np	np	nn	np	np	nn	nn	np	nn	np	np	np	np	np	nn	np	np	np	nn	np	nn	np	np	nn	np	np	nn	np	np	np	nn	nn	nn	np	nn	nn	np
334-T248486C	<nnxnp>	nn	np	np	nn	nn	nn	np	np	np	np	np	nn	np	np	nn	nn	np	nn	np	np	np	np	np	nn	np	np	np	nn	np	nn	nn	np	nn	np	np	nn	np	np	np	nn	nn	nn	np	nn	nn	np
41064-C38981T	<lmxll>	ll	lm	ll	lm	lm	ll	lm	lm	ll	ll	lm	lm	ll	ll	lm	ll	lm	ll	ll	lm	lm	ll	ll	ll	lm	ll	ll	lm	lm	ll	lm	ll	ll	lm	ll	ll	ll	ll	lm	ll	ll	lm	lm	ll	lm	lm
1104-C108927A	<lmxll>	ll	lm	lm	lm	ll	lm	lm	ll	ll	lm	ll	lm	lm	lm	ll	ll	ll	ll	ll	lm	ll	ll	ll	ll	ll	lm	ll	lm	lm	ll	ll	lm	lm	lm	ll	lm	lm	lm	ll	ll	lm	lm	ll	ll	lm	ll
334-G373404C	<hkxhk>	kk	hh	hh	hk	kk	hk	hh	hk	hk	hh	hk	kk	hh	hh	kk	kk	hh	kk	hk	hh	hk	hk	hh	kk	hk	hk	hk	hk	hk	kk	kk	hh	kk	hh	hk	hk	hk	hh	hh	kk	kk	hk	hk	kk	hk	hh
211-G187620A	<lmxll>	ll	lm	lm	lm	ll	lm	lm	ll	ll	lm	ll	lm	lm	lm	ll	ll	lm	ll	ll	lm	ll	ll	ll	ll	ll	ll	ll	lm	lm	ll	ll	lm	ll	lm	ll	lm	ll	lm	lm	ll	lm	lm	ll	ll	lm	ll
321-C260858T	<nnxnp>	nn	np	nn	np	np	nn	nn	np	np	np	np	np	nn	nn	nn	nn	np	nn	np	np	nn	np	np	np	nn	np	np	np	np	nn	nn	nn	nn	nn	nn	nn	nn	np	nn	np	nn	np	nn	np	np	nn
726-C79120T	<lmxll>	lm	ll	ll	lm	lm	lm	lm	lm	lm	ll	lm	lm	lm	lm	ll	ll	ll	lm	lm	lm	lm	ll	lm	lm	ll	lm	ll	lm	lm	ll	lm	ll	ll	ll	ll	lm	lm	ll	lm	ll	lm	lm	lm	lm	lm	lm
532-C47139T	<lmxll>	ll	lm	lm	lm	lm	lm	lm	lm	ll	ll	ll	lm	ll	ll	ll	ll	ll	lm	ll	lm	ll	lm	ll	lm	lm	ll	ll	ll	lm	ll	ll	lm	ll	lm	ll	ll	ll	ll	lm	lm	lm	lm	ll	lm	ll	ll
546-C42863T	<hkxhk>	hk	hk	hk	hh	hh	hk	hh	kk	hk	hk	hk	hh	hk	hk	hk	hk	hk	hh	hk	hh	hh	hk	hk	hh	hh	hk	hh	kk	hh	hk	hk	hk	hh	kk	hk	hk	hk	kk	hk	hk	hk	hh	hh	kk	hh	kk
602-C813964T	<nnxnp>	np	nn	np	np	nn	nn	nn	np	nn	np	nn	np	np	np	nn	nn	nn	np	np	nn	nn	np	np	np	nn	nn	np	np	np	nn	nn	np	np	np	nn	np	nn	nn	nn	np	np	np	np	nn	np	np
41806-T110373C	<lmxll>	lm	lm	lm	ll	lm	ll	lm	lm	ll	lm	ll	lm	ll	ll	lm	lm	lm	lm	ll	lm	ll	lm	ll	lm	lm	ll	ll	lm	lm	ll	ll	ll	lm	lm	lm	ll	lm	ll	ll	ll	ll	lm	ll	lm	lm	lm
142-C1002148T	<hkxhk>	kk	hk	hk	hh	hk	hh	hk	kk	kk	hk	kk	hh	hk	hk	hk	hk	kk	hk	kk	hk	kk	kk	kk	hk	kk	hk	kk	hh	hk	hk	kk	hk	hh	hk	kk	hk	hk	hk	kk	kk	hh	hh	kk	kk	hh	kk
394-T560705C	<lmxll>	ll	lm	lm	ll	lm	lm	lm	lm	lm	ll	lm	lm	lm	lm	ll	ll	lm	ll	ll	lm	lm	lm	lm	lm	ll	ll	ll	lm	lm	lm	lm	lm	lm	lm	ll	ll	ll	lm	lm	ll	lm	lm	lm	lm	ll	lm
1599-C538171T	<lmxll>	lm	ll	ll	lm	ll	lm	lm	lm	ll	ll	ll	ll	lm	lm	ll	lm	ll	lm	lm	ll	ll	ll	ll	ll	lm	lm	lm	ll	ll	ll	ll	ll	ll	lm	lm	lm	lm	ll	lm	lm	ll	ll	ll	ll	ll	ll
1769-A71180C	<hkxhk>	hk	hh	hh	hk	hk	hh	hk	hk	kk	hh	kk	hk	hh	hh	kk	kk	kk	hk	hh	hk	hk	hh	hh	hk	hk	hh	hk	hk	hk	hh	kk	hh	hh	kk	hh	hh	hh	hk	kk	hh	hh	hk	hk	hk	hk	hk
1855-A35842G	<hkxhk>	kk	hk	hk	kk	hh	hk	hk	kk	hk	hh	hk	hh	hk	hk	--	kk	hk	hk	hk	hh	hk	hk	hk	hh	kk	kk	hk	hk	hh	hh	hk	hk	hk	hk	hk	hk	hk	hh	kk	kk	hk	hh	hh	hk	hh	hh
37460-A29515G	<hkxhk>	hk	hh	hh	hk	hk	hh	kk	hk	hh	hk	hh	hk	kk	kk	hk	hk	hh	kk	kk	hk	hk	hh	hk	hh	hk	kk	kk	hh	hk	hk	hh	hh	hh	kk	kk	kk	kk	hk	hk	hk	hk	hk	hk	hk	hk	hk
36760-G37687A	<lmxll>	ll	lm	lm	ll	lm	lm	ll	ll	lm	lm	lm	lm	ll	ll	ll	ll	lm	ll	ll	lm	lm	lm	lm	lm	ll	ll	ll	lm	lm	lm	lm	lm	lm	ll	ll	ll	ll	lm	ll	ll	lm	lm	lm	lm	ll	lm
142-T818377A	<nnxnp>	nn	np	np	np	np	np	nn	np	nn	nn	np	np	nn	nn	np	nn	np	np	nn	np	np	nn	np	nn	np	nn	np	nn	np	np	np	np	np	np	np	nn	np	np	np	nn	nn	nn	nn	np	nn	np
500-A116804G	<nnxnp>	nn	nn	nn	np	np	np	nn	nn	nn	nn	nn	np	nn	nn	np	np	np	np	nn	nn	nn	nn	nn	np	nn	nn	nn	np	nn	np	nn	nn	np	nn	np	nn	nn	nn	nn	nn	np	np	nn	nn	np	nn
1330-A54846T	<lmxll>	ll	ll	ll	lm	ll	lm	ll	ll	lm	ll	lm	ll	lm	lm	ll	ll	ll	ll	lm	ll	lm	ll	lm	ll	ll	lm	ll	ll	ll	lm	lm	lm	ll	lm	ll	lm	ll	lm	lm	lm	ll	ll	lm	ll	ll	ll
40456-G45308A	<hkxhk>	kk	hh	hk	hk	hk	hh	hh	hk	hk	hh	hh	hh	hh	hh	hh	kk	kk	hh	hk	hh	hk	hk	hk	kk	hk	hk	kk	hk	hh	kk	kk	hh	hk	hh	kk	hh	hh	hk	hk	hk	hk	hk	hk	hh	hk	hk
771-G19318A	<nnxnp>	np	nn	np	nn	nn	np	np	nn	nn	nn	nn	nn	np	np	np	np	nn	np	nn	nn	np	nn	nn	nn	np	nn	nn	nn	nn	np	np	np	np	np	np	np	np	nn	np	nn	np	nn	np	nn	nn	np
1600-C308226T	<nnxnp>	np	nn	nn	nn	np	nn	np	nn	nn	np	nn	np	np	np	np	nn	nn	np	np	np	nn	nn	nn	np	nn	nn	np	nn	np	np	nn	nn	nn	np	np	np	np	np	nn	nn	nn	np	np	nn	np	np
964-C95454T	<nnxnp>	np	nn	np	nn	np	nn	nn	np	np	np	np	nn	np	np	np	nn	np	np	np	nn	np	np	np	nn	np	nn	np	nn	nn	np	np	np	np	np	nn	nn	np	np	nn	np	nn	np	nn	nn	np	np
1177-G65421A	<nnxnp>	np	nn	np	nn	nn	np	np	nn	nn	nn	nn	nn	np	np	np	np	nn	np	nn	np	np	nn	np	np	np	nn	nn	nn	nn	np	np	np	nn	np	np	nn	np	nn	np	nn	np	nn	nn	nn	nn	np
39884-C5114T	<nnxnp>	np	nn	nn	np	np	np	nn	nn	nn	nn	nn	np	nn	nn	np	np	nn	np	nn	nn	nn	nn	nn	np	nn	nn	nn	np	nn	np	np	nn	np	nn	nn	np	nn	nn	nn	np	np	np	nn	np	np	nn
1583-T90308C	<nnxnp>	np	nn	nn	np	np	np	nn	nn	nn	nn	nn	np	nn	nn	np	np	nn	np	nn	nn	nn	nn	nn	np	nn	nn	nn	np	nn	np	np	nn	np	nn	nn	np	nn	nn	nn	np	np	np	nn	np	np	nn
53-C497085T	<hkxhk>	kk	hh	hh	hk	hk	hk	kk	hk	hh	hk	hh	hk	kk	kk	hh	hk	hh	kk	kk	hk	hh	hh	hh	hk	hk	hk	kk	hh	hk	hk	hh	hh	hh	kk	kk	hk	kk	hk	hk	hk	hh	hk	hk	hh	hk	hk
42640-C29524T	<lmxll>	ll	lm	ll	lm	lm	ll	lm	lm	lm	lm	lm	ll	lm	lm	ll	ll	lm	lm	lm	lm	ll	lm	lm	ll	lm	ll	lm	ll	lm	ll	lm	lm	ll	lm	ll	lm	lm	lm	lm	ll	lm	--	ll	ll	lm	ll
35538-C18792T	<lmxll>	ll	lm	lm	lm	ll	lm	lm	ll	ll	lm	ll	lm	lm	lm	ll	ll	ll	ll	ll	lm	ll	ll	ll	ll	ll	lm	ll	lm	lm	ll	ll	lm	lm	lm	ll	lm	lm	ll	ll	ll	lm	lm	ll	ll	lm	ll
496-C309409T	<nnxnp>	nn	nn	np	np	nn	np	np	np	nn	nn	np	np	np	np	nn	nn	nn	nn	nn	np	np	nn	nn	nn	np	nn	np	np	np	nn	np	np	np	np	np	nn	nn	np	nn	np	nn	np	np	np	np	np
150-A337617G	<lmxll>	lm	ll	ll	ll	ll	ll	ll	ll	lm	lm	lm	ll	lm	lm	lm	lm	lm	ll	lm	ll	lm	ll	lm	ll	ll	lm	lm	lm	ll	lm	lm	ll	lm	ll	lm	lm	ll	lm	ll	ll	ll	lm	ll	ll	lm	lm
750 incertae sedis	<lmxll>	lm	ll	ll	ll	lm	ll	ll	ll	lm	ll	lm	ll	lm	lm	lm	ll	lm	ll	lm	lm	lm	ll	ll	ll	ll	lm	lm	lm	ll	lm	lm	ll	ll	ll	ll	lm	ll	lm	ll	ll	ll	lm	ll	ll	lm	lm
257-T1002059C	<lmxll>	lm	ll	ll	ll	lm	ll	ll	ll	lm	ll	lm	ll	lm	lm	lm	ll	lm	ll	lm	lm	lm	ll	ll	ll	ll	lm	lm	lm	ll	lm	lm	ll	ll	ll	ll	lm	ll	lm	ll	ll	ll	--	ll	ll	ll	lm
1203-C212740A	<nnxnp>	np	np	np	nn	np	np	nn	np	nn	np	np	nn	np	np	nn	nn	np	np	np	nn	nn	np	np	np	nn	nn	np	nn	nn	np	np	nn	nn	np	nn	nn	nn	np	np	np	np	nn	nn	np	nn	np
140-T608311G	<nnxnp>	nn	nn	nn	nn	nn	nn	nn	nn	nn	nn	nn	nn	nn	nn	nn	np	nn	np	np	np	nn	np	np	np	nn	nn	nn	nn	nn	np	nn	nn	nn	np	np	nn	nn	np	nn	nn	np	np	nn	nn	np	np
150-G243543A	<efxeg>	eg	ef	fg	ef	ef	fg	fg	ef	ee	ee	ee	ef	eg	eg	eg	eg	ee	fg	ee	ef	eg	ef	eg	ef	fg	ee	ee	ee	ef	eg	eg	fg	eg	fg	eg	eg	fg	ee	fg	ef	fg	ef	fg	ef	ee	eg
1717-A287834T	<lmxll>	lm	ll	lm	ll	ll	ll	ll	ll	lm	lm	ll	lm	lm	lm	lm	lm	ll	ll	lm	ll	ll	lm	lm	lm	lm	ll	lm	lm	lm	lm	lm	lm	lm	lm	ll	ll	lm	lm	lm	lm	lm	lm	lm	lm	lm	ll
1862-T254299G	<nnxnp>	np	nn	nn	nn	np	nn	np	nn	nn	np	nn	np	np	np	nn	nn	nn	np	np	np	nn	nn	nn	np	nn	nn	np	nn	np	np	nn	nn	nn	np	np	nn	np	np	nn	nn	nn	np	np	nn	np	np
86-C598305T	<hkxhk>	hk	kk	kk	kk	hk	hk	hh	hk	kk	hk	kk	hk	hh	hh	kk	kk	kk	hh	hk	hh	kk	kk	hk	hk	kk	kk	hh	kk	hk	hh	kk	kk	kk	hh	hh	kk	hh	hk	hk	kk	kk	hk	hh	kk	hk	hk
1050-A135090G	<nnxnp>	nn	nn	np	nn	nn	np	np	nn	np	nn	nn	nn	np	np	np	np	np	nn	nn	np	np	nn	np	np	np	nn	nn	nn	nn	np	np	np	nn	np	np	nn	np	nn	np	nn	np	nn	nn	np	nn	np
867-C1065094G	<lmxll>	ll	lm	lm	lm	ll	lm	lm	ll	ll	lm	ll	ll	lm	lm	ll	ll	lm	ll	ll	lm	ll	ll	lm	ll	ll	ll	ll	lm	lm	ll	ll	lm	ll	lm	ll	lm	ll	lm	lm	ll	ll	lm	ll	ll	lm	ll
1893-A68010T	<lmxll>	lm	ll	ll	ll	ll	ll	ll	ll	lm	lm	lm	ll	lm	lm	lm	lm	lm	ll	lm	lm	lm	ll	ll	ll	ll	lm	lm	lm	ll	lm	lm	ll	ll	ll	lm	lm	ll	lm	ll	ll	ll	lm	ll	ll	lm	lm
1155-A9988C	<lmxll>	lm	ll	ll	ll	lm	ll	ll	lm	lm	ll	lm	ll	ll	ll	lm	lm	lm	lm	lm	ll	lm	lm	lm	lm	lm	ll	lm	ll	ll	lm	lm	ll	ll	ll	lm	ll	ll	ll	lm	lm	ll	ll	lm	lm	ll	lm
44054-T320834C	<nnxnp>	np	nn	np	nn	np	nn	nn	np	np	np	np	nn	np	np	np	nn	np	np	np	nn	np	np	np	np	np	nn	np	nn	nn	np	np	np	np	np	nn	np	np	np	nn	np	nn	np	nn	nn	np	np
1599-G139290A	<lmxll>	ll	lm	lm	ll	lm	ll	ll	ll	lm	lm	lm	lm	ll	ll	lm	ll	lm	ll	ll	lm	lm	lm	lm	lm	ll	ll	ll	lm	lm	lm	lm	lm	lm	ll	ll	ll	ll	lm	ll	ll	lm	lm	lm	lm	lm	lm
41242-G67725A	<nnxnp>	nn	np	nn	nn	nn	np	np	nn	np	nn	np	nn	nn	nn	--	np	np	nn	nn	np	np	nn	np	np	np	np	nn	nn	nn	np	np	nn	nn	nn	np	nn	np	nn	np	nn	nn	nn	nn	np	nn	nn
547-G555834A	<lmxll>	lm	ll	ll	lm	ll	ll	lm	ll	ll	ll	ll	ll	lm	lm	lm	lm	ll	lm	lm	ll	ll	ll	ll	ll	lm	lm	lm	ll	ll	ll	ll	ll	ll	lm	lm	lm	lm	ll	ll	lm	ll	lm	ll	ll	lm	ll
890-A230150G	<nnxnp>	np	nn	nn	np	np	np	nn	nn	nn	nn	nn	np	nn	nn	np	np	nn	np	nn	nn	nn	nn	nn	np	nn	nn	nn	np	nn	np	np	nn	np	nn	nn	np	nn	nn	nn	np	np	np	nn	np	np	nn
141-A30764G	<lmxll>	ll	lm	lm	lm	ll	lm	lm	ll	ll	lm	ll	lm	lm	lm	ll	ll	ll	ll	ll	lm	ll	ll	ll	ll	ll	lm	ll	lm	lm	ll	ll	lm	lm	lm	ll	lm	lm	lm	ll	ll	lm	lm	ll	ll	lm	ll
1836-T763319G	<lmxll>	ll	ll	ll	lm	lm	ll	ll	ll	ll	ll	lm	ll	lm	lm	ll	ll	ll	lm	lm	ll	ll	ll	lm	lm	ll	lm	ll	lm	lm	ll	ll	ll	ll	ll	ll	lm	ll	ll	ll	ll	lm	ll	lm	lm	ll	lm
1893-T131175C	<lmxll>	lm	ll	ll	ll	ll	ll	ll	ll	lm	lm	lm	ll	lm	lm	lm	lm	lm	ll	lm	lm	lm	ll	ll	ll	ll	lm	lm	lm	ll	lm	lm	ll	ll	ll	lm	lm	ll	lm	ll	ll	ll	lm	ll	ll	lm	lm
160-G283588C	<nnxnp>	nn	np	nn	nn	np	np	np	nn	np	nn	np	nn	nn	nn	np	np	np	nn	nn	np	np	nn	nn	nn	np	np	nn	nn	nn	np	np	nn	nn	nn	np	nn	np	np	np	nn	nn	nn	nn	np	nn	nn
1532-C910170T	<nnxnp>	nn	nn	nn	np	nn	np	np	np	nn	np	np	np	np	np	nn	np	nn	nn	np	nn	np	nn	nn	nn	np	nn	np	np	np	nn	np	nn	np	np	np	nn	nn	nn	nn	np	nn	np	np	np	np	np
156-C224997A	<lmxll>	ll	lm	lm	ll	ll	lm	ll	ll	ll	lm	ll	ll	ll	ll	lm	lm	lm	ll	ll	lm	lm	lm	ll	ll	lm	ll	lm	ll	ll	lm	ll	lm	lm	lm	lm	ll	lm	lm	lm	lm	ll	--	ll	ll	ll	ll
1788-G500016A	<hkxhk>	hk	kk	kk	hk	hh	hk	kk	hk	hk	kk	hk	hk	kk	kk	hh	hh	hk	hh	hk	kk	hk	hk	hk	hh	hk	kk	hk	hk	kk	hh	hk	kk	hk	kk	hk	hk	kk	kk	hk	hh	hk	hk	hk	hh	hk	hk
1127-A7041T	<lmxll>	lm	ll	ll	ll	lm	ll	ll	ll	lm	ll	lm	ll	lm	lm	lm	ll	lm	ll	lm	lm	lm	ll	ll	ll	ll	lm	lm	lm	ll	lm	lm	ll	ll	ll	ll	lm	ll	lm	ll	ll	ll	lm	ll	ll	lm	lm
975-C103613T	<lmxll>	lm	lm	lm	ll	lm	ll	lm	lm	ll	lm	ll	ll	ll	ll	lm	lm	lm	lm	ll	lm	ll	lm	lm	lm	lm	ll	ll	lm	lm	ll	ll	ll	lm	lm	lm	ll	lm	ll	ll	ll	ll	lm	ll	lm	lm	lm
164-A297472G	<nnxnp>	nn	np	np	nn	nn	nn	np	np	np	np	np	nn	np	np	nn	nn	np	nn	np	np	np	np	np	nn	np	np	np	nn	np	nn	nn	np	nn	np	np	nn	np	np	np	nn	nn	nn	np	nn	nn	np
1179-C381678G	<lmxll>	lm	lm	lm	ll	lm	ll	lm	ll	lm	ll	lm	lm	lm	lm	lm	ll	ll	lm	lm	lm	lm	ll	ll	ll	ll	lm	lm	lm	ll	lm	lm	lm	ll	ll	ll	lm	ll	lm	ll	ll	ll	--	ll	ll	ll	lm
942-G453343A	<lmxll>	lm	ll	ll	ll	lm	ll	ll	lm	lm	ll	lm	ll	ll	ll	lm	lm	lm	lm	lm	ll	lm	lm	lm	lm	lm	ll	lm	ll	ll	lm	lm	ll	ll	ll	lm	ll	ll	lm	lm	lm	ll	ll	lm	lm	ll	lm
44-T64653C	<nnxnp>	nn	np	np	np	nn	np	nn	np	np	nn	np	nn	nn	nn	np	np	np	nn	nn	nn	np	np	np	nn	np	np	nn	np	nn	nn	np	np	np	nn	nn	np	nn	nn	np	np	np	nn	nn	np	nn	nn
42634-T67862C	<hkxhk>	hk	hh	hh	hk	kk	hk	hh	hk	hk	hh	hk	hk	hh	hh	kk	kk	hk	kk	hk	hh	hk	hk	hk	kk	hk	hh	hk	hk	hh	kk	hk	hh	hk	hh	hk	hh	hh	hh	hk	hk	hk	hk	hk	hk	hk	hk
1869-T38841A	<lmxll>	lm	lm	lm	ll	ll	lm	lm	lm	ll	lm	ll	lm	lm	lm	ll	lm	lm	lm	ll	lm	ll	ll	ll	lm	lm	ll	lm	lm	lm	ll	ll	ll	lm	ll	lm	ll	lm	ll	ll	ll	lm	lm	ll	lm	lm	ll
43574-C42733A	<lmxll>	lm	ll	ll	lm	ll	ll	ll	ll	ll	lm	ll	ll	ll	ll	lm	lm	ll	lm	lm	ll	ll	ll	ll	ll	lm	lm	lm	ll	ll	ll	ll	ll	ll	ll	lm	lm	lm	ll	ll	lm	ll	--	ll	ll	lm	ll
564-G287590A	<lmxll>	lm	ll	lm	ll	ll	ll	ll	ll	lm	lm	ll	lm	lm	lm	lm	lm	ll	ll	lm	ll	ll	lm	ll	lm	lm	ll	lm	lm	lm	lm	lm	lm	lm	ll	ll	ll	lm	lm	lm	lm	lm	--	ll	lm	lm	ll
1131-A48257G	<lmxll>	lm	ll	ll	ll	ll	ll	ll	ll	lm	lm	lm	ll	lm	lm	lm	lm	lm	ll	lm	ll	lm	ll	lm	ll	ll	lm	lm	lm	ll	lm	lm	ll	lm	ll	lm	lm	ll	lm	ll	ll	ll	--	ll	ll	lm	lm
41530-T1264A	<lmxll>	lm	ll	ll	ll	ll	ll	ll	ll	lm	lm	lm	ll	lm	lm	lm	lm	lm	ll	lm	lm	lm	ll	ll	ll	ll	lm	lm	lm	ll	lm	lm	ll	ll	ll	lm	lm	ll	lm	ll	ll	ll	lm	ll	ll	lm	lm
315-T452806G	<hkxhk>	hk	hk	hh	kk	hh	hk	hk	hh	hh	hk	hh	hk	hk	hk	hk	hk	hk	hh	hh	hk	hh	hh	hh	hk	hh	kk	hk	kk	hk	hk	hk	hk	kk	hk	hk	hk	hk	hh	hh	kk	kk	hk	hh	hk	hk	hh
193-G356403C	<nnxnp>	nn	np	np	nn	nn	nn	np	np	np	np	np	nn	np	np	nn	nn	np	nn	np	np	np	np	np	nn	np	np	np	nn	np	nn	nn	np	nn	np	np	nn	np	np	np	nn	nn	nn	np	nn	nn	np
42-C430879T	<lmxll>	ll	lm	lm	ll	lm	lm	ll	ll	lm	lm	lm	lm	ll	ll	lm	ll	lm	ll	ll	lm	lm	lm	lm	lm	ll	ll	ll	lm	lm	lm	lm	lm	lm	ll	ll	ll	ll	lm	ll	ll	lm	lm	lm	lm	lm	lm
41982-T119487G	<lmxll>	ll	lm	ll	lm	lm	lm	lm	lm	ll	ll	lm	ll	ll	ll	ll	ll	lm	lm	ll	lm	lm	ll	ll	ll	ll	ll	ll	ll	ll	ll	ll	ll	ll	ll	lm	lm	ll	ll	ll	ll	ll	--	ll	ll	ll	lm
41722-G47400A	<lmxll>	ll	ll	ll	lm	lm	ll	ll	ll	ll	lm	ll	lm	lm	lm	lm	ll	ll	lm	lm	lm	ll	lm	ll	ll	ll	ll	lm	ll	ll	lm	lm	ll	lm	ll	lm	ll	ll	ll	ll	ll	lm	lm	ll	lm	lm	ll
425-C64538T	<nnxnp>	np	np	np	nn	nn	nn	np	np	np	np	np	nn	np	np	nn	nn	np	nn	np	np	np	np	np	nn	np	np	np	nn	np	nn	np	np	nn	np	np	nn	np	np	np	nn	nn	nn	np	nn	nn	np
1836-C1115378T	<lmxll>	lm	ll	lm	ll	ll	ll	ll	ll	ll	ll	ll	lm	ll	ll	lm	lm	lm	ll	ll	ll	ll	ll	ll	ll	ll	lm	ll	lm	ll	lm	ll	ll	lm	ll	lm	ll	ll	ll	ll	lm	ll	--	lm	ll	ll	lm
1883-C155432T	<lmxll>	lm	ll	ll	ll	lm	ll	ll	lm	lm	ll	lm	ll	ll	ll	lm	lm	lm	lm	lm	ll	lm	lm	lm	lm	lm	ll	lm	ll	ll	lm	lm	ll	ll	ll	lm	ll	ll	lm	lm	lm	ll	ll	lm	lm	ll	lm
269-C203389T	<lmxll>	ll	ll	ll	lm	ll	lm	ll	ll	lm	ll	lm	ll	lm	lm	ll	ll	ll	ll	lm	ll	lm	ll	lm	ll	ll	lm	lm	ll	ll	lm	lm	lm	ll	ll	ll	lm	ll	lm	lm	lm	lm	ll	lm	ll	ll	ll
1605-T146035C	<lmxll>	ll	ll	ll	lm	lm	ll	lm	ll	lm	ll	lm	lm	ll	ll	lm	lm	lm	lm	ll	lm	lm	ll	ll	lm	lm	ll	lm	ll	lm	ll	lm	ll	ll	lm	ll	ll	ll	ll	lm	ll	ll	lm	lm	ll	lm	lm
433-C1273472A	<lmxll>	lm	lm	lm	lm	lm	ll	lm	lm	ll	lm	ll	ll	ll	ll	lm	lm	lm	lm	ll	lm	ll	lm	lm	lm	lm	lm	ll	lm	lm	ll	ll	ll	lm	lm	lm	ll	ll	ll	ll	ll	ll	lm	ll	lm	lm	lm
63-A399446G	<lmxll>	ll	lm	ll	lm	lm	ll	lm	lm	lm	lm	lm	ll	lm	lm	ll	ll	lm	lm	lm	lm	ll	lm	lm	ll	lm	ll	lm	ll	lm	ll	lm	lm	ll	lm	ll	lm	lm	lm	lm	ll	lm	--	ll	ll	lm	ll
608-A2691G	<lmxll>	ll	ll	ll	lm	lm	ll	ll	ll	lm	ll	lm	ll	ll	ll	lm	ll	ll	ll	lm	ll	lm	lm	lm	ll	ll	lm	ll	ll	ll	lm	lm	lm	ll	lm	ll	lm	ll	lm	lm	lm	ll	ll	lm	ll	ll	lm
578 incertae sedis	<lmxll>	lm	ll	ll	ll	lm	ll	lm	ll	lm	ll	lm	lm	lm	lm	lm	ll	lm	ll	lm	lm	lm	ll	ll	ll	ll	lm	lm	lm	ll	lm	lm	ll	ll	ll	ll	lm	ll	lm	ll	ll	ll	--	ll	ll	ll	lm
1497-T86794C	<lmxll>	lm	lm	lm	ll	ll	lm	lm	lm	lm	lm	ll	lm	ll	ll	lm	lm	lm	ll	ll	lm	lm	lm	ll	ll	lm	lm	lm	lm	ll	lm	lm	lm	lm	lm	lm	ll	lm	lm	lm	lm	ll	lm	ll	ll	lm	ll
1299-A73902G	<nnxnp>	nn	nn	np	np	nn	np	np	np	nn	nn	np	np	np	np	nn	nn	nn	nn	nn	np	np	nn	nn	nn	np	nn	np	np	np	nn	np	np	np	np	np	nn	nn	np	nn	np	nn	np	np	np	np	np
583-T817293A	<hkxhk>	hk	hh	hk	hh	hk	hk	hk	hh	kk	hh	hk	hh	kk	kk	kk	hk	kk	hh	hk	kk	kk	hh	hk	hk	hk	hk	hk	hk	hh	kk	kk	hk	hh	hk	hk	hk	hk	hk	hk	hh	hk	hk	hh	hk	hk	kk
210-A16017C	<lmxll>	ll	lm	lm	lm	lm	lm	lm	lm	ll	ll	ll	lm	ll	ll	ll	ll	ll	lm	ll	ll	ll	lm	lm	lm	lm	ll	ll	ll	lm	ll	ll	lm	lm	lm	lm	ll	lm	ll	lm	lm	lm	ll	lm	lm	ll	ll
19-A5914G	<lmxll>	ll	lm	lm	ll	ll	lm	ll	ll	ll	lm	ll	lm	ll	ll	lm	lm	lm	ll	ll	lm	lm	lm	ll	ll	lm	ll	lm	ll	ll	lm	ll	lm	lm	lm	lm	ll	lm	lm	lm	lm	ll	--	ll	ll	ll	ll
269-A16079T	<nnxnp>	np	nn	np	nn	nn	np	np	nn	np	np	np	nn	np	np	--	np	nn	nn	--	np	np	nn	--	nn	np	nn	np	np	nn	np	np	np	np	np	np	np	np	nn	nn	nn	nn	np	nn	nn	np	np
82-C290519T	<hkxhk>	hh	kk	kk	hk	hk	kk	hh	hk	kk	hk	kk	hk	hh	hh	kk	hk	kk	hh	hh	hk	kk	kk	kk	hk	hk	hk	hh	kk	hk	hk	kk	kk	kk	hh	hh	hk	hh	hk	hk	hk	kk	hk	hk	kk	hk	hk
1476-A234967C	<lmxll>	lm	ll	lm	ll	ll	ll	ll	ll	lm	lm	ll	lm	lm	lm	lm	lm	ll	ll	lm	ll	ll	lm	ll	lm	lm	ll	lm	lm	lm	lm	lm	lm	lm	ll	ll	ll	lm	lm	lm	lm	lm	--	ll	lm	lm	ll
469-A348786T	<lmxll>	lm	ll	ll	ll	lm	ll	ll	ll	lm	ll	lm	ll	lm	lm	lm	ll	lm	ll	lm	lm	lm	ll	ll	ll	ll	lm	lm	lm	ll	lm	lm	ll	ll	ll	ll	lm	ll	lm	ll	ll	ll	lm	ll	ll	lm	lm
647-C48734T	<hkxhk>	hk	hh	hk	hh	hk	hk	hh	hk	hk	hk	kk	hk	hk	hk	hk	hh	hk	hk	hk	hh	kk	hk	hk	hh	hk	hh	kk	hh	hh	hk	hk	hk	hk	hk	hh	hk	kk	hk	hh	hk	hk	--	hk	hh	hh	hk
59-T7926C	<nnxnp>	np	np	np	np	nn	np	nn	np	np	nn	np	nn	nn	nn	nn	np	np	nn	nn	nn	nn	np	np	np	np	nn	nn	np	nn	nn	np	np	np	nn	nn	nn	nn	nn	np	np	nn	nn	nn	nn	nn	nn
1834-A231632T	<lmxll>	lm	ll	ll	ll	ll	ll	ll	ll	lm	lm	lm	ll	lm	lm	lm	lm	lm	ll	lm	lm	lm	ll	ll	ll	ll	lm	lm	lm	ll	lm	lm	ll	ll	ll	ll	lm	ll	lm	ll	ll	ll	lm	ll	ll	lm	lm
77-G531923T	<lmxll>	ll	lm	lm	lm	lm	lm	lm	lm	ll	ll	ll	lm	ll	ll	ll	ll	ll	lm	ll	lm	ll	lm	ll	lm	lm	ll	ll	ll	lm	ll	ll	lm	ll	lm	ll	ll	lm	ll	lm	lm	lm	--	lm	lm	ll	ll
35286-T3947C	<nnxnp>	np	nn	nn	nn	nn	nn	nn	nn	np	np	nn	nn	np	np	nn	np	nn	nn	np	nn	nn	np	nn	np	nn	np	nn	np	nn	nn	nn	nn	nn	nn	nn	np	nn	nn	nn	nn	np	np	np	nn	np	nn
C33102-A8939T	<lmxll>	lm	ll	lm	ll	ll	lm	ll	ll	ll	ll	ll	lm	ll	ll	lm	lm	ll	ll	ll	ll	lm	ll	ll	lm	ll	lm	ll	lm	ll	lm	ll	ll	lm	ll	lm	ll	ll	ll	ll	lm	ll	--	lm	lm	ll	lm
1844-A43355T	<hkxhk>	hk	hk	kk	hh	hh	hk	hk	hk	hk	hk	hh	hk	hh	hh	kk	hk	hk	hh	hk	hk	hk	kk	hh	hh	kk	hh	kk	hk	hh	hk	hk	hk	hk	hk	kk	hh	hk	hk	hk	kk	hh	hk	hk	hh	hk	hk
43452-A73014T	<lmxll>	ll	lm	lm	ll	ll	lm	ll	ll	ll	lm	ll	ll	ll	ll	lm	lm	lm	ll	ll	lm	lm	lm	ll	ll	lm	ll	lm	ll	ll	lm	ll	lm	lm	lm	lm	ll	lm	lm	lm	lm	ll	lm	ll	ll	ll	ll
773-G139053A	<lmxll>	lm	ll	ll	lm	lm	ll	ll	ll	ll	lm	ll	ll	ll	ll	lm	lm	ll	lm	lm	ll	ll	ll	ll	ll	lm	lm	lm	lm	ll	ll	ll	ll	lm	ll	lm	lm	lm	ll	ll	lm	--	lm	ll	ll	lm	ll
1599-G99594T	<lmxll>	ll	lm	lm	ll	lm	ll	ll	ll	lm	lm	lm	lm	ll	ll	lm	ll	lm	ll	ll	lm	lm	lm	lm	lm	ll	ll	ll	lm	lm	lm	lm	lm	lm	ll	ll	ll	ll	lm	ll	ll	lm	lm	lm	lm	lm	lm
35332-T19233G	<nnxnp>	np	nn	nn	np	np	np	nn	nn	nn	nn	nn	np	nn	nn	np	np	nn	np	nn	nn	nn	nn	nn	np	nn	nn	nn	np	nn	np	np	nn	np	nn	nn	np	nn	nn	nn	np	np	np	nn	np	np	nn
1503-G166479A	<hkxhk>	hk	kk	hk	hk	hk	hk	kk	hk	hh	hk	hh	kk	hh	hh	hk	kk	hk	hk	hh	kk	hh	hk	hh	hk	hk	hk	hk	kk	kk	hh	hh	hh	hk	hh	kk	hh	hk	hh	hk	hh	kk	hk	hk	kk	hk	hk
765-T229926C	<hkxhk>	kk	hk	hh	hk	kk	hh	hh	hk	hk	hk	hk	hk	kk	kk	hk	hh	hk	hk	kk	hk	hk	hk	hh	hh	hh	hk	kk	kk	hk	hk	hk	hh	hk	hh	hh	kk	hh	kk	hh	hk	hh	--	hk	hh	hk	hk
226-T797149C	<lmxll>	lm	ll	ll	lm	ll	lm	lm	lm	ll	ll	ll	ll	lm	lm	ll	lm	ll	lm	lm	ll	ll	ll	ll	ll	lm	lm	lm	ll	ll	ll	ll	ll	ll	lm	lm	lm	lm	ll	lm	lm	ll	ll	ll	ll	ll	ll
1665-C192489T	<lmxll>	lm	lm	lm	ll	ll	lm	lm	lm	ll	lm	ll	lm	ll	ll	lm	lm	lm	ll	ll	lm	lm	lm	ll	ll	lm	ll	lm	ll	ll	lm	lm	lm	lm	lm	lm	ll	lm	lm	lm	lm	ll	lm	ll	ll	lm	ll
42190-A61443T	<lmxll>	lm	ll	lm	ll	ll	lm	ll	lm	ll	lm	ll	ll	lm	lm	ll	ll	ll	lm	lm	ll	ll	lm	lm	ll	ll	lm	ll	lm	ll	lm	ll	lm	lm	ll	lm	lm	lm	lm	ll	lm	lm	ll	ll	lm	ll	ll
38824-A2102T	<hkxhk>	hh	kk	hk	hk	hh	kk	kk	hk	hk	hk	hk	hh	hh	hh	hk	kk	hk	hk	hh	hk	hk	hk	kk	kk	kk	hk	hh	hh	hk	hk	hk	kk	hk	hk	kk	hh	kk	hh	kk	hk	hk	hk	hk	kk	hk	hh
1286-C45633T	<hkxhk>	hh	kk	kk	hk	hk	kk	hh	hk	kk	hk	kk	hk	hh	hh	hk	hk	kk	hh	hh	hk	kk	kk	kk	hk	hk	hk	hh	kk	hk	hk	kk	kk	kk	hh	hh	hh	hh	hk	hk	hk	kk	hk	hk	kk	hk	hk
640-C91603A	<lmxll>	lm	ll	ll	ll	lm	ll	ll	ll	lm	lm	lm	ll	ll	ll	ll	lm	lm	ll	lm	ll	ll	ll	lm	ll	ll	ll	ll	ll	ll	lm	ll	ll	lm	ll	lm	lm	ll	ll	ll	lm	ll	lm	lm	ll	lm	lm
38824-A1625C	<nnxnp>	np	nn	np	np	np	nn	nn	np	nn	np	nn	np	np	np	nn	nn	nn	np	np	nn	nn	np	nn	nn	nn	nn	np	np	np	nn	nn	nn	np	np	nn	np	nn	np	nn	np	np	np	np	nn	np	np
321-A375920G	<nnxnp>	np	nn	np	nn	nn	np	np	nn	nn	nn	nn	nn	np	np	np	np	nn	np	nn	nn	np	nn	np	nn	np	nn	nn	nn	nn	np	np	np	np	np	np	np	np	nn	np	nn	np	nn	np	nn	nn	np
546-A115357T	<hkxhk>	hh	kk	kk	hk	hk	kk	hk	hk	hh	kk	hh	hk	kk	kk	hh	hh	hh	hk	kk	hk	hk	kk	kk	hk	hk	kk	hk	hk	hk	kk	hh	kk	hk	hk	kk	kk	kk	hk	hh	kk	kk	--	hk	hk	hk	hk
1241-T25726C	<lmxll>	ll	ll	ll	lm	ll	lm	ll	ll	lm	ll	lm	ll	lm	lm	ll	ll	ll	ll	lm	ll	lm	ll	lm	ll	ll	lm	ll	ll	ll	lm	lm	lm	ll	lm	ll	lm	ll	lm	lm	lm	ll	ll	lm	ll	ll	ll
1839-G46950A	<nnxnp>	np	np	np	nn	np	nn	nn	nn	np	nn	nn	nn	nn	nn	np	nn	np	np	nn	np	nn	np	np	np	nn	np	nn	nn	nn	np	nn	np	nn	nn	nn	np	np	np	np	nn	np	nn	nn	nn	nn	nn
298-C459716G	<lmxll>	lm	lm	lm	ll	ll	lm	lm	lm	lm	ll	lm	ll	ll	ll	ll	lm	lm	ll	ll	ll	lm	ll	lm	lm	lm	lm	ll	lm	lm	ll	ll	lm	ll	lm	ll	lm	lm	lm	lm	lm	ll	ll	lm	ll	ll	lm
42422-A31542T	<hkxhk>	kk	hk	kk	hk	kk	hh	hk	kk	kk	kk	hk	hh	hh	hh	kk	hk	kk	kk	kk	hk	hk	kk	kk	hk	kk	hk	hk	hk	hk	kk	kk	kk	kk	kk	hk	hh	hk	kk	hk	hh	hh	--	hh	hk	hk	kk
378-G389843A	<nnxnp>	np	np	np	nn	np	np	nn	np	nn	np	np	nn	np	np	nn	nn	np	np	np	nn	nn	np	np	np	nn	nn	np	nn	nn	np	np	nn	nn	np	nn	nn	nn	np	np	np	np	nn	nn	np	nn	np
39574-G69654A	<nnxnp>	np	nn	np	nn	nn	nn	np	np	np	np	np	nn	--	np	nn	nn	np	nn	np	np	np	np	np	nn	np	--	np	nn	np	nn	np	np	nn	np	np	nn	np	--	np	nn	nn	nn	np	nn	nn	np
837-G136334T	<nnxnp>	np	nn	nn	np	np	np	nn	nn	nn	nn	nn	np	nn	nn	np	np	nn	np	nn	nn	nn	nn	nn	np	nn	nn	nn	np	nn	np	np	nn	np	nn	nn	np	nn	nn	nn	np	np	np	nn	np	np	nn
1359-A80610G	<lmxll>	ll	lm	lm	ll	lm	lm	ll	ll	lm	lm	lm	lm	ll	ll	ll	ll	lm	ll	ll	lm	lm	lm	lm	lm	ll	ll	ll	lm	lm	lm	lm	lm	lm	ll	ll	ll	ll	lm	ll	ll	lm	ll	lm	lm	ll	lm
44-T360020C	<nnxnp>	nn	np	np	nn	np	np	np	nn	np	np	nn	np	np	np	np	nn	np	np	np	np	np	np	np	np	nn	np	np	nn	np	np	nn	np	np	np	np	np	np	nn	nn	np	np	np	np	nn	np	nn
102-C389055T	<lmxll>	lm	ll	ll	lm	ll	ll	ll	ll	ll	ll	ll	ll	ll	ll	lm	lm	ll	lm	lm	ll	ll	ll	ll	ll	lm	lm	lm	ll	ll	ll	ll	ll	ll	lm	lm	lm	lm	ll	ll	lm	ll	lm	ll	ll	lm	ll
101-A165524G	<hkxhk>	hk	hh	hk	hk	hh	hk	hk	hk	kk	kk	hk	kk	kk	kk	kk	kk	hk	hk	kk	hk	hk	hk	hh	kk	kk	hh	kk	kk	kk	kk	kk	kk	kk	hk	hh	hk	kk	hk	kk	kk	kk	--	hk	hk	kk	hh
485-T342332A	<nnxnp>	np	nn	nn	np	nn	nn	nn	nn	nn	nn	nn	nn	nn	nn	nn	np	np	nn	nn	nn	nn	nn	nn	np	nn	np	np	np	nn	np	nn	nn	np	nn	np	nn	nn	nn	nn	nn	np	np	nn	nn	np	nn
39998-G3487A	<lmxll>	lm	lm	lm	--	lm	lm	lm	lm	ll	ll	--	ll	ll	ll	ll	ll	lm	ll	ll	ll	ll	ll	lm	--	ll	lm	ll	--	--	--	ll	ll	ll	ll	lm	--	ll	ll	ll	ll	ll	ll	--	lm	ll	lm
1385-T207417A	<hkxhk>	hk	kk	hk	hk	hk	kk	hk	hk	hh	hh	kk	hh	hh	hk	hh	hk	kk	hk	hk	hk	hk	hh	hk	hk	hh	hk	hh	hh	hk	hh	hh	hh	hk	hk	hk	kk	hh	hh	hh	hh	hh	hh	hh	hk	hh	hk
721-G368695A	<nnxnp>	np	nn	np	np	np	nn	np	np	np	np	nn	np	np	np	np	np	nn	np	nn	np	np	np	nn	nn	np	nn	np	np	nn	np	np	np	nn	nn	np	nn	np	np	np	np	np	np	np	nn	np	np
43932-C316645T	<nnxnp>	np	np	nn	np	np	np	np	np	np	np	np	np	np	np	nn	np	np	np	nn	np	np	nn	np	np	nn	np	nn	nn	np	np	np	np	np	np	nn	np	np	np	np	nn	--	np	nn	np	np	nn
44-T353298A	<nnxnp>	nn	np	np	nn	np	np	np	nn	np	np	nn	np	np	np	np	nn	np	np	np	np	np	np	np	np	nn	np	np	nn	np	np	nn	np	np	np	np	np	np	nn	nn	np	np	np	np	nn	np	nn
43538-G132997T	<lmxll>	ll	lm	lm	ll	ll	ll	ll	ll	ll	lm	lm	ll	ll	ll	lm	ll	ll	ll	ll	ll	ll	lm	lm	ll	ll	ll	ll	ll	lm	ll	ll	ll	ll	lm	lm	ll	ll	lm	ll	ll	ll	ll	ll	lm	ll	ll
1569-A73596C	<hkxhk>	hh	kk	hh	hk	hk	kk	hk	hk	hh	hh	kk	hh	hh	hh	hh	hh	kk	hk	hk	hk	hk	hh	hk	hk	hh	hk	hh	hh	hk	hh	hh	hh	hk	hk	hk	kk	hh	hh	hh	hh	hh	hk	hh	hk	hh	hk
43940-T130339C	<efxeg>	eg	ef	ef	eg	ef	ef	eg	ef	ef	ef	ef	ef	ef	ef	eg	ef	eg	ef	ef	ef	ef	ef	ef	eg	ef	ef	ef	eg	eg	eg	ef	ef	ef	ef	eg	ef	eg	eg	ef	ef	ef	fg	ef	ef	ef	ef
625-T540559C	<hkxhk>	kk	hh	kk	hk	hk	hh	hk	hk	kk	kk	hh	kk	kk	kk	kk	kk	hh	hk	hk	hk	hk	kk	hk	hk	kk	hk	kk	kk	hk	kk	kk	kk	hk	hk	hk	hh	kk	kk	kk	kk	kk	hk	kk	hk	kk	hk
364-G241866A	<nnxnp>	nn	np	np	nn	np	np	np	np	np	np	nn	np	np	np	np	nn	np	np	np	np	np	np	np	np	nn	np	np	nn	np	np	nn	np	np	np	np	np	np	nn	nn	np	np	np	np	np	np	nn
1671-C335188T	<nnxnp>	nn	np	np	nn	np	np	np	np	np	np	np	np	np	np	np	nn	nn	np	np	np	np	np	np	nn	np	nn	nn	nn	np	nn	nn	np	nn	np	nn	np	np	np	np	nn	nn	np	np	np	np	np
1583-A699270G	<nnxnp>	nn	np	nn	nn	nn	np	nn	nn	nn	nn	np	nn	nn	nn	nn	nn	np	nn	np	nn	nn	nn	np	np	nn	np	nn	nn	np	nn	nn	nn	np	np	nn	np	nn	nn	nn	nn	nn	np	nn	np	nn	nn
288-T410309C	<nnxnp>	nn	np	nn	nn	nn	np	nn	nn	nn	nn	np	nn	nn	nn	nn	nn	np	nn	np	nn	nn	nn	np	np	nn	np	nn	nn	np	nn	nn	nn	np	np	nn	np	nn	nn	nn	nn	nn	--	nn	np	nn	nn
42634-C59095G	<nnxnp>	np	np	np	nn	nn	nn	np	np	np	np	np	nn	np	np	nn	nn	np	nn	np	np	np	np	np	nn	np	np	np	nn	np	nn	np	np	nn	np	np	np	np	np	np	np	nn	nn	np	np	nn	np
695-G149437A	<lmxll>	lm	ll	ll	ll	ll	lm	ll	lm	ll	ll	lm	lm	lm	lm	ll	ll	ll	ll	ll	ll	lm	ll	ll	ll	ll	ll	lm	ll	ll	ll	ll	ll	ll	ll	ll	lm	lm	ll	ll	lm	lm	ll	lm	ll	ll	ll
77-T1315662C	<efxeg>	eg	ef	fg	ef	ef	fg	fg	ef	ee	ee	ee	ef	eg	eg	ee	eg	ee	ee	ee	ef	eg	ef	ee	ef	fg	ee	ee	ee	ef	eg	eg	fg	eg	fg	eg	eg	fg	ee	fg	ef	ef	ef	fg	ef	ee	eg
683-T197693C	<hkxhk>	hk	hk	kk	hh	hk	hk	hh	hk	hk	hk	hh	hk	hk	hk	hk	hk	hk	hh	hk	hh	hh	hk	kk	hk	hk	hk	hk	hk	hk	hk	hk	hk	hk	hk	hk	hh	hk	hk	hk	hk	hk	--	hk	kk	hk	hk
12-T82525G	<nnxnp>	nn	nn	nn	np	nn	np	np	nn	np	np	np	np	np	np	np	np	np	np	np	np	np	np	nn	np	np	nn	np	np	np	np	np	np	np	np	nn	np	np	np	np	np	np	np	np	nn	np	nn
1569-C75267A	<nnxnp>	np	nn	np	np	np	nn	np	np	np	np	nn	np	np	np	np	np	nn	np	nn	np	np	np	nn	nn	np	nn	np	np	nn	np	np	np	nn	nn	np	nn	np	np	np	np	np	--	np	nn	np	np
951-A40849C	<lmxll>	lm	ll	ll	lm	ll	ll	ll	ll	ll	ll	ll	ll	ll	ll	ll	lm	lm	ll	ll	ll	ll	ll	ll	lm	ll	lm	lm	lm	ll	lm	lm	ll	lm	ll	lm	ll	ll	ll	ll	lm	--	ll	ll	ll	ll	ll
42994-C68007T	<nnxnp>	np	nn	nn	np	nn	nn	np	nn	nn	nn	nn	nn	nn	nn	np	nn	np	nn	nn	nn	nn	nn	nn	np	nn	nn	nn	np	np	np	nn	nn	nn	nn	np	nn	np	np	nn	nn	nn	np	nn	nn	nn	nn
1028-A145554G	<nnxnp>	nn	np	np	nn	np	nn	np	np	np	np	nn	np	np	np	np	nn	np	nn	np	np	nn	np	nn	np	nn	np	np	nn	np	np	nn	nn	np	np	np	np	np	np	np	np	np	--	np	np	np	nn
1711-C41063T	<nnxnp>	np	nn	np	np	np	nn	np	np	np	np	nn	np	np	np	np	np	nn	np	nn	np	np	np	nn	nn	np	nn	np	np	nn	np	np	np	nn	nn	np	nn	np	np	np	np	np	--	np	nn	np	np
1900-G189682A	<nnxnp>	nn	np	nn	nn	nn	np	nn	nn	nn	nn	np	nn	nn	nn	nn	nn	np	nn	np	nn	nn	nn	np	np	nn	np	nn	nn	np	nn	nn	nn	np	np	nn	np	nn	nn	nn	nn	nn	--	nn	np	nn	nn
1836-G717708A	<nnxnp>	nn	nn	np	nn	nn	nn	nn	nn	nn	nn	nn	nn	nn	nn	np	nn	nn	nn	np	nn	nn	np	nn	nn	np	nn	np	np	nn	nn	nn	nn	nn	nn	np	nn	nn	nn	nn	np	nn	nn	np	nn	nn	np
1219-T215202C	<nnxnp>	nn	nn	np	nn	nn	nn	nn	nn	nn	nn	nn	nn	nn	nn	np	nn	nn	nn	np	nn	nn	np	nn	nn	np	nn	np	np	nn	nn	nn	nn	nn	nn	np	nn	nn	nn	nn	np	nn	nn	np	nn	nn	np
980-A412061G	<lmxll>	lm	ll	lm	ll	ll	ll	ll	ll	lm	lm	ll	lm	lm	lm	lm	lm	ll	ll	lm	ll	ll	lm	lm	lm	lm	lm	lm	lm	lm	lm	lm	lm	lm	lm	ll	ll	lm	lm	lm	lm	lm	lm	lm	lm	lm	ll
1512-A128398G	<nnxnp>	nn	np	np	nn	np	np	nn	np	np	np	np	np	np	np	nn	np	nn	np	np	np	np	np	np	nn	np	np	np	nn	nn	nn	np	np	np	np	nn	np	nn	nn	np	np	np	--	np	np	np	np
1097-A849385T	<nnxnp>	np	np	np	nn	np	nn	nn	np	nn	nn	nn	nn	nn	nn	nn	nn	nn	nn	nn	nn	nn	nn	np	nn	nn	np	nn	nn	nn	nn	nn	nn	nn	nn	np	nn	nn	nn	nn	nn	nn	nn	nn	np	nn	np
1475-A971G	<hkxhk>	hk	hk	hk	hk	hk	hk	hk	hk	kk	hk	kk	hk	kk	kk	hk	hk	hk	hk	kk	hk	kk	hk	hk	hk	hk	hk	kk	hk	hk	kk	kk	kk	hk	hk	hk	kk	kk	kk	hk	kk	hk	hk	hk	hk	hk	hk
592-G257429A	<hkxhk>	kk	hk	hk	hk	hk	kk	hk	hk	hk	hh	kk	hh	kk	kk	kk	kk	hk	kk	kk	kk	hh	hk	kk	kk	kk	hk	kk	hk	kk	hh	kk	kk	kk	hk	hk	hk	hk	hk	kk	hk	kk	--	kk	hk	hk	kk
22-G124669A	<nnxnp>	nn	np	nn	np	nn	np	np	nn	nn	nn	nn	np	np	np	--	np	nn	nn	nn	np	nn	nn	nn	np	nn	np	nn	nn	nn	nn	nn	nn	nn	nn	nn	np	nn	nn	np	np	np	--	nn	np	np	nn
885-G721089A	<nnxnp>	np	nn	np	np	np	nn	np	np	np	np	nn	np	np	np	np	np	nn	np	nn	np	np	np	nn	nn	np	nn	np	np	nn	np	np	np	np	np	np	np	np	np	np	np	np	np	np	nn	np	np
3-C98282T	<hkxhk>	--	hh	hh	kk	hh	hh	--	hh	hh	hh	hh	hh	hk	hk	kk	hk	hk	hk	hk	hh	hh	hh	hh	hk	hk	hk	hk	hk	hk	hk	hh	hh	hh	hk	--	hk	--	hk	hh	hk	hh	hk	hh	hh	hk	hh
1795-C19951T	<lmxll>	lm	ll	ll	ll	ll	lm	ll	lm	ll	ll	lm	lm	lm	lm	ll	ll	ll	ll	ll	ll	lm	ll	ll	ll	ll	ll	lm	ll	ll	ll	ll	ll	ll	ll	ll	lm	lm	ll	ll	lm	lm	ll	lm	ll	ll	ll
184-A6082G	<nnxnp>	nn	np	np	nn	np	nn	np	np	np	np	nn	np	np	np	np	nn	np	nn	np	np	nn	np	nn	np	nn	np	np	nn	np	np	nn	nn	np	np	np	np	np	np	np	np	np	--	np	np	np	nn
193-T222477C	<lmxll>	ll	ll	ll	ll	ll	lm	ll	ll	ll	ll	lm	lm	lm	lm	ll	ll	ll	ll	ll	ll	lm	ll	ll	ll	ll	ll	lm	ll	ll	ll	ll	lm	ll	ll	ll	lm	lm	ll	ll	lm	lm	ll	lm	ll	ll	ll
433-G149894A	<lmxll>	ll	lm	lm	ll	ll	ll	ll	ll	ll	lm	ll	ll	ll	ll	lm	ll	lm	ll	ll	ll	ll	lm	ll	ll	ll	ll	lm	ll	ll	lm	ll	lm	lm	lm	lm	ll	ll	lm	ll	ll	ll	--	ll	ll	ll	ll
348-T256994C	<lmxll>	ll	ll	ll	ll	ll	lm	ll	ll	ll	ll	lm	lm	lm	lm	ll	ll	ll	ll	ll	ll	lm	ll	ll	ll	ll	ll	lm	ll	ll	ll	ll	ll	ll	ll	ll	lm	lm	ll	ll	lm	lm	ll	lm	ll	ll	ll
40820-T70356G	<nnxnp>	np	np	np	nn	np	nn	nn	np	nn	nn	nn	nn	nn	nn	nn	nn	nn	nn	nn	nn	nn	nn	np	nn	nn	np	nn	nn	nn	nn	nn	nn	nn	nn	np	nn	nn	nn	nn	nn	nn	nn	nn	np	nn	np
41082-A87596C	<nnxnp>	nn	nn	nn	np	nn	nn	np	nn	np	np	np	np	np	np	np	np	np	np	np	np	np	np	nn	np	np	nn	np	np	np	np	np	np	np	np	nn	np	np	np	np	np	np	np	np	nn	np	nn
479-G297898A	<nnxnp>	nn	np	np	nn	np	np	np	nn	np	np	nn	np	np	np	np	nn	np	np	np	np	np	np	np	np	nn	np	np	nn	np	np	nn	np	np	np	np	np	np	nn	nn	np	np	np	np	nn	np	nn
504-C268597T	<hkxhk>	kk	hh	hk	hh	hh	hh	hk	hh	hk	hk	hh	hk	hk	hk	hk	kk	hh	hh	hk	hh	hh	hk	hh	hk	hh	kk	hh	kk	hh	hk	hh	hh	hk	hh	hk	hk	hh	hh	hh	kk	hk	--	kk	hh	hk	hk
1719-G121332A	<nnxnp>	nn	np	np	nn	np	np	np	nn	np	np	nn	np	np	np	np	nn	np	np	np	np	np	np	np	np	nn	np	np	nn	np	np	nn	np	np	nn	np	np	np	nn	nn	np	np	np	np	nn	np	nn
40456-G81522A	<nnxnp>	nn	np	np	nn	np	np	np	np	np	np	np	np	np	np	np	nn	nn	np	np	np	np	np	np	nn	np	nn	nn	nn	np	nn	nn	np	nn	np	nn	np	np	np	np	nn	nn	np	np	np	np	np
542-C285145T	<lmxll>	lm	lm	lm	lm	--	lm	lm	lm	ll	--	--	lm	lm	lm	lm	lm	--	lm	ll	lm	lm	lm	ll	lm	lm	lm	--	lm	lm	ll	lm	lm	--	lm	--	ll	lm	lm	lm	lm	ll	ll	lm	lm	ll	lm
1209-G2500T	<efxeg>	eg	ee	eg	fg	fg	ef	fg	fg	eg	eg	ef	eg	eg	eg	eg	eg	ef	fg	ee	fg	fg	eg	ee	ee	eg	ee	eg	eg	ee	eg	eg	eg	ee	ee	fg	ef	eg	eg	eg	eg	eg	fg	eg	ee	eg	fg
1867-C67173A	<nnxnp>	np	np	nn	np	np	np	np	np	np	np	np	np	np	np	nn	np	np	np	nn	np	np	nn	np	np	nn	np	nn	nn	np	np	np	np	np	np	nn	np	np	np	np	nn	np	np	nn	np	np	nn
40442-C47558T	<nnxnp>	np	nn	nn	np	nn	nn	np	nn	nn	nn	nn	nn	nn	nn	nn	nn	np	nn	nn	nn	nn	nn	nn	np	nn	nn	nn	np	np	np	nn	nn	nn	nn	np	nn	np	np	nn	nn	nn	nn	nn	nn	nn	nn
44098-G124702A	<lmxll>	ll	lm	lm	ll	ll	ll	ll	ll	ll	lm	ll	ll	ll	ll	lm	ll	ll	ll	ll	ll	ll	lm	ll	ll	ll	ll	lm	ll	ll	ll	ll	ll	ll	lm	lm	ll	ll	lm	ll	ll	ll	ll	ll	lm	ll	ll
42994-C67884T	<nnxnp>	np	nn	nn	np	nn	nn	np	nn	nn	nn	nn	nn	nn	nn	np	nn	np	nn	nn	nn	nn	nn	nn	np	nn	nn	nn	np	np	np	nn	nn	nn	nn	np	nn	np	np	nn	nn	nn	--	nn	nn	nn	nn
485-C149410T	<nnxnp>	nn	np	np	nn	np	np	np	np	np	np	np	np	np	np	np	nn	nn	np	np	np	np	np	np	nn	np	nn	nn	nn	np	nn	np	np	nn	np	nn	np	np	np	np	np	nn	nn	np	np	nn	np
1785-A429718G	<lmxll>	lm	ll	lm	ll	ll	ll	ll	ll	lm	lm	ll	lm	lm	lm	lm	lm	ll	ll	lm	ll	ll	lm	lm	lm	lm	lm	lm	lm	lm	lm	lm	lm	lm	lm	ll	ll	lm	lm	lm	lm	lm	--	lm	lm	lm	ll
365-G572162A	<nnxnp>	nn	np	np	np	np	np	np	np	nn	nn	np	np	np	np	np	nn	np	np	nn	np	np	nn	np	nn	np	nn	np	nn	np	np	np	np	np	np	np	nn	np	np	np	np	nn	nn	nn	np	nn	np
39202-A15175G	<lmxll>	lm	ll	ll	ll	ll	lm	ll	lm	ll	ll	lm	lm	lm	lm	ll	ll	ll	ll	ll	ll	lm	ll	ll	ll	ll	ll	lm	ll	ll	ll	ll	ll	ll	ll	ll	lm	lm	ll	ll	lm	lm	ll	lm	ll	ll	ll
393-A516530G	<nnxnp>	nn	np	np	nn	np	np	nn	np	np	np	np	np	np	np	nn	np	nn	np	np	np	np	np	np	nn	np	np	np	nn	nn	nn	np	np	np	np	nn	np	nn	nn	np	np	--	np	np	np	np	np
1104-T26544C	<lmxll>	ll	lm	ll	lm	lm	lm	lm	lm	lm	lm	lm	ll	lm	lm	ll	ll	ll	lm	lm	lm	lm	lm	lm	lm	lm	ll	lm	ll	lm	ll	lm	lm	ll	lm	ll	lm	lm	lm	lm	ll	lm	lm	ll	lm	lm	ll
146-T57660C	<nnxnp>	np	np	nn	np	np	np	np	np	np	np	np	np	np	np	nn	np	np	np	nn	np	np	nn	np	np	nn	np	nn	nn	np	np	np	np	np	np	nn	np	np	np	np	nn	np	np	nn	np	np	nn
105-C57561T	<hkxhk>	hh	kk	kk	hh	kk	kk	hh	kk	kk	kk	kk	kk	hk	hk	hh	hk	hk	hk	hk	kk	kk	kk	kk	hk	hk	hk	hk	hk	hk	hk	kk	kk	kk	hk	hh	hk	hh	hk	kk	hk	kk	hk	kk	kk	hk	kk
3-A757158G	<nnxnp>	np	np	np	nn	nn	nn	np	np	np	np	np	nn	np	np	nn	nn	np	nn	np	np	np	np	np	nn	np	np	np	nn	np	nn	np	np	nn	np	np	np	np	np	np	np	nn	nn	np	np	nn	np
1018-G296399A	<nnxnp>	nn	np	np	nn	np	np	nn	np	np	np	np	np	np	np	nn	np	nn	np	np	np	np	np	np	nn	np	np	np	nn	nn	nn	np	np	np	np	nn	np	nn	nn	np	np	np	--	np	np	np	np
602-G370631A	<hkxhk>	hh	hh	hk	hk	hk	hh	hh	hh	hh	hh	hk	hh	hk	hk	hk	hh	hh	hk	kk	hh	hh	hk	hk	hk	hk	hk	hk	kk	hk	hh	hh	hh	hh	hh	hk	hk	hh	hh	hh	hk	hk	hh	kk	hk	hh	kk
41164-A54480C	<nnxnp>	np	nn	np	np	np	np	np	np	nn	nn	np	nn	np	np	np	np	np	np	np	np	nn	np	np	np	np	nn	np	np	np	nn	np	np	np	np	np	np	np	np	np	nn	np	--	np	nn	nn	np
1720-C54529A	<nnxnp>	np	nn	nn	np	nn	nn	nn	nn	nn	nn	nn	nn	nn	nn	nn	nn	np	nn	nn	nn	nn	np	nn	np	nn	nn	nn	np	np	np	nn	nn	nn	nn	nn	nn	np	np	nn	nn	nn	nn	nn	nn	nn	nn
728-T249896A	<hkxhk>	kk	hk	kk	hk	kk	hh	hk	kk	kk	kk	hk	hh	hh	hh	kk	hk	kk	kk	kk	hk	hk	kk	kk	hk	kk	hk	hk	kk	kk	kk	kk	kk	kk	kk	kk	hh	hk	kk	hk	hh	hh	--	hk	hk	hk	kk
1017-G559241C	<nnxnp>	np	np	np	nn	nn	nn	np	np	np	np	np	nn	np	np	nn	nn	nn	nn	np	np	np	np	np	nn	np	np	np	nn	np	nn	np	np	nn	np	nn	np	np	np	np	np	nn	nn	np	np	nn	np
43616-C127671A	<nnxnp>	nn	np	np	nn	np	np	nn	np	np	np	np	np	np	np	np	np	nn	np	np	np	np	np	np	nn	np	np	np	nn	nn	nn	np	np	np	np	nn	np	nn	nn	np	np	np	np	np	np	np	np
728-T253342A	<hkxhk>	kk	hk	kk	hk	kk	hh	hk	kk	kk	kk	hk	hh	hh	hh	kk	hk	kk	kk	kk	hk	hk	kk	kk	hk	kk	hk	hk	kk	kk	kk	kk	kk	kk	kk	kk	hh	hk	kk	hk	hh	hh	--	hk	hk	hk	kk
34652-T7711A	<nnxnp>	np	nn	nn	nn	nn	nn	nn	np	np	nn	np	nn	nn	nn	np	np	np	nn	nn	nn	nn	nn	nn	nn	nn	nn	nn	np	nn	nn	np	nn	nn	np	nn	nn	nn	np	np	nn	nn	nn	nn	np	nn	np
1484-C53598T	<nnxnp>	np	nn	np	nn	nn	np	nn	np	nn	np	nn	nn	np	np	nn	nn	nn	np	np	nn	nn	np	np	nn	nn	np	nn	np	nn	np	nn	np	np	nn	np	np	np	np	nn	np	np	nn	nn	np	nn	nn
71-T159919C	<nnxnp>	np	nn	nn	np	nn	np	nn	nn	nn	nn	np	nn	nn	nn	nn	np	nn	np	nn	nn	np	nn	np	nn	np	nn	nn	np	nn	nn	np	np	nn	nn	nn	nn	nn	nn	nn	nn	nn	--	nn	nn	nn	np
980-C419017T	<lmxll>	lm	ll	lm	ll	ll	ll	ll	ll	lm	lm	ll	lm	lm	lm	lm	lm	ll	ll	lm	ll	ll	lm	lm	lm	lm	lm	lm	lm	lm	lm	lm	lm	lm	lm	ll	ll	lm	lm	lm	lm	lm	lm	lm	lm	lm	ll
40390-T76270A	<nnxnp>	nn	nn	nn	np	nn	np	np	nn	np	np	np	np	np	np	np	np	np	np	np	np	np	np	nn	np	np	nn	np	np	np	np	np	np	np	np	nn	np	np	np	np	np	np	np	np	nn	np	nn
276-T133741A	<lmxll>	ll	lm	lm	lm	lm	ll	lm	ll	lm	lm	ll	ll	ll	ll	lm	lm	lm	lm	lm	lm	ll	lm	lm	lm	lm	lm	ll	lm	lm	lm	lm	lm	lm	lm	lm	ll	ll	lm	lm	ll	ll	lm	ll	lm	lm	lm
1219-A484838G	<nnxnp>	nn	np	nn	nn	nn	np	nn	nn	nn	nn	np	nn	nn	nn	nn	nn	np	nn	np	nn	nn	nn	np	np	nn	np	nn	nn	np	nn	nn	nn	np	np	nn	np	nn	nn	nn	nn	nn	--	nn	np	nn	nn
1213-T1005256C	<nnxnp>	nn	nn	nn	np	nn	np	np	nn	np	np	np	np	np	np	np	np	np	np	np	np	np	np	nn	np	np	nn	np	np	np	np	np	np	np	np	nn	np	np	np	np	np	np	np	np	nn	np	nn
1758-A21926G	<nnxnp>	np	nn	nn	nn	nn	nn	nn	np	np	nn	np	nn	nn	nn	np	np	np	nn	nn	nn	nn	nn	nn	nn	nn	nn	nn	np	nn	nn	np	nn	nn	np	nn	nn	nn	np	np	nn	nn	nn	nn	np	nn	np
121-T484620A	<nnxnp>	nn	np	np	nn	nn	np	nn	nn	nn	nn	nn	nn	nn	nn	nn	np	np	nn	np	nn	nn	np	np	nn	nn	nn	np	nn	nn	nn	np	nn	nn	np	nn	nn	np	nn	nn	nn	nn	nn	nn	nn	nn	np
42348-G121951A	<nnxnp>	np	np	np	nn	np	np	nn	np	nn	nn	nn	nn	nn	nn	nn	nn	nn	nn	nn	nn	nn	nn	np	nn	nn	np	nn	nn	nn	nn	nn	nn	nn	nn	np	nn	nn	nn	nn	nn	nn	nn	nn	np	nn	np
321-T608207G	<hkxhk>	kk	hk	hh	kk	kk	hk	kk	kk	kk	hk	kk	kk	kk	kk	hk	hk	hk	kk	hk	hk	hk	hh	kk	kk	hh	kk	hh	kk	kk	hk	kk	hk	hk	hk	hh	kk	--	hk	hk	hk	kk	--	hk	kk	kk	hk
335-A213625G	<hkxhk>	hh	hk	hh	hk	hk	kk	hk	hk	hh	hh	kk	hh	hh	hh	hh	hh	kk	hk	hk	hk	hk	hh	hk	hk	hh	hk	hh	hh	hk	hh	hh	hh	hk	hk	hk	kk	hh	hh	hh	hh	hh	hk	hh	hk	hh	hk
493-A27404T	<hkxhk>	hh	kk	kk	hh	hk	kk	hk	kk	kk	hk	kk	kk	kk	kk	hh	hk	hk	hk	hk	kk	kk	kk	kk	hk	hk	hk	hk	hh	hk	hk	kk	kk	kk	kk	hh	hk	hh	hk	kk	hk	kk	hk	kk	kk	hk	kk
198-C584607T	<lmxll>	ll	lm	lm	ll	ll	ll	ll	ll	ll	lm	ll	ll	ll	ll	lm	ll	lm	ll	ll	ll	ll	lm	ll	ll	ll	ll	lm	ll	ll	lm	ll	lm	lm	lm	lm	ll	ll	lm	ll	ll	ll	--	ll	ll	ll	ll
79-A779842T	<nnxnp>	nn	nn	np	nn	nn	np	nn	nn	nn	nn	nn	nn	nn	nn	nn	np	np	nn	np	nn	nn	np	np	nn	nn	nn	np	nn	nn	nn	np	nn	nn	np	np	nn	np	nn	nn	nn	nn	nn	nn	nn	nn	np
1203-G85872A	<lmxll>	ll	lm	lm	ll	ll	ll	ll	ll	ll	lm	ll	ll	ll	ll	lm	ll	ll	ll	ll	ll	ll	lm	ll	ll	ll	ll	lm	ll	ll	ll	ll	ll	ll	lm	lm	ll	ll	lm	ll	ll	ll	ll	ll	lm	ll	ll
1222-G416144T	<nnxnp>	nn	nn	np	nn	nn	nn	nn	nn	nn	nn	nn	nn	nn	nn	np	nn	nn	nn	np	nn	nn	np	nn	nn	np	nn	np	np	nn	nn	nn	nn	nn	nn	np	nn	nn	nn	nn	np	nn	nn	np	nn	nn	np
1605-C406185T	<nnxnp>	nn	np	np	nn	np	np	np	nn	np	np	nn	np	np	np	np	nn	np	np	np	np	np	np	np	np	nn	np	np	nn	np	np	nn	np	np	np	np	np	np	nn	nn	np	np	np	np	nn	np	nn
193-A217314G	<lmxll>	lm	lm	lm	lm	lm	ll	lm	lm	lm	lm	ll	ll	ll	ll	lm	lm	lm	lm	lm	lm	ll	lm	lm	lm	lm	lm	ll	lm	lm	lm	lm	ll	lm	lm	lm	ll	ll	lm	lm	ll	ll	lm	ll	lm	lm	lm
43574-G239757A	<nnxnp>	nn	np	np	nn	np	np	nn	np	np	np	np	np	np	np	nn	np	nn	np	np	np	np	np	np	nn	np	np	np	nn	nn	nn	np	np	np	np	nn	np	nn	nn	np	np	np	np	np	np	np	np
121-T393807A	<lmxll>	lm	ll	ll	lm	lm	ll	lm	lm	lm	lm	lm	lm	lm	lm	lm	ll	ll	lm	ll	lm	lm	ll	ll	lm	lm	lm	ll	lm	lm	lm	ll	lm	lm	ll	lm	lm	ll	lm	lm	lm	lm	lm	lm	lm	lm	ll
USC_43667-775-0	<nnxnp>	nn	nn	np	nn	nn	nn	nn	nn	nn	nn	nn	nn	nn	nn	--	nn	nn	nn	np	nn	nn	np	nn	nn	np	nn	np	np	nn	nn	nn	nn	nn	nn	np	nn	nn	nn	nn	np	nn	nn	np	nn	nn	np
1720-C245362T	<nnxnp>	np	nn	nn	np	nn	np	nn	nn	nn	nn	np	nn	nn	nn	nn	np	nn	np	nn	nn	np	nn	np	nn	np	nn	nn	np	nn	nn	np	np	nn	nn	nn	nn	nn	nn	nn	nn	nn	--	nn	nn	nn	np
1028-G109844A	<nnxnp>	nn	np	np	nn	np	nn	np	np	np	np	nn	np	np	np	np	nn	np	nn	np	np	nn	np	nn	np	nn	np	np	nn	np	np	nn	nn	np	np	np	np	np	np	np	np	np	--	np	np	np	nn
1729-C168040T	<nnxnp>	nn	nn	nn	np	nn	nn	nn	nn	nn	nn	nn	nn	nn	nn	nn	np	np	nn	nn	nn	nn	nn	nn	np	nn	np	np	np	nn	np	nn	nn	np	nn	np	nn	nn	nn	nn	nn	np	np	nn	nn	np	nn
41832-T26040A	<hkxhk>	hk	hk	kk	hh	hk	hk	hh	hh	hk	hk	hk	hk	hk	hk	hk	hk	hk	hh	hk	hh	hh	hk	kk	hk	hk	hk	hk	hk	hk	hk	hk	hk	hk	hk	hk	hh	hk	hk	hk	hk	hk	--	hk	kk	hk	hk
1093-T360571C	<nnxnp>	nn	nn	np	nn	nn	nn	nn	nn	nn	nn	nn	nn	nn	nn	np	nn	nn	nn	np	nn	nn	np	nn	nn	np	nn	np	np	nn	nn	nn	nn	nn	nn	np	nn	nn	nn	nn	np	nn	nn	np	nn	nn	np
C30958-T1287G	<nnxnp>	np	nn	nn	nn	nn	nn	nn	np	np	nn	np	nn	nn	nn	np	np	np	nn	nn	nn	nn	nn	nn	nn	nn	nn	nn	np	nn	nn	np	nn	nn	np	nn	nn	nn	np	np	nn	nn	nn	nn	np	nn	np
210-A377168C	<nnxnp>	nn	nn	np	nn	nn	nn	nn	nn	nn	nn	nn	nn	nn	nn	np	nn	nn	nn	np	nn	nn	np	nn	nn	np	nn	np	np	nn	nn	nn	nn	nn	nn	np	nn	nn	nn	nn	np	nn	nn	np	nn	nn	np
621-A481950G	<nnxnp>	nn	np	np	nn	np	nn	np	np	np	np	nn	np	np	np	np	nn	np	nn	np	np	nn	np	nn	np	nn	np	np	nn	np	np	nn	nn	np	np	np	np	np	np	np	np	np	--	np	np	np	nn
419-T332759G	<nnxnp>	nn	np	np	nn	np	np	nn	np	np	np	np	np	np	np	nn	np	nn	np	np	np	np	np	np	nn	np	np	np	nn	nn	nn	np	np	np	np	nn	np	nn	nn	np	np	np	--	np	np	np	np
980-G513396A	<nnxnp>	np	nn	np	np	np	nn	np	np	np	np	nn	np	np	np	np	np	nn	np	nn	np	np	np	nn	nn	np	nn	np	np	nn	np	np	np	nn	nn	np	nn	np	np	np	np	np	--	np	nn	np	np
C28536-G2064A	<hkxhk>	hh	kk	kk	hh	kk	kk	hk	hk	kk	kk	kk	kk	hk	hk	hk	hk	hk	hk	hk	kk	kk	hk	kk	hk	hk	hk	hk	hk	kk	kk	kk	kk	kk	hk	hk	hk	hh	kk	hk	hk	kk	--	kk	kk	hk	kk
1149-T201074C	<nnxnp>	nn	nn	nn	np	nn	np	np	nn	np	np	np	np	np	np	np	np	np	np	np	np	np	np	nn	np	np	nn	np	np	np	np	np	np	np	np	nn	np	np	np	np	np	np	np	np	nn	np	nn
1403-G110111T	<nnxnp>	nn	nn	nn	np	nn	np	np	nn	np	np	np	np	np	np	np	np	np	np	np	np	np	np	nn	np	np	nn	np	np	np	np	np	np	np	np	nn	np	np	np	np	np	np	np	np	nn	np	nn
560-G184644C	<nnxnp>	np	np	nn	np	np	np	np	np	np	np	np	np	np	np	nn	np	np	np	nn	np	np	nn	np	np	nn	np	nn	nn	np	np	np	np	np	np	nn	np	np	np	np	nn	np	np	nn	np	np	nn
354-T787965C	<nnxnp>	np	nn	nn	np	nn	nn	nn	nn	nn	nn	np	nn	nn	nn	nn	np	nn	nn	nn	nn	nn	nn	nn	nn	np	nn	nn	np	nn	nn	np	nn	nn	nn	nn	nn	nn	np	np	nn	nn	nn	nn	np	nn	np
1445-C118806T	<nnxnp>	nn	np	np	nn	np	np	np	np	np	np	np	np	np	np	np	nn	nn	np	np	np	np	np	np	nn	np	nn	nn	nn	np	nn	np	np	nn	np	nn	np	np	np	np	np	nn	nn	np	np	nn	np
1086-C482196T	<lmxll>	lm	lm	lm	lm	lm	ll	lm	lm	lm	lm	ll	ll	ll	ll	lm	lm	lm	lm	lm	lm	ll	lm	lm	lm	lm	lm	ll	lm	lm	lm	lm	lm	lm	lm	lm	ll	ll	lm	lm	ll	ll	lm	ll	lm	lm	lm
422-T290320C	<nnxnp>	np	nn	np	np	np	nn	np	np	np	np	nn	np	np	np	np	np	nn	np	nn	np	np	np	nn	nn	np	nn	np	np	nn	np	np	np	nn	nn	np	nn	np	np	np	np	np	np	np	nn	np	np
370-T48755C	<lmxll>	lm	ll	ll	ll	ll	lm	ll	lm	ll	ll	lm	lm	lm	lm	--	ll	ll	ll	ll	ll	lm	ll	ll	ll	ll	ll	lm	ll	ll	ll	ll	ll	ll	ll	ll	lm	lm	ll	ll	lm	ll	ll	lm	ll	ll	ll
37540-G40231A	<nnxnp>	nn	nn	nn	np	nn	np	np	nn	np	np	np	np	np	np	np	np	np	np	np	np	np	np	nn	np	np	nn	np	np	np	np	np	np	np	np	nn	np	np	np	np	np	np	np	np	nn	np	nn
602-A800645G	<nnxnp>	nn	np	nn	nn	np	np	np	nn	np	nn	np	nn	nn	nn	np	np	np	nn	nn	np	np	nn	nn	nn	np	np	nn	nn	nn	np	np	nn	nn	nn	np	nn	np	np	np	nn	nn	nn	nn	np	nn	nn
227-T144977G	<nnxnp>	np	np	nn	np	np	nn	np	np	np	np	np	np	np	np	np	nn	nn	np	nn	np	np	nn	nn	np	np	np	nn	np	np	np	nn	np	np	nn	nn	np	nn	np	np	np	np	np	np	np	np	nn
C24498-A1229T	<hkxhk>	hk	hk	hk	hk	hk	hk	hk	kk	hk	hk	hk	hk	kk	kk	hk	kk	hh	kk	kk	hk	hk	hk	hk	hh	kk	kk	kk	hh	hh	hh	hk	hk	hk	kk	hk	kk	hk	hh	kk	kk	kk	kk	hk	hk	kk	hk
42164-T413C	<lmxll>	lm	lm	lm	lm	lm	ll	lm	lm	lm	lm	ll	ll	ll	ll	lm	lm	lm	lm	lm	lm	ll	lm	lm	lm	lm	lm	lm	lm	lm	lm	lm	lm	lm	lm	lm	ll	--	lm	lm	ll	--	lm	ll	lm	lm	lm
50-C82515T	<lmxll>	lm	lm	lm	lm	lm	ll	lm	lm	lm	lm	ll	ll	ll	ll	lm	lm	lm	lm	lm	lm	ll	lm	lm	lm	lm	lm	ll	lm	lm	lm	lm	ll	lm	lm	lm	ll	ll	lm	lm	ll	ll	lm	ll	lm	lm	lm
271-C360516A	<nnxnp>	nn	nn	np	nn	nn	nn	nn	nn	nn	nn	nn	nn	nn	nn	np	nn	nn	nn	np	nn	nn	np	nn	nn	np	nn	np	np	nn	nn	nn	nn	nn	nn	np	nn	nn	nn	nn	np	nn	nn	np	nn	nn	np
1611-T286474A	<hkxhk>	hk	kk	hk	hk	hh	hk	hk	hk	hk	hh	hk	hk	hk	hk	kk	hk	hk	hk	hk	hk	hh	hh	hk	hk	hk	hk	hk	hk	hk	hh	hh	hk	hk	hh	hk	hk	hh	hk	kk	hk	--	hk	hk	hk	hk	hk
290-A61030C	<nnxnp>	nn	nn	np	nn	nn	nn	nn	nn	nn	nn	nn	nn	nn	nn	np	nn	nn	nn	np	nn	nn	np	nn	nn	np	nn	np	np	nn	nn	nn	nn	nn	nn	np	nn	nn	nn	nn	np	nn	nn	np	nn	nn	np
811-A857T	<nnxnp>	np	np	nn	np	np	np	np	np	np	np	np	np	np	np	nn	np	np	np	nn	np	np	nn	np	np	nn	np	nn	nn	np	np	np	np	np	np	nn	np	np	np	np	nn	np	np	nn	np	np	nn
1896-C308346A	<hkxhk>	kk	hh	kk	hk	hk	hh	hk	hk	kk	kk	hh	kk	kk	kk	kk	kk	hh	hk	hk	hk	hk	kk	hk	hk	kk	hk	kk	kk	hk	kk	kk	kk	hk	hk	hk	hh	kk	kk	kk	kk	kk	hk	kk	hk	kk	hk
1309-T265494C	<nnxnp>	nn	nn	np	nn	nn	nn	nn	nn	nn	nn	nn	nn	nn	nn	np	nn	nn	nn	np	nn	nn	np	nn	nn	np	nn	np	np	nn	nn	nn	nn	nn	nn	np	nn	nn	nn	nn	np	nn	nn	np	nn	nn	np
794-A224816C	<hkxhk>	hh	hk	hk	hk	hh	hh	hk	hh	hk	hk	hk	hk	hh	hh	kk	hk	hh	hh	hh	hk	hk	hk	hk	hh	hk	hk	hh	hk	kk	hh	hh	hk	hk	hk	kk	hk	hk	hk	hh	hh	hh	hk	hk	hk	hk	hh
288-A447651T	<nnxnp>	nn	np	nn	nn	nn	np	nn	nn	nn	nn	np	nn	nn	nn	nn	nn	np	nn	np	nn	nn	nn	np	np	nn	np	nn	nn	np	nn	nn	nn	np	np	nn	np	nn	nn	nn	nn	nn	nn	nn	np	nn	nn
502-G307268A	<nnxnp>	np	np	nn	np	np	np	np	np	np	np	np	np	np	np	nn	np	np	np	nn	np	np	nn	np	np	nn	np	nn	nn	np	np	np	np	np	np	nn	np	np	np	np	nn	np	np	nn	np	np	nn
1469-C316839T	<hkxhk>	hh	kk	kk	hh	kk	kk	hh	hk	kk	kk	kk	kk	hk	hk	hh	hk	hk	hk	hk	kk	kk	kk	kk	hk	hk	hk	hk	hk	hk	hk	kk	kk	kk	hk	hh	hk	hh	hk	hk	hk	kk	--	kk	kk	hk	kk
43130-A167667G	<nnxnp>	np	nn	nn	np	nn	nn	np	nn	nn	nn	nn	nn	nn	nn	nn	nn	np	nn	nn	nn	nn	nn	nn	np	nn	nn	nn	np	np	np	nn	nn	nn	nn	np	nn	np	np	nn	nn	nn	nn	nn	nn	nn	nn
35936-C18219T	<nnxnp>	nn	nn	np	nn	nn	nn	nn	nn	nn	nn	nn	nn	nn	nn	np	nn	nn	nn	np	nn	nn	np	nn	nn	np	nn	np	np	nn	nn	nn	nn	nn	nn	np	nn	nn	nn	nn	np	nn	nn	np	nn	nn	np
121-G869069A	<nnxnp>	nn	nn	np	nn	nn	np	nn	nn	nn	nn	nn	nn	nn	nn	nn	np	np	nn	np	nn	nn	np	np	nn	nn	nn	np	nn	nn	nn	np	nn	nn	np	nn	nn	np	nn	nn	nn	nn	nn	nn	nn	nn	np
381-T182488A	<lmxll>	ll	ll	ll	ll	lm	ll	ll	ll	lm	lm	lm	ll	ll	ll	ll	ll	lm	ll	lm	ll	ll	ll	lm	ll	ll	ll	lm	ll	ll	lm	ll	ll	lm	ll	lm	lm	ll	ll	ll	ll	ll	lm	ll	ll	lm	ll
122-C101880T	<lmxll>	lm	ll	ll	lm	lm	lm	lm	lm	lm	ll	lm	lm	lm	lm	ll	lm	ll	lm	lm	lm	lm	ll	lm	lm	lm	lm	ll	lm	lm	ll	lm	ll	ll	ll	ll	lm	lm	ll	lm	lm	lm	--	lm	lm	lm	lm
760-T352863A	<nnxnp>	nn	np	nn	np	nn	np	np	nn	nn	nn	nn	np	nn	nn	nn	np	nn	nn	nn	np	nn	nn	nn	nn	nn	np	nn	np	np	nn	nn	nn	nn	nn	np	nn	nn	nn	np	nn	np	nn	np	np	nn	nn
1258-T145836C	<nnxnp>	np	nn	nn	np	nn	nn	nn	nn	nn	nn	nn	nn	nn	nn	nn	np	np	nn	nn	nn	nn	nn	nn	np	nn	np	np	np	nn	np	np	nn	np	nn	np	nn	nn	nn	nn	np	np	nn	nn	nn	nn	nn
36812-C11578T	<hkxhk>	hh	kk	kk	hh	kk	kk	hh	kk	kk	kk	kk	kk	hk	hk	hh	hk	hk	hk	hk	kk	kk	kk	kk	hk	hk	hk	hk	hk	hk	hk	kk	kk	kk	hk	hh	hk	hh	hk	kk	hk	kk	hk	kk	kk	hk	kk
625-A543137G	<lmxll>	lm	ll	lm	ll	ll	ll	ll	ll	lm	lm	ll	lm	lm	lm	lm	lm	ll	ll	lm	ll	ll	lm	lm	lm	lm	lm	lm	lm	lm	lm	lm	lm	lm	lm	ll	ll	lm	lm	lm	lm	lm	lm	lm	lm	lm	ll
42994-C67884T	<nnxnp>	np	nn	nn	np	nn	nn	np	nn	nn	nn	nn	nn	nn	nn	np	nn	np	nn	nn	nn	nn	nn	nn	np	nn	nn	nn	np	np	np	nn	nn	nn	nn	np	nn	np	np	nn	nn	nn	np	nn	nn	nn	nn
1821-G139332A	<nnxnp>	nn	np	nn	nn	nn	np	nn	nn	nn	nn	np	nn	nn	nn	nn	nn	np	nn	nn	nn	nn	nn	np	np	nn	np	nn	nn	np	nn	nn	nn	nn	nn	np	nn	nn	nn	nn	nn	nn	nn	nn	np	nn	nn
43940-T272268C	<hkxhk>	hh	kk	kk	hh	kk	kk	hk	kk	kk	hk	kk	kk	kk	kk	hh	hk	hk	hk	hk	kk	kk	kk	kk	hk	hk	hk	hk	hk	hk	hk	kk	kk	kk	kk	hh	hk	hh	hk	kk	hk	--	hk	kk	kk	hk	kk
504-C268636G	<hkxhk>	kk	hh	hk	hh	hh	hh	hk	hh	hk	hk	hh	hk	hk	hk	hk	kk	hh	hh	hk	hh	hh	hk	hh	hk	hh	kk	hh	kk	hh	hk	hh	hh	hk	hh	hk	hk	hh	hh	hh	kk	hk	--	kk	hh	hk	hk
36758-G21937C	<lmxll>	lm	ll	lm	ll	ll	ll	ll	ll	lm	lm	ll	lm	lm	lm	lm	lm	ll	ll	lm	ll	ll	lm	lm	lm	lm	ll	lm	lm	lm	lm	lm	lm	lm	lm	ll	ll	lm	lm	lm	lm	lm	lm	lm	lm	lm	ll
1710-A372235T	<efxeg>	fg	eg	eg	ef	fg	fg	ef	fg	ef	eg	fg	ef	fg	fg	ef	ef	fg	fg	fg	ef	ef	eg	fg	fg	ef	ef	eg	ef	ef	fg	fg	ef	ef	eg	ef	ef	ef	eg	fg	fg	fg	ef	ef	eg	ef	fg
1842-C39022T	<lmxll>	lm	lm	lm	ll	lm	lm	lm	ll	lm	ll	ll	lm	ll	ll	lm	lm	lm	lm	ll	lm	lm	lm	lm	lm	ll	lm	ll	lm	ll	lm	ll	lm	lm	ll	lm	lm	lm	lm	lm	lm	lm	lm	lm	ll	lm	lm
43844-C242834A	<nnxnp>	np	np	np	np	np	np	np	np	nn	np	np	np	np	np	nn	nn	np	np	nn	nn	np	nn	nn	nn	np	np	np	np	np	nn	np	np	np	nn	--	nn	nn	nn	np	np	nn	--	np	np	nn	nn
402-A462115G	<hkxhk>	kk	hh	hk	hk	hh	hh	hk	hh	kk	kk	hk	kk	kk	kk	kk	kk	hh	hk	kk	hk	hk	kk	hk	kk	kk	hh	kk	kk	kk	kk	kk	kk	kk	kk	hh	hk	kk	kk	kk	kk	kk	--	kk	--	kk	hh
1419-G25202T	<lmxll>	lm	ll	lm	ll	lm	lm	ll	ll	ll	ll	ll	lm	ll	ll	ll	lm	ll	ll	ll	ll	lm	ll	ll	lm	ll	lm	ll	lm	ll	lm	ll	ll	lm	ll	lm	ll	ll	ll	ll	lm	ll	ll	lm	ll	ll	lm
1188-A505269T	<hkxhk>	hk	hk	kk	hk	hk	kk	kk	hk	hh	hh	hh	hk	hk	hk	hk	hk	hh	kk	hh	hk	hk	hk	kk	kk	kk	hh	hh	hh	hk	hk	hk	kk	hk	--	kk	hh	kk	hh	kk	hk	kk	hh	hk	hk	hh	hk
40224-A41441G	<nnxnp>	np	nn	np	nn	np	nn	nn	np	np	np	np	nn	np	np	np	nn	np	np	np	nn	np	np	np	np	np	nn	np	nn	nn	np	np	np	np	np	nn	np	np	np	nn	np	nn	np	nn	nn	np	np
378-A382803C	<lmxll>	lm	ll	ll	lm	lm	lm	lm	lm	lm	ll	lm	lm	lm	lm	ll	lm	ll	lm	lm	lm	lm	ll	lm	lm	lm	lm	ll	lm	lm	ll	lm	ll	ll	ll	ll	lm	lm	ll	lm	lm	lm	lm	lm	lm	lm	lm
1746-A112519C	<nnxnp>	nn	np	nn	nn	nn	np	nn	nn	nn	nn	np	nn	nn	nn	nn	nn	np	nn	np	nn	nn	nn	np	np	nn	np	nn	nn	np	nn	nn	nn	np	np	nn	np	nn	nn	nn	nn	nn	np	nn	np	nn	nn
61-G384902A	<hkxhk>	kk	hh	hk	hh	hh	hk	hh	hh	hk	hk	hh	hk	hh	hh	hk	kk	hh	hh	hk	hh	hk	hk	hh	kk	hh	kk	hh	kk	hh	hk	hh	hh	hk	hh	hk	hk	hh	hh	hh	hk	hk	hk	kk	hk	hk	hk
728-G136677A	<efxeg>	fg	ef	fg	eg	eg	eg	fg	fg	fg	fg	fg	eg	ef	fg	fg	eg	ef	ee	ef	fg	ef	fg	fg	eg	fg	ef	fg	eg	fg	eg	fg	fg	eg	fg	fg	fg	fg	ef	ef	fg	fg	eg	fg	fg	eg	ef
786-T312472A	<hkxhk>	kk	hk	kk	hk	hk	hk	hk	hk	kk	kk	hk	kk	kk	kk	kk	kk	hk	hk	hk	hk	hk	kk	hk	hk	kk	hk	kk	kk	hk	kk	kk	kk	hk	hk	hk	hk	kk	kk	kk	kk	kk	hk	kk	hk	kk	hk
564-A304018G	<lmxll>	ll	lm	ll	lm	lm	lm	lm	lm	ll	ll	lm	ll	ll	ll	ll	ll	lm	lm	ll	lm	lm	ll	lm	ll	ll	lm	ll	ll	ll	ll	ll	ll	ll	lm	lm	lm	ll	ll	ll	ll	ll	--	lm	ll	ll	lm
1066-T301355C	<nnxnp>	nn	nn	nn	nn	nn	np	np	nn	np	np	nn	nn	nn	nn	np	np	np	nn	nn	np	np	nn	np	nn	nn	nn	np	nn	nn	np	nn	nn	nn	np	nn	np	np	np	np	nn	--	--	np	np	np	np
1179-G1339292T	<hkxhk>	kk	hh	hk	hk	hh	hk	hk	hk	hh	hh	hk	hh	hk	hk	hk	kk	hh	hk	hh	hh	hk	hh	hk	hh	kk	hh	hh	hk	hh	hk	kk	hk	hk	hk	hk	hh	hk	hk	kk	hh	hk	hh	hk	hk	hh	kk
675-A210684G	<hkxhk>	hh	kk	kk	hk	hk	kk	kk	hk	hk	kk	hk	hk	kk	kk	hk	hh	hh	hk	hk	kk	hk	hk	hk	hh	hk	hk	hh	hk	kk	hh	hk	kk	hk	kk	hh	--	kk	hk	hk	hk	hk	kk	hk	hk	kk	hk
383-A142155T	<efxeg>	ef	fg	ef	ef	ef	eg	fg	ef	ef	fg	ee	eg	eg	eg	ef	fg	ef	ef	ef	fg	ee	ef	ef	fg	ef	ef	ee	ef	ef	ef	ef	ef	fg	ef	ef	eg	ee	ef	fg	eg	eg	fg	ee	ef	fg	ef
1416-G1936A	<nnxnp>	np	nn	np	np	np	nn	nn	np	np	nn	np	nn	nn	nn	np	nn	np	np	np	nn	np	np	np	nn	np	np	np	np	np	np	np	np	nn	np	np	nn	nn	np	nn	nn	nn	--	np	np	nn	np
402-G466052A	<hkxhk>	hh	kk	hk	hk	kk	kk	hk	kk	hh	hh	hk	hh	hh	hh	hh	hh	kk	hk	hh	hk	hk	hh	hk	hh	hh	kk	hh	hh	hh	hh	hh	hh	hh	hh	kk	hk	hh	hh	hh	hh	hh	--	hh	hk	hh	kk
975-C106755T	<hkxhk>	hk	kk	hk	--	hk	--	kk	hk	hh	hk	hh	--	hh	hh	hk	kk	hk	hk	hh	kk	hh	hk	hk	hk	hk	--	hh	kk	kk	hh	hh	hh	hk	hk	kk	hh	hk	hh	--	hh	--	hk	--	kk	hk	hk
1009-T1006340C	<nnxnp>	np	nn	nn	np	np	np	nn	nn	nn	nn	nn	np	nn	nn	np	np	nn	np	nn	nn	nn	nn	nn	np	nn	nn	nn	np	nn	np	np	nn	np	nn	nn	np	nn	nn	nn	np	np	np	nn	np	np	nn
40658-G6924A	<nnxnp>	np	nn	np	np	np	nn	np	np	np	np	nn	np	np	np	np	np	nn	np	nn	np	np	np	nn	nn	np	nn	np	np	nn	np	np	np	nn	nn	np	nn	np	np	np	np	np	np	np	nn	np	np
1222-C342214T	<lmxll>	--	ll	ll	lm	lm	ll	ll	ll	lm	ll	lm	ll	--	lm	ll	ll	ll	lm	lm	ll	ll	ll	lm	lm	ll	lm	ll	lm	lm	ll	ll	ll	ll	ll	ll	lm	ll	ll	ll	ll	lm	ll	lm	lm	ll	lm
522-A275074G	<nnxnp>	np	nn	nn	np	nn	nn	nn	nn	nn	nn	nn	nn	nn	nn	nn	np	np	nn	nn	nn	nn	nn	nn	np	nn	np	np	np	nn	np	nn	nn	np	nn	np	nn	nn	nn	nn	nn	np	np	nn	nn	np	nn
101-T310214C	<nnxnp>	nn	np	np	nn	np	np	np	np	np	np	np	np	np	np	np	np	nn	np	np	np	np	nn	np	nn	np	np	np	nn	np	np	np	np	np	np	np	np	nn	np	np	np	np	np	np	np	np	np
43526-C63065A	<nnxnp>	np	nn	nn	np	nn	nn	nn	nn	nn	nn	nn	nn	nn	nn	nn	nn	np	nn	nn	nn	nn	np	nn	np	nn	nn	nn	np	nn	nn	np	nn	nn	nn	nn	nn	nn	nn	np	nn	nn	nn	nn	nn	nn	nn
36866-G28762A	<lmxll>	ll	ll	ll	lm	lm	ll	lm	ll	lm	ll	lm	lm	ll	ll	lm	lm	lm	lm	ll	lm	lm	ll	ll	lm	lm	ll	lm	ll	lm	ll	lm	ll	ll	lm	ll	ll	ll	ll	lm	ll	ll	lm	lm	ll	lm	ll
1222-C342214T	<lmxll>	ll	ll	ll	lm	lm	ll	ll	ll	lm	ll	lm	ll	lm	lm	ll	ll	ll	lm	lm	ll	ll	ll	lm	lm	ll	lm	ll	lm	lm	ll	ll	ll	ll	ll	ll	lm	ll	ll	ll	ll	--	ll	lm	lm	ll	lm
1761-G192T	<lmxll>	ll	ll	lm	lm	lm	ll	lm	lm	ll	lm	ll	lm	ll	ll	ll	ll	lm	lm	ll	ll	lm	lm	ll	ll	ll	ll	ll	lm	ll	lm	lm	ll	ll	lm	lm	lm	lm	lm	ll	ll	ll	ll	ll	ll	ll	ll
40388-G11416A	<nnxnp>	np	nn	nn	np	nn	nn	np	nn	nn	nn	nn	nn	nn	nn	np	nn	np	nn	nn	nn	nn	nn	nn	np	nn	nn	nn	np	np	np	nn	nn	nn	nn	np	nn	np	np	nn	nn	nn	nn	nn	nn	nn	nn
71-A372313T	<nnxnp>	nn	np	np	nn	np	np	np	np	np	np	np	np	np	np	np	nn	nn	np	np	np	np	np	np	nn	np	nn	nn	nn	np	nn	nn	np	nn	np	nn	np	np	np	np	nn	nn	np	np	np	np	np
120-G159643A	<nnxnp>	np	nn	np	--	nn	np	np	np	nn	np	nn	np	nn	np	nn	np	nn	nn	nn	np	nn	nn	nn	np	--	nn	np	np	np	nn	nn	nn	np	nn	np	nn	np	nn	nn	nn	nn	np	nn	np	np	nn
117-A122958G	<lmxll>	ll	lm	lm	ll	lm	ll	lm	lm	lm	lm	ll	lm	lm	lm	lm	ll	lm	ll	lm	lm	ll	lm	ll	lm	ll	lm	lm	ll	lm	lm	ll	ll	lm	--	lm	lm	lm	lm	lm	lm	lm	ll	lm	lm	--	ll
351-T604754C	<nnxnp>	np	np	np	np	np	np	np	np	nn	np	np	np	np	np	nn	nn	np	np	nn	nn	np	nn	nn	nn	np	np	np	np	np	nn	np	np	np	nn	np	nn	nn	nn	np	np	nn	--	np	np	nn	nn
41416-T91596C	<nnxnp>	nn	np	np	nn	np	np	np	np	np	np	np	np	np	np	np	np	nn	np	np	np	np	nn	np	nn	np	np	np	nn	np	np	np	np	np	np	np	np	nn	np	np	np	np	np	np	np	np	np
368-C373544A	<nnxnp>	np	nn	nn	np	nn	np	nn	nn	nn	nn	np	nn	nn	nn	nn	np	nn	np	nn	nn	np	nn	np	nn	np	--	nn	np	nn	nn	np	np	nn	nn	nn	nn	nn	nn	nn	nn	nn	nn	nn	nn	nn	np
574-T25910G	<lmxll>	ll	lm	lm	lm	ll	lm	lm	ll	ll	lm	ll	lm	lm	lm	ll	ll	ll	ll	ll	lm	ll	ll	ll	ll	ll	lm	ll	lm	lm	ll	ll	lm	lm	lm	ll	lm	lm	ll	ll	ll	lm	lm	ll	ll	lm	ll
C34158-T7104A	<lmxll>	ll	lm	lm	ll	ll	ll	ll	ll	ll	lm	lm	ll	ll	ll	lm	ll	ll	ll	ll	ll	ll	lm	lm	ll	ll	ll	ll	ll	lm	ll	ll	ll	ll	lm	lm	ll	ll	lm	ll	ll	ll	ll	ll	lm	ll	ll
36158-G23406T	<nnxnp>	nn	nn	np	nn	nn	nn	nn	--	nn	nn	nn	--	nn	nn	nn	np	nn	nn	np	nn	nn	np	nn	nn	nn	nn	np	nn	nn	nn	nn	nn	nn	np	np	nn	np	nn	nn	nn	nn	np	np	nn	np	np
985-T40887C	<hkxhk>	kk	hh	hk	hk	hk	hh	hh	hk	hk	hh	hk	hh	hh	hh	hh	kk	kk	hk	hk	hh	hk	hk	hk	kk	hk	hk	kk	hk	hh	kk	kk	hh	hk	hh	kk	hh	hh	hk	hk	hk	hk	hk	hk	hh	hh	hk
43-A277393C	<lmxll>	lm	lm	lm	ll	ll	lm	ll	lm	ll	lm	ll	ll	lm	lm	ll	ll	ll	ll	lm	ll	ll	lm	lm	ll	ll	lm	ll	lm	ll	lm	ll	lm	lm	ll	lm	lm	lm	lm	ll	lm	lm	ll	ll	lm	ll	ll
304-C373295T	<hkxhk>	hk	hk	hk	kk	kk	hk	kk	kk	hk	hk	hk	hk	hk	hk	hk	hk	hk	kk	hh	kk	kk	hk	hh	hh	hk	hh	hk	hk	hh	hk	hk	hk	hh	hh	kk	hk	hk	hk	hk	hk	hk	hk	hk	hh	hk	kk
41766-C38769G	<nnxnp>	np	np	np	np	np	nn	nn	np	nn	nn	np	np	np	np	nn	nn	nn	np	np	np	nn	np	nn	np	np	np	nn	np	np	nn	np	np	np	nn	np	nn	nn	nn	nn	np	np	nn	nn	nn	nn	nn
43034-A69194T	<nnxnp>	nn	np	np	nn	nn	np	nn	nn	nn	nn	nn	nn	nn	nn	nn	np	np	np	np	nn	nn	np	np	nn	nn	nn	np	nn	nn	nn	np	nn	nn	np	nn	nn	np	nn	nn	nn	np	nn	nn	nn	nn	np
1125-A140740C	<nnxnp>	np	nn	np	nn	np	nn	nn	np	np	np	np	nn	np	np	np	nn	np	np	np	nn	np	np	np	nn	np	nn	np	nn	nn	np	np	np	np	np	nn	nn	np	np	nn	np	nn	np	nn	nn	np	np
35866-A17363G	<lmxll>	lm	ll	lm	ll	ll	lm	ll	ll	lm	lm	ll	ll	lm	lm	ll	lm	ll	lm	lm	ll	ll	lm	lm	lm	ll	lm	lm	ll	ll	lm	ll	lm	lm	ll	lm	lm	ll	lm	ll	lm	lm	lm	ll	lm	lm	ll
1362-G142766A	<lmxll>	lm	ll	lm	ll	ll	ll	ll	ll	ll	ll	ll	lm	ll	ll	lm	lm	ll	ll	ll	ll	lm	ll	ll	ll	ll	lm	ll	lm	ll	lm	ll	ll	lm	ll	lm	ll	ll	ll	ll	lm	ll	ll	lm	lm	ll	lm
76-A103490C	<nnxnp>	np	np	np	nn	np	np	np	np	np	np	np	np	np	np	np	np	np	np	np	np	np	np	np	np	nn	np	np	np	np	np	nn	np	np	np	np	np	np	np	np	np	np	np	np	np	np	nn
1891-G55249A	<nnxnp>	nn	nn	np	nn	nn	nn	nn	nn	nn	nn	nn	nn	nn	nn	nn	nn	nn	nn	np	nn	nn	np	nn	nn	nn	nn	np	nn	nn	nn	nn	nn	nn	nn	np	nn	np	nn	nn	nn	--	nn	np	nn	nn	np
853-T204034A	<nnxnp>	nn	nn	np	nn	nn	nn	nn	nn	nn	nn	nn	nn	nn	nn	nn	nn	nn	nn	np	nn	nn	np	nn	nn	np	nn	np	nn	nn	nn	nn	nn	nn	nn	np	nn	np	nn	nn	nn	nn	nn	np	nn	nn	np
39214-A66373T	<hkxhk>	hk	hk	hk	hh	hk	hk	hk	hk	hk	hk	hk	hk	hk	hk	hk	hk	hk	hk	hk	hk	hk	hk	hk	hk	hk	hh	hk	hh	hk	hk	hk	hk	hh	hk	hk	hk	hk	hk	hk	hk	hh	hh	hk	hk	hh	hk
1004-A623144G	<nnxnp>	np	np	nn	np	np	np	np	np	np	np	np	np	np	np	nn	np	np	np	nn	np	np	nn	np	np	nn	np	nn	np	np	np	np	np	np	np	nn	np	np	np	np	np	np	np	nn	np	np	nn
1546-G45807A	<nnxnp>	nn	nn	np	nn	nn	nn	nn	nn	nn	nn	nn	nn	nn	nn	nn	nn	nn	nn	np	nn	nn	np	nn	nn	nn	nn	np	nn	nn	nn	nn	nn	nn	nn	np	nn	np	nn	nn	nn	nn	nn	np	nn	nn	np
1258-T773212G	<hkxhk>	hk	hk	hk	hk	hk	hk	hk	hk	hk	hk	hk	hk	hk	hk	hh	hk	hk	hk	hk	hk	hk	hk	hk	hk	hk	hk	hk	hk	hk	hk	hk	hk	hk	hk	hk	hk	hk	hk	hk	hk	hk	hk	hk	hk	hk	hk
43396-T139083A	<nnxnp>	np	np	nn	np	np	nn	np	np	np	np	np	np	np	np	np	nn	nn	np	nn	np	np	nn	nn	np	np	np	nn	np	np	np	nn	np	np	nn	nn	np	nn	np	np	np	np	np	np	np	np	nn
759-G34987A	<lmxll>	lm	ll	lm	ll	ll	lm	ll	ll	lm	lm	ll	ll	lm	lm	ll	lm	ll	lm	lm	ll	ll	lm	lm	lm	ll	lm	lm	ll	ll	lm	ll	lm	lm	ll	lm	lm	ll	lm	ll	lm	lm	ll	ll	lm	ll	ll
1489-T93547C	<lmxll>	ll	ll	ll	lm	lm	ll	lm	ll	lm	ll	lm	lm	ll	ll	lm	lm	lm	ll	ll	lm	lm	ll	ll	lm	lm	ll	lm	ll	lm	ll	lm	ll	ll	lm	ll	ll	ll	ll	lm	ll	ll	lm	lm	ll	lm	lm
42850-A15373C	<nnxnp>	nn	np	np	nn	nn	nn	np	np	np	np	np	nn	np	np	nn	nn	np	nn	np	np	np	np	np	--	np	np	np	nn	np	nn	nn	np	nn	np	np	nn	np	np	np	nn	nn	nn	np	nn	nn	np
413-T518362A	<lmxll>	ll	lm	lm	lm	ll	lm	lm	ll	ll	lm	ll	ll	lm	lm	ll	ll	lm	ll	ll	lm	ll	ll	lm	ll	ll	ll	ll	lm	lm	ll	ll	lm	ll	lm	ll	lm	ll	lm	lm	ll	ll	lm	ll	ll	lm	ll
257-G1493005T	<lmxll>	ll	ll	ll	ll	ll	lm	ll	ll	lm	ll	lm	lm	lm	lm	ll	ll	ll	ll	lm	ll	lm	ll	ll	ll	ll	ll	lm	ll	ll	lm	lm	lm	ll	ll	ll	lm	ll	lm	lm	lm	lm	ll	lm	ll	ll	ll
241-C805894G	<lmxll>	ll	lm	lm	ll	ll	lm	ll	ll	ll	lm	ll	lm	ll	ll	lm	lm	lm	ll	ll	lm	lm	lm	ll	ll	lm	ll	lm	ll	ll	lm	ll	lm	lm	lm	lm	ll	lm	lm	lm	lm	ll	lm	ll	ll	ll	ll
1031-C409971T	<lmxll>	ll	lm	lm	ll	lm	lm	ll	ll	lm	lm	lm	lm	ll	ll	ll	ll	lm	ll	ll	lm	lm	lm	lm	lm	ll	ll	ll	lm	lm	lm	lm	lm	lm	ll	ll	ll	ll	lm	ll	ll	--	lm	lm	lm	ll	lm
578-C119623A	<nnxnp>	nn	np	nn	nn	nn	np	np	nn	np	nn	np	nn	nn	nn	--	np	np	nn	nn	np	np	nn	np	np	np	np	nn	nn	nn	np	np	np	nn	nn	np	nn	np	nn	np	nn	nn	nn	nn	np	nn	nn
1896-T286092C	<lmxll>	ll	lm	ll	lm	lm	lm	lm	lm	ll	ll	lm	ll	ll	ll	ll	ll	lm	lm	ll	lm	lm	ll	ll	ll	ll	ll	ll	ll	ll	ll	ll	ll	ll	ll	lm	lm	ll	ll	ll	ll	ll	lm	ll	ll	ll	lm
1539-G6263T	<nnxnp>	np	np	np	nn	nn	nn	np	np	np	np	np	nn	np	np	nn	nn	np	nn	np	np	np	np	np	nn	np	np	np	nn	np	nn	np	np	nn	np	np	nn	np	np	np	nn	nn	nn	np	nn	nn	np
12-G362476C	<nnxnp>	nn	np	nn	np	nn	np	np	nn	nn	nn	nn	np	np	np	nn	np	nn	nn	nn	np	nn	nn	nn	np	nn	np	nn	np	np	nn	nn	nn	nn	nn	np	np	nn	nn	np	np	np	np	np	np	np	nn
332-C556247T	<nnxnp>	np	np	np	nn	np	np	nn	np	nn	np	np	nn	np	np	nn	nn	np	np	np	nn	nn	np	np	np	nn	nn	np	nn	nn	np	np	nn	nn	np	nn	nn	nn	np	np	np	np	nn	nn	np	nn	np
422-T274682C	<nnxnp>	nn	nn	nn	np	np	np	np	np	nn	nn	np	nn	nn	nn	np	nn	np	np	nn	np	np	nn	nn	nn	np	nn	nn	nn	nn	np	nn	nn	nn	nn	np	nn	np	nn	nn	nn	nn	nn	nn	nn	nn	np
35936-C924T	<lmxll>	ll	ll	ll	lm	lm	ll	ll	ll	lm	ll	lm	ll	lm	lm	ll	ll	ll	lm	lm	ll	ll	ll	lm	lm	ll	lm	ll	lm	lm	ll	ll	ll	ll	ll	ll	lm	ll	ll	ll	ll	lm	ll	lm	lm	ll	lm
1527-T255714G	<nnxnp>	nn	nn	nn	nn	np	np	nn	nn	nn	nn	nn	nn	nn	nn	nn	np	nn	nn	nn	np	nn	np	np	nn	np	nn	nn	nn	np	nn	np	np	np	np	nn	np	np	np	nn	nn	nn	np	np	np	nn	np
1849-A40929T	<lmxll>	ll	lm	lm	lm	ll	lm	lm	ll	ll	lm	ll	lm	lm	lm	ll	ll	ll	ll	ll	lm	ll	ll	ll	ll	ll	lm	ll	lm	lm	ll	ll	lm	lm	lm	ll	lm	lm	lm	lm	ll	lm	lm	ll	ll	lm	ll
38030-A26413T	<lmxll>	ll	lm	lm	lm	ll	lm	lm	ll	ll	lm	ll	lm	lm	lm	ll	ll	ll	ll	ll	lm	ll	ll	ll	ll	ll	lm	ll	lm	lm	ll	ll	lm	lm	lm	ll	lm	lm	ll	ll	ll	lm	lm	ll	ll	lm	ll
501-A1071709C	<lmxll>	ll	ll	ll	lm	lm	ll	lm	ll	lm	ll	lm	lm	ll	ll	lm	lm	lm	lm	ll	lm	lm	ll	ll	lm	lm	ll	lm	ll	lm	ll	lm	ll	ll	lm	ll	ll	ll	ll	lm	ll	ll	lm	lm	ll	lm	ll
C32084-A681C	<nnxnp>	np	np	np	nn	nn	nn	np	np	np	np	np	nn	np	np	nn	nn	np	nn	np	np	np	np	np	nn	np	np	np	nn	np	nn	np	np	nn	np	np	nn	np	np	np	nn	nn	nn	np	nn	nn	np
40380-A76611T	<lmxll>	ll	--	lm	lm	ll	lm	lm	lm	ll	lm	ll	lm	ll	ll	ll	lm	ll	lm	ll	ll	ll	lm	lm	lm	lm	ll	ll	ll	lm	ll	ll	lm	lm	lm	lm	ll	lm	ll	lm	lm	--	ll	lm	lm	ll	ll
1064-T126211A	<lmxll>	ll	lm	ll	lm	lm	lm	lm	lm	ll	ll	lm	ll	ll	ll	ll	ll	lm	lm	ll	lm	lm	ll	ll	ll	ll	lm	ll	ll	ll	ll	ll	ll	ll	ll	lm	lm	ll	ll	ll	ll	ll	lm	ll	ll	ll	lm
410-C295224T	<lmxll>	lm	ll	lm	ll	lm	lm	lm	ll	ll	ll	ll	lm	ll	ll	lm	lm	ll	lm	ll	ll	lm	ll	lm	lm	ll	lm	ll	lm	ll	lm	ll	ll	lm	ll	lm	ll	ll	ll	ll	lm	ll	lm	lm	ll	lm	lm
43878-T314995C	<lmxll>	ll	lm	lm	lm	ll	lm	lm	lm	ll	lm	ll	lm	ll	ll	ll	lm	ll	lm	ll	ll	ll	lm	lm	lm	lm	ll	ll	ll	lm	ll	ll	lm	lm	lm	lm	ll	lm	ll	lm	lm	lm	ll	lm	lm	ll	ll
1097-A779214T	<lmxll>	ll	lm	ll	lm	ll	lm	ll	lm	ll	lm	ll	ll	ll	ll	ll	lm	lm	ll	ll	ll	ll	lm	lm	lm	lm	ll	ll	ll	lm	ll	ll	ll	lm	lm	lm	ll	lm	ll	lm	lm	lm	--	lm	lm	lm	ll
175-A353777G	<lmxll>	lm	ll	lm	ll	lm	ll	lm	ll	lm	ll	lm	lm	lm	lm	lm	ll	lm	ll	lm	lm	lm	ll	ll	ll	ll	lm	lm	lm	ll	lm	lm	lm	ll	ll	ll	lm	ll	lm	ll	ll	ll	lm	ll	ll	ll	lm
165-T180032A	<lmxll>	lm	ll	lm	ll	lm	ll	lm	lm	ll	lm	ll	lm	ll	ll	--	lm	lm	lm	ll	lm	ll	lm	ll	lm	--	ll	ll	lm	lm	ll	ll	ll	lm	ll	lm	ll	lm	ll	ll	ll	--	lm	ll	lm	lm	lm
53-G357879C	<nnxnp>	nn	nn	nn	nn	nn	nn	nn	nn	nn	nn	nn	nn	nn	nn	nn	np	nn	np	np	np	nn	np	np	np	nn	nn	nn	nn	nn	np	nn	nn	nn	np	np	nn	nn	np	nn	nn	np	nn	nn	nn	nn	np
625-G805250A	<nnxnp>	np	--	nn	np	np	nn	nn	np	np	nn	np	nn	nn	nn	--	np	np	np	np	nn	np	np	np	np	np	np	np	np	nn	np	np	nn	np	nn	np	nn	nn	np	np	np	--	np	np	np	nn	np
79-C793857T	<nnxnp>	nn	np	np	nn	nn	np	nn	nn	nn	np	nn	nn	nn	nn	np	np	np	nn	np	np	np	np	np	nn	np	nn	np	nn	nn	np	np	np	np	np	np	nn	np	np	np	np	nn	np	nn	nn	nn	np
1767-C307245G	<lmxll>	lm	ll	ll	lm	ll	ll	lm	lm	ll	ll	ll	ll	lm	lm	lm	lm	ll	lm	lm	ll	ll	ll	ll	ll	lm	lm	lm	ll	ll	ll	ll	ll	ll	lm	lm	lm	lm	ll	lm	lm	ll	lm	ll	ll	lm	ll
42922-T159173A	<lmxll>	lm	ll	ll	ll	ll	ll	ll	ll	lm	lm	lm	ll	lm	lm	lm	lm	lm	ll	lm	ll	lm	ll	lm	ll	ll	lm	lm	lm	ll	lm	lm	ll	lm	ll	lm	lm	lm	lm	ll	ll	ll	lm	lm	ll	lm	lm
44098-C450525T	<nnxnp>	np	np	np	nn	np	np	nn	np	nn	np	np	nn	np	np	nn	nn	np	np	np	nn	nn	np	np	np	nn	nn	np	nn	nn	np	np	nn	nn	np	nn	nn	nn	np	np	np	np	nn	nn	np	nn	np
631-C293114T	<lmxll>	lm	ll	ll	ll	ll	lm	lm	lm	ll	ll	ll	ll	lm	lm	ll	lm	ll	lm	lm	ll	ll	ll	ll	ll	lm	lm	lm	ll	ll	ll	ll	ll	ll	lm	lm	ll	lm	ll	lm	lm	ll	ll	ll	ll	ll	ll
1599-A135554G	<nnxnp>	nn	np	np	np	nn	np	nn	np	np	nn	np	nn	nn	nn	np	np	np	nn	nn	nn	np	np	np	nn	np	np	nn	np	nn	nn	np	np	np	nn	nn	np	nn	nn	np	np	np	np	nn	np	nn	nn
487-T160108A	<lmxll>	ll	ll	ll	ll	ll	lm	ll	ll	ll	ll	lm	lm	lm	lm	ll	ll	ll	ll	ll	ll	lm	ll	ll	ll	ll	ll	lm	ll	ll	ll	ll	ll	ll	ll	ll	lm	lm	ll	ll	lm	--	ll	lm	ll	ll	ll
1896-C495473A	<nnxnp>	nn	np	nn	nn	nn	np	nn	nn	nn	nn	np	nn	nn	nn	nn	nn	np	nn	np	nn	nn	nn	np	np	nn	np	nn	nn	np	nn	nn	nn	np	np	nn	np	nn	nn	nn	nn	nn	np	nn	np	nn	nn
1512-C119993A	<nnxnp>	nn	np	np	nn	np	np	nn	np	np	np	np	np	np	np	nn	np	nn	np	np	np	np	np	np	nn	np	np	np	nn	nn	nn	np	np	np	np	nn	np	nn	nn	np	np	np	np	np	np	np	np
1204-T17866C	<nnxnp>	nn	nn	np	nn	nn	nn	nn	nn	nn	nn	nn	nn	nn	nn	np	nn	nn	nn	np	nn	nn	np	nn	nn	np	nn	np	np	nn	nn	nn	nn	nn	nn	np	nn	nn	nn	nn	np	nn	nn	np	nn	nn	np
C20252-T192C	<nnxnp>	np	nn	np	np	np	nn	np	np	np	np	nn	np	np	np	np	np	nn	np	nn	np	np	np	nn	nn	np	nn	np	np	nn	np	np	np	nn	nn	np	nn	np	np	np	np	np	np	np	nn	np	np
40442-T42905C	<lmxll>	ll	lm	lm	ll	lm	lm	ll	ll	lm	lm	lm	lm	ll	ll	ll	ll	lm	ll	ll	lm	lm	lm	lm	lm	ll	ll	ll	lm	lm	lm	lm	lm	lm	ll	ll	ll	--	lm	ll	ll	lm	--	lm	lm	ll	lm
40664-T20575A	<nnxnp>	np	nn	np	np	np	np	np	np	nn	nn	np	nn	np	np	np	np	np	np	np	np	nn	np	np	np	np	nn	np	np	np	nn	np	np	np	np	np	np	np	np	np	nn	np	--	np	nn	nn	np
41812-G68536A	<nnxnp>	nn	np	nn	np	nn	np	np	nn	nn	nn	nn	np	nn	nn	nn	np	nn	nn	nn	np	nn	nn	nn	nn	nn	np	nn	np	np	nn	nn	nn	nn	nn	np	nn	nn	nn	np	nn	np	nn	np	np	nn	nn
1252-T9476C	<lmxll>	ll	ll	ll	ll	lm	ll	ll	ll	lm	lm	lm	ll	ll	ll	ll	ll	lm	ll	lm	ll	ll	lm	lm	ll	ll	ll	lm	ll	ll	lm	ll	ll	lm	ll	lm	ll	ll	ll	ll	ll	lm	lm	ll	ll	lm	ll
43426-C892T	<lmxll>	ll	lm	lm	ll	ll	lm	ll	ll	ll	lm	ll	ll	ll	ll	lm	lm	lm	ll	ll	lm	lm	lm	ll	ll	lm	ll	lm	ll	ll	lm	ll	lm	lm	lm	lm	ll	lm	lm	lm	lm	--	--	ll	ll	ll	ll
771-A267622C	<nnxnp>	np	np	np	nn	np	np	nn	np	nn	np	np	nn	np	np	nn	nn	np	np	np	nn	nn	np	np	np	nn	nn	np	nn	nn	np	np	nn	nn	np	nn	nn	nn	np	np	np	np	nn	nn	np	nn	np
258-T334222C	<nnxnp>	np	nn	nn	np	np	np	--	nn	nn	nn	np	--	nn	nn	nn	np	nn	np	nn	--	np	nn	np	--	np	nn	nn	np	--	nn	np	np	nn	nn	nn	nn	nn	nn	nn	nn	nn	np	nn	nn	nn	np
1083-G176193A	<lmxll>	lm	ll	lm	ll	ll	ll	ll	ll	lm	lm	ll	lm	lm	lm	lm	lm	ll	ll	lm	ll	ll	lm	lm	lm	lm	ll	lm	lm	lm	lm	lm	lm	lm	lm	ll	ll	lm	lm	lm	lm	lm	lm	lm	lm	lm	ll
