# Supplementary material for: Second-Generation Linkage Maps for the Pacific Oyster Crassostrea gigas Reveal Errors in Assembly of Genome Scaffolds
Source: G3 (Bethesda). 2015 Aug 6;5(10):2007–19. doi: 10.1534/g3.115.019570 (PMC4592983; doi:10.1534/g3.115.019570)
Supplement: Supporting Information [file supp_g3.115.019570_TableS3.xlsx]

## Sheet: Table S3. F20 genotypes
Table S3 Genotypes at 636 markers in 46 individuals of Pacific oyster family F20
Locus	Mating type	1	2	3	4	5	6	7	8	9	10	11	12	13	14	15	16	17	18	19	20	21	22	23	24	25	26	27	28	29	30	31	32	33	34	35	36	37	38	39	40	41	42	43	44	45	46
Cg107	<efxeg>	fg	fg	ee	ee	fg	fg	ee	ee	ee	fg	ee	ee	fg	ee	ee	fg	fg	fg	ee	fg	ee	ee	fg	fg	ee	ee	ee	ee	fg	ee	ee	ee	ee	ee	ee	ee	ee	ee	fg	fg	fg	--	--	fg	--	--
Cg109	<efxeg>	ef	ef	ef	ee	ef	ee	ef	ee	fg	ee	ee	ee	ef	ee	ef	ef	ee	ef	ee	ef	ee	ef	ee	ef	ef	ef	ef	ee	ef	ee	ee	ef	ef	ef	ee	ef	ee	fg	ee	ee	--	--	ef	ef	--	fg
Cg126	<abxcd>	ac	ad	ad	bd	ad	ac	ad	ad	ad	ac	bd	bd	bc	bd	ac	ad	bc	ac	bd	ad	ad	bd	ac	ac	bd	ad	ad	bd	--	ad	ad	bd	ac	bd	ad	bd	ac	bd	ad	ac	bc	--	--	bd	bd	bc
Cg140	<efxeg>	ef	ef	--	fg	ef	ee	eg	--	eg	eg	ee	eg	ee	eg	fg	ee	ef	ee	ee	fg	fg	ee	eg	eg	eg	ef	eg	eg	ee	ee	eg	eg	fg	eg	eg	eg	ee	ee	ee	--	ee	fg	--	ee	ee	ee
Cg161	<abxcd>	ac	ad	ad	bd	bc	--	bd	ad	ac	ac	bc	bc	bd	bc	ad	bc	--	ad	bd	ad	bd	ad	ad	bd	bd	bc	bd	bd	bc	bd	ad	bd	bd	ad	ac	bc	--	bd	ad	bd	ad	bd	bd	ad	bd	bd
Cg162	<abxcd>	bd	bd	--	ad	bd	ad	bd	--	bd	--	bd	--	bd	bd	bd	bc	bd	bd	bc	ad	ac	ac	ad	bc	bd	ac	ac	bd	--	bd	ad	bd	bc	bd	bd	bd	ad	bc	--	ad	ad	bc	--	bd	bd	ad
Cg165	<abxcd>	bc	ac	bc	ac	ac	ac	bc	ac	bd	bc	ac	ac	bc	ac	ac	bc	ac	bc	ac	bc	ac	bc	--	bc	bc	ac	ac	ac	bc	ac	--	bc	ac	ac	ac	bc	ac	ad	--	bc	bc	bc	bc	ac	ac	--
Cg166	<abxcd>	ad	bc	bd	bd	bd	bc	bd	bc	bd	bc	ad	bd	bc	bd	ac	ad	ac	bd	ac	bd	bd	bd	bd	bc	ad	bd	ad	bd	ac	ac	bc	bc	bc	bd	ad	bd	bc	bd	bc	ac	bd	bd	--	ad	bd	bc
Cg191	<nnxnp>	np	np	np	np	np	np	np	--	--	--	np	--	np	np	np	np	--	np	np	--	np	--	nn	--	np	np	--	np	--	--	np	np	np	nn	np	np	np	--	nn	np	np	nn	--	nn	np	np
Cg196	<lmxll>	ll	ll	ll	lm	ll	--	--	--	ll	ll	ll	lm	--	lm	ll	--	--	ll	lm	ll	lm	lm	ll	--	--	ll	lm	ll	ll	ll	ll	--	ll	ll	ll	ll	lm	--	ll	--	ll	--	ll	lm	--	ll
Cg198	<abxcd>	ac	ad	bd	bc	bd	bc	ad	ac	ad	bd	bc	bd	ad	ad	bc	bd	bd	ad	ad	bd	bc	bc	--	bd	ac	ad	bc	ac	bd	bc	--	bd	ad	ac	bc	bd	ad	bd	--	--	ac	--	--	--	bd	--
Cg200	<efxeg>	eg	eg	eg	eg	--	ee	--	--	--	ef	fg	ef	--	eg	--	--	--	--	eg	fg	ef	--	ef	fg	--	fg	--	fg	fg	ef	fg	--	--	fg	ef	fg	eg	fg	ee	ef	--	--	--	fg	eg	ef
Cg02	<abxcd>	bc	ac	bc	ac	ac	ac	bc	ac	ad	bc	ad	ac	bc	ac	ac	bd	ac	bc	ac	bc	ac	ac	ac	bc	bc	ac	ac	ac	bc	ac	ac	ac	ac	ac	--	bc	bd	ad	ac	bc	bc	bc	bc	ac	ac	bd
Cg14	<abxcd>	ad	bc	bc	--	bd	--	ad	bc	ad	bc	bc	ac	--	ac	ac	ac	--	ad	bd	--	ac	bc	bd	ad	ac	bd	bd	ad	ad	--	ac	ad	bd	ad	ac	bc	--	ad	--	ac	--	--	ac	ad	ac	ad
Cg141	<abxcd>	bc	bc	bc	ac	ac	ad	ad	bc	--	ac	bc	ac	ac	bc	bc	ad	ad	bd	ac	bc	ac	ac	bc	ac	ad	ad	bc	ad	ac	ad	ad	ac	bd	bd	ad	bc	bc	bc	bc	--	bd	ad	--	ac	ac	bc
Cg142	<lmxll>	lm	lm	lm	ll	lm	--	ll	--	ll	ll	lm	ll	ll	lm	lm	ll	--	lm	--	lm	ll	lm	--	ll	ll	lm	lm	ll	ll	ll	--	ll	--	ll	ll	lm	lm	lm	--	ll	lm	ll	ll	--	ll	--
Cg149	<abxcd>	ac	ad	bc	bc	ad	ac	ac	ac	ac	ac	ac	ad	ad	ad	ad	ad	ac	ac	bc	ad	ad	bc	ad	ac	ad	ad	bc	bd	ad	ad	ad	ac	bc	ad	ac	ac	bc	ad	bd	ad	ac	ad	--	bc	ac	ac
Cg117	<abxcd>	bd	ad	ac	ac	bd	--	bc	bc	ad	ad	ac	bd	bd	bc	bd	ac	ac	ad	bd	ad	bd	bc	ad	ac	ac	ad	ac	bc	bd	ac	ad	bc	ad	ac	ac	ac	ac	bd	ad	ad	ad	bd	bc	bc	bd	bd
Cg155	<abxcd>	ad	bc	bc	bd	ad	--	bc	bc	bd	ad	bc	bc	ad	bc	bd	bd	bd	--	bd	bd	bd	bd	bc	bc	bd	bd	bd	bc	ac	ad	ac	bd	bd	ad	ad	bd	ad	bd	ac	--	--	--	--	--	--	bc
Cg160	<abxcd>	ad	ad	bc	--	bd	ad	ad	bd	--	bd	ad	bd	bd	bd	bd	bd	bc	ad	ad	ad	bd	ac	ac	bd	bc	bc	ad	bd	bd	--	bc	ac	bd	bd	bd	--	bc	ad	ad	bc	--	bc	bd	ad	--	ac
Cg181	<abxcd>	ad	bc	bc	bc	ac	ac	bd	ac	bc	ac	ad	ac	bc	ad	ac	--	ac	bc	bd	ad	ac	bd	--	ac	bc	ad	ac	bd	ad	bc	--	bc	ad	ad	ac	ac	bd	ad	--	ac	--	bc	ac	--	bd	--
Cg182	<hkxhk>	hk	hk	hk	hk	hk	hk	hk	hk	hk	hk	hk	hk	hk	hk	--	hk	hk	hk	--	hk	hk	hk	--	hk	hk	hk	hk	hk	hk	hk	--	hk	hk	hk	hk	hk	hk	hk	hk	--	hk	hk	--	hk	hk	hk
Cg189	<abxcd>	ad	ad	bc	ad	ad	bc	bd	--	bd	bd	bc	bd	bd	bd	ad	--	ac	bd	bd	ad	ac	bd	ad	bd	ad	ad	bd	bd	bd	ac	ad	bd	bd	bd	bd	bd	bc	bc	bc	bd	bc	ac	bd	bd	bc	bc
Cg28	<lmxll>	lm	ll	ll	lm	ll	lm	ll	--	lm	ll	ll	ll	lm	ll	--	lm	lm	ll	lm	lm	lm	lm	ll	ll	lm	lm	ll	ll	lm	lm	ll	--	lm	lm	lm	lm	ll	lm	lm	--	--	--	--	lm	ll	ll
Cg08	<abxcd>	ad	ad	ad	ac	ac	ad	ac	ac	bd	ad	bc	bc	bd	bc	ad	ac	bd	ad	bc	ad	ad	bc	ad	ad	bd	ac	ac	bd	ac	ac	bc	bc	ad	bc	ad	ac	ad	bc	ad	bd	bd	ac	--	bd	bc	ad
Cmr61	<abxcd>	ac	ad	ac	bc	ac	ad	ad	ad	bc	ad	bc	ac	--	ac	ac	bd	ac	ac	bc	ad	--	ac	ac	ad	ac	ad	ad	bc	bc	ad	ac	ad	ac	ac	bc	ad	ad	bc	bd	bd	ac	bd	--	ac	ac	ad
imb49	<abxcd>	--	bd	bc	bd	bd	--	bc	ad	bd	ad	ad	ac	ad	ad	--	bd	bd	bc	ad	--	ac	bd	ac	bd	--	bd	bd	ac	bc	ad	ac	bd	bd	--	ad	bd	bd	bc	--	--	bc	bd	bc	bc	ad	bd
L10	<abxcd>	ad	--	ac	ad	ac	bd	ac	ac	bd	ac	ac	ad	ac	ac	ac	ac	bd	bd	ad	ac	ad	ad	ac	bc	ac	ac	ad	ac	--	ac	ac	ad	ad	ac	bd	ac	--	bc	ad	ac	ac	--	--	ac	--	ad
L16	<abxcd>	ad	ad	bd	bc	bc	bc	bd	bc	bc	bd	bc	bd	ad	bc	bd	bc	bc	bd	bc	bc	bc	bc	bc	ad	ad	ad	ad	bc	bd	bd	bc	--	bd	bc	bc	bc	bc	bc	bd	bd	ac	--	--	bd	--	ad
Cg131	<abxcd>	ac	ad	ac	ac	--	ac	ac	ac	ad	--	ad	ad	--	ac	ac	ac	ac	ad	ac	ac	ad	--	ac	ad	ac	ad	ac	ad	bd	--	bd	ac	ac	--	bd	ac	ac	ac	bc	bc	ad	ad	bd	ac	bc	ad
977-A175137G	<nnxnp>	np	np	nn	nn	np	np	np	np	np	np	np	np	np	np	np	np	nn	np	np	nn	np	nn	np	np	nn	nn	np	np	np	np	np	nn	np	np	np	nn	nn	np	nn	nn	nn	nn	np	np	np	np
82-C290519T	<lmxll>	ll	lm	lm	lm	ll	lm	lm	lm	lm	ll	lm	lm	ll	lm	lm	lm	lm	lm	lm	lm	lm	lm	lm	lm	lm	lm	lm	lm	ll	ll	ll	lm	lm	ll	ll	lm	ll	lm	ll	ll	lm	lm	ll	lm	ll	lm
1901-C306829T	<nnxnp>	np	nn	nn	np	np	np	nn	np	np	np	nn	nn	np	np	np	np	np	nn	np	np	np	nn	nn	nn	np	np	np	nn	nn	np	nn	np	np	np	np	np	np	np	np	nn	np	np	np	np	nn	nn
145-T1158072C	<nnxnp>	np	nn	np	np	nn	np	np	np	np	np	nn	nn	np	np	np	nn	nn	np	np	np	nn	np	nn	np	np	nn	np	nn	nn	np	np	np	np	nn	np	nn	np	np	np	np	np	np	np	nn	np	np
1222-G342216A	<hkxhk>	hk	hk	hk	kk	kk	hk	hk	hk	--	kk	hk	kk	kk	hk	hk	hk	hk	--	hk	--	kk	hk	hk	kk	hk	--	hk	hk	kk	hk	hk	kk	--	hk	hk	hk	hk	hk	hk	kk	--	hk	kk	kk	kk	--
266-G140310A	<lmxll>	lm	ll	lm	lm	lm	ll	ll	lm	lm	lm	ll	lm	lm	lm	lm	lm	lm	ll	ll	ll	lm	ll	ll	lm	lm	ll	ll	lm	lm	ll	lm	ll	ll	lm	lm	lm	lm	ll	ll	lm	ll	lm	lm	lm	ll	lm
786-A276899C	<hkxhk>	hk	hh	hk	hk	kk	hh	--	hh	hk	kk	hk	kk	hk	kk	kk	kk	hk	hh	hk	hh	hk	hh	hh	hk	hk	kk	hh	hk	kk	hh	hh	hk	hk	hk	hh	kk	hk	hk	hh	hk	hh	hk	hk	hk	hh	hh
1836-C1115378T	<lmxll>	lm	ll	ll	lm	lm	lm	lm	lm	ll	ll	ll	lm	ll	lm	lm	ll	ll	ll	lm	ll	lm	lm	ll	ll	lm	ll	ll	lm	lm	ll	ll	lm	ll	ll	ll	ll	ll	lm	ll	lm	ll	lm	lm	lm	lm	lm
1132-A814109G	<nnxnp>	np	nn	nn	np	nn	nn	np	nn	nn	np	np	nn	nn	np	nn	np	nn	nn	np	np	nn	np	nn	nn	nn	np	nn	np	np	np	np	nn	np	np	nn	nn	nn	nn	nn	nn	np	nn	nn	np	np	np
USC_1329-492-1	<lmxll>	ll	lm	lm	lm	ll	ll	lm	ll	lm	ll	ll	ll	lm	lm	ll	lm	ll	lm	lm	ll	ll	lm	ll	ll	lm	ll	ll	lm	ll	lm	ll	lm	ll	ll	ll	ll	lm	ll	lm	ll	lm	lm	lm	ll	lm	ll
142-T818377A	<hkxhk>	hk	hh	hh	kk	hk	hk	kk	kk	hh	hh	hk	hk	hh	kk	hk	hk	hh	hh	hk	hh	hk	kk	hh	hh	kk	hh	hk	kk	hk	hk	hh	kk	hh	hk	hk	hk	hk	hk	hk	hk	hh	hk	kk	hk	kk	hk
1497-T149063C	<hkxhk>	kk	kk	kk	kk	hk	hh	hh	kk	hk	hk	kk	hk	hk	kk	kk	hh	hh	hk	hk	hk	hk	hk	kk	hk	hk	hh	hk	hh	hk	hh	hh	hk	hh	hk	hh	kk	kk	kk	kk	hk	hk	hh	hk	kk	hk	hk
1293-T445505C	<nnxnp>	nn	nn	nn	nn	nn	nn	nn	np	nn	nn	np	nn	nn	np	np	np	nn	nn	nn	np	np	nn	np	nn	nn	np	nn	np	nn	np	np	np	nn	nn	np	np	nn	nn	np	nn	np	nn	nn	np	np	nn
150-A337617G	<nnxnp>	np	nn	nn	np	nn	nn	np	nn	nn	nn	np	nn	nn	np	nn	np	nn	nn	np	np	nn	np	nn	nn	nn	np	nn	np	np	nn	np	nn	np	np	nn	nn	nn	np	nn	nn	np	nn	nn	np	np	np
698-A384421T	<hkxhk>	hk	hk	hk	kk	hh	hh	kk	hh	hk	hk	hk	hh	hk	kk	hk	kk	hh	hk	kk	hk	hh	kk	hh	hh	hk	hk	hh	kk	hk	kk	hk	hh	hk	hh	hh	--	hk	hh	hk	hh	kk	hk	hk	hk	kk	hk
858-T87405C	<lmxll>	ll	ll	ll	lm	ll	ll	lm	ll	lm	ll	lm	ll	lm	ll	ll	lm	ll	lm	lm	ll	ll	lm	ll	ll	ll	ll	lm	lm	ll	lm	ll	ll	lm	ll	ll	ll	lm	ll	ll	lm	ll	ll	lm	ll	lm	ll
164-A297472G	<lmxll>	ll	lm	--	lm	lm	ll	lm	lm	lm	lm	lm	lm	lm	ll	ll	--	lm	lm	lm	--	ll	lm	--	lm	ll	ll	lm	lm	lm	ll	--	lm	lm	lm	lm	lm	lm	--	--	lm	lm	lm	lm	lm	lm	lm
1131-A48257G	<hkxhk>	hk	kk	kk	kk	hk	hk	kk	hk	kk	hk	hk	hk	kk	kk	hk	kk	hk	kk	kk	hk	hk	kk	hk	hk	kk	hk	hk	kk	hk	kk	hk	kk	hk	hk	hk	hk	kk	hk	kk	hk	kk	kk	kk	hk	kk	hk
1417-G60989A	<nnxnp>	np	np	nn	np	nn	nn	nn	np	np	np	nn	np	np	np	nn	np	nn	np	nn	np	np	nn	nn	np	nn	np	np	nn	nn	nn	np	np	np	nn	np	np	nn	nn	nn	np	np	--	nn	np	np	nn
1583-C875879T	<hkxhk>	hk	hk	hh	kk	hk	hk	hk	hk	kk	hk	hk	kk	hk	hk	kk	hk	hh	hk	hh	hk	hk	hk	hk	kk	hk	hh	hh	hk	kk	hk	hk	kk	hh	hk	hk	hk	hk	hk	hh	kk	hk	hk	kk	kk	kk	hh
485-T342332A	<lmxll>	ll	ll	lm	ll	ll	lm	lm	ll	lm	lm	lm	lm	lm	lm	ll	lm	ll	lm	lm	ll	ll	lm	lm	lm	lm	ll	lm	ll	lm	lm	lm	lm	ll	lm	lm	lm	lm	lm	lm	lm	lm	ll	lm	lm	lm	lm
43426-A48381C	<nnxnp>	nn	nn	np	nn	nn	np	np	nn	nn	np	nn	nn	np	nn	nn	np	np	np	np	nn	np	nn	nn	nn	np	np	np	np	nn	np	np	nn	np	np	np	nn	nn	nn	np	nn	nn	np	nn	nn	nn	np
39998-G3487A	<hkxhk>	hh	hh	hk	hk	hk	hh	hk	hk	hk	hk	hk	hk	hk	hk	kk	hk	kk	hh	--	hk	hk	hk	hh	hk	hk	kk	hh	hk	hk	hh	hh	hk	hk	hk	hh	kk	hk	hh	hk	kk	hk	hk	hk	hk	hh	hh
1101-A416386G	<nnxnp>	nn	np	nn	nn	nn	nn	np	np	nn	np	np	np	nn	nn	np	nn	np	nn	np	nn	np	np	np	nn	nn	np	nn	np	nn	nn	nn	np	nn	nn	nn	np	nn	nn	nn	nn	nn	nn	nn	np	nn	nn
1083-T189159C	<lmxll>	ll	ll	lm	lm	lm	ll	ll	ll	lm	lm	lm	--	lm	lm	lm	lm	lm	ll	ll	ll	lm	ll	ll	lm	lm	lm	ll	lm	lm	ll	ll	ll	lm	lm	ll	lm	lm	ll	ll	lm	ll	lm	lm	lm	ll	ll
1097-C850091T	<nnxnp>	nn	nn	nn	nn	nn	nn	nn	nn	nn	nn	nn	nn	nn	nn	nn	nn	np	nn	nn	np	nn	np	nn	nn	np	np	nn	nn	nn	nn	nn	np	nn	nn	nn	np	np	nn	np	np	np	nn	--	nn	nn	nn
1164-T238713A	<lmxll>	ll	ll	ll	lm	ll	ll	lm	ll	lm	ll	lm	ll	lm	lm	ll	lm	ll	lm	lm	ll	ll	lm	ll	ll	ll	ll	ll	lm	ll	lm	ll	ll	lm	ll	ll	ll	lm	ll	ll	ll	ll	ll	lm	ll	lm	ll
713-G216935A	<lmxll>	lm	ll	ll	ll	lm	lm	ll	lm	ll	lm	lm	lm	ll	ll	lm	ll	lm	ll	ll	lm	lm	ll	lm	lm	ll	lm	lm	ll	lm	ll	lm	ll	lm	lm	lm	lm	ll	lm	ll	lm	ll	ll	ll	lm	ll	lm
1855-C54523T	<nnxnp>	np	nn	np	np	nn	nn	np	nn	np	np	np	np	nn	nn	nn	np	np	nn	np	nn	np	np	np	np	np	np	np	np	np	np	nn	nn	nn	nn	np	np	np	np	np	nn	np	np	np	np	np	np
1420-A22807G	<nnxnp>	np	np	np	np	np	--	np	nn	--	nn	nn	np	np	np	np	np	--	np	--	nn	np	nn	np	nn	np	np	np	np	np	np	np	nn	nn	np	nn	nn	np	np	np	np	np	--	np	np	nn	nn
1247-C138306T	<lmxll>	lm	lm	ll	lm	lm	ll	ll	lm	ll	ll	ll	ll	ll	ll	lm	ll	lm	ll	ll	lm	lm	ll	ll	ll	lm	lm	ll	ll	ll	ll	ll	ll	lm	ll	ll	ll	ll	ll	ll	ll	ll	lm	ll	ll	ll	ll
C35260-C20322T	<nnxnp>	np	nn	np	nn	nn	np	nn	np	np	np	nn	np	nn	nn	nn	nn	np	nn	nn	np	np	np	nn	np	nn	np	nn	nn	np	nn	nn	nn	np	nn	nn	np	nn	np	np	nn	np	nn	np	nn	nn	nn
1009-G1020472A	<hkxhk>	kk	hk	hh	hk	hk	hk	hk	hk	hk	hk	hh	hh	hk	kk	kk	hh	hh	hk	hk	kk	hk	hk	kk	hk	kk	kk	hk	hk	hk	hk	kk	hk	hk	hk	hk	hk	hk	hh	hh	hk	hh	hh	hk	hk	hh	hh
721-G368695A	<nnxnp>	nn	np	np	np	nn	np	nn	np	nn	np	np	nn	np	nn	nn	np	np	np	np	np	np	np	np	np	np	nn	np	np	nn	np	np	np	np	np	np	np	np	np	nn	np	np	np	np	np	np	np
41982-A121851T	<hkxhk>	hk	kk	hk	hk	hh	kk	hh	kk	hk	hk	hk	hh	hk	hh	hh	hk	hk	kk	kk	kk	hk	kk	kk	hk	hk	hh	kk	hk	hh	kk	kk	hk	hk	hk	kk	hk	hk	hk	hk	hk	kk	hk	hk	hk	kk	kk
1004-A623144G	<hkxhk>	hk	hk	kk	hh	hk	hk	hk	hk	hh	hk	hk	hh	hk	hk	hh	hk	kk	hk	kk	hk	hk	hk	hk	hh	hk	kk	kk	hk	hh	hk	hk	hh	kk	hk	hk	hk	hk	hk	kk	hh	hk	hk	hh	hh	hh	kk
1710-A372235T	<nnxnp>	np	nn	np	np	np	np	np	nn	np	nn	nn	nn	np	np	nn	np	np	np	np	np	nn	nn	np	np	nn	np	np	np	np	np	nn	np	np	np	nn	nn	nn	np	np	nn	nn	np	nn	np	nn	np
564-A304018G	<lmxll>	lm	lm	ll	ll	ll	lm	lm	ll	ll	ll	lm	ll	ll	ll	ll	ll	ll	lm	lm	lm	ll	lm	lm	ll	ll	ll	lm	ll	ll	lm	lm	lm	ll	ll	ll	ll	ll	lm	lm	ll	lm	ll	ll	ll	lm	lm
1644-G12927A	<lmxll>	lm	ll	ll	lm	ll	lm	lm	lm	lm	lm	ll	lm	lm	lm	lm	lm	ll	lm	lm	lm	lm	ll	ll	lm	lm	ll	ll	lm	lm	lm	lm	lm	ll	lm	lm	ll	lm	lm	lm	lm	ll	lm	lm	lm	lm	ll
USC_22764-180-0	<lmxll>	lm	lm	ll	lm	lm	ll	ll	lm	ll	ll	ll	ll	ll	ll	lm	ll	lm	ll	ll	lm	lm	ll	ll	ll	ll	lm	lm	lm	ll	ll	ll	ll	lm	ll	ll	ll	ll	ll	ll	ll	ll	lm	ll	ll	ll	ll
C21654-A840G	<hkxhk>	hk	hh	hk	kk	hh	hk	hh	hk	hk	hh	hh	hk	hk	hk	hk	hk	kk	hh	kk	hk	hk	hk	hk	hk	hh	hk	hk	hh	hk	hh	hh	hh	hk	hk	hh	kk	hk	kk	hk	hh	hk	kk	hk	hk	hh	hh
1024-G1043003A	<nnxnp>	nn	np	nn	nn	np	nn	np	nn	nn	nn	np	nn	np	np	np	np	nn	np	nn	nn	nn	nn	nn	nn	np	nn	np	np	nn	np	np	np	nn	np	np	nn	nn	nn	nn	np	nn	nn	nn	np	np	np
1794-C151557T	<nnxnp>	np	np	nn	nn	np	np	np	np	np	np	np	np	np	np	np	np	--	np	np	--	np	nn	np	np	nn	nn	np	np	np	np	np	nn	np	np	np	nn	nn	np	nn	nn	nn	nn	np	np	np	np
43932-C316645T	<nnxnp>	nn	nn	nn	nn	nn	np	np	nn	np	nn	nn	nn	nn	nn	nn	np	np	np	nn	nn	nn	nn	nn	nn	np	np	nn	np	nn	np	np	nn	np	np	np	nn	nn	nn	nn	nn	np	np	nn	nn	nn	np
914-G174290A	<nnxnp>	np	np	nn	nn	np	np	--	np	nn	nn	nn	nn	np	np	np	nn	nn	np	nn	np	nn	np	nn	nn	nn	nn	nn	nn	nn	nn	np	np	np	np	nn	nn	nn	nn	nn	nn	--	np	--	nn	nn	nn
144-T152550C	<lmxll>	lm	ll	ll	lm	ll	lm	lm	lm	lm	ll	ll	lm	lm	lm	lm	lm	ll	lm	ll	ll	lm	ll	ll	ll	lm	ll	ll	lm	lm	lm	lm	lm	ll	lm	lm	ll	lm	lm	lm	lm	ll	lm	lm	lm	lm	lm
173-G38580A	<nnxnp>	np	nn	np	np	nn	np	nn	np	np	np	nn	np	nn	nn	nn	nn	np	nn	np	np	np	np	np	np	nn	np	nn	nn	np	nn	nn	nn	np	nn	nn	np	np	np	np	nn	np	np	np	nn	nn	nn
298-T459672C	<lmxll>	lm	lm	ll	ll	ll	ll	ll	ll	ll	ll	ll	ll	ll	lm	lm	lm	lm	ll	lm	ll	ll	lm	lm	ll	ll	ll	lm	ll	ll	lm	ll	ll	ll	ll	lm	ll	lm	ll	ll	lm	ll	ll	ll	ll	lm	ll
1416-G1936A	<nnxnp>	np	np	nn	nn	nn	nn	np	nn	nn	nn	nn	np	nn	nn	np	nn	nn	np	nn	nn	np	nn	np	nn	nn	nn	nn	np	np	nn	np	nn	nn	np	nn	nn	nn	np	nn	np	nn	np	np	np	nn	nn
546-A115357T	<lmxll>	lm	lm	ll	ll	lm	lm	lm	lm	lm	lm	ll	ll	lm	ll	lm	ll	ll	lm	ll	lm	ll	ll	lm	lm	lm	lm	ll	ll	ll	lm	lm	lm	ll	lm	lm	lm	ll	ll	lm	lm	lm	ll	lm	ll	lm	lm
42558-T28743A	<nnxnp>	np	nn	nn	np	np	np	np	nn	np	nn	nn	nn	np	nn	nn	np	np	np	np	np	nn	nn	np	np	nn	np	np	np	np	np	nn	np	np	np	nn	nn	nn	np	np	nn	nn	np	nn	np	nn	np
1360-C278296G	<nnxnp>	np	nn	nn	np	nn	nn	np	np	np	np	nn	nn	nn	nn	nn	nn	nn	np	np	nn	nn	np	nn	np	nn	nn	np	np	nn	nn	nn	np	np	np	np	np	nn	nn	np	nn	np	nn	nn	np	np	np
1255-G326792C	<nnxnp>	nn	nn	np	np	nn	nn	np	nn	np	np	np	np	nn	nn	nn	np	np	nn	nn	nn	np	nn	np	np	np	np	np	np	np	np	nn	nn	nn	nn	np	np	np	np	np	np	np	nn	np	np	np	np
432-A595712C	<nnxnp>	np	nn	nn	np	nn	np	nn	nn	np	np	nn	nn	np	nn	np	np	np	nn	np	np	np	np	nn	nn	np	np	np	nn	nn	np	nn	np	np	np	np	np	np	np	np	nn	np	np	np	np	nn	nn
42486-T90592C	<nnxnp>	nn	np	np	nn	nn	np	nn	nn	nn	np	nn	np	nn	nn	np	nn	np	np	np	np	np	np	np	np	nn	np	nn	nn	nn	nn	np	nn	nn	nn	nn	nn	nn	np	nn	np	nn	np	nn	np	nn	nn
1893-A68010T	<lmxll>	lm	ll	ll	ll	lm	lm	ll	lm	ll	lm	lm	lm	ll	ll	lm	ll	lm	ll	ll	lm	lm	ll	lm	lm	ll	lm	lm	ll	lm	ll	lm	ll	lm	lm	lm	lm	ll	lm	ll	lm	ll	ll	ll	lm	ll	lm
43940-T130339C	<nnxnp>	nn	nn	nn	nn	np	nn	nn	nn	np	nn	nn	np	nn	nn	nn	nn	nn	nn	nn	nn	np	nn	nn	np	nn	np	--	nn	np	nn	nn	nn	nn	nn	nn	nn	nn	nn	nn	nn	nn	np	np	nn	nn	nn
35866-A17363G	<hkxhk>	hh	hk	hh	hk	hk	hh	hk	hk	hh	hk	hk	hh	hk	hk	hk	hk	hk	hk	hk	hh	hh	hh	hh	hh	hk	hh	hk	hk	hh	hk	hk	hk	hh	hk	hk	hk	hh	hk	hh	hk	hk	hk	hh	hk	hk	hk
1759-C90152T	<nnxnp>	nn	np	nn	nn	np	nn	nn	nn	np	nn	nn	np	nn	nn	nn	nn	nn	np	nn	nn	np	np	nn	np	nn	np	np	np	np	nn	np	nn	nn	nn	np	nn	nn	nn	nn	nn	np	np	np	nn	nn	nn
77-T1135452C	<hkxhk>	kk	hk	kk	hk	hk	hk	kk	hk	hk	kk	hk	hk	kk	hk	hk	kk	hk	kk	hk	kk	hk	kk	hk	kk	kk	hk	hk	hk	kk	hk	hk	kk	hk	hk	hk	kk	--	hh	hk	kk	kk	kk	kk	hk	hk	hk
580-C572528T	<nnxnp>	np	np	np	np	np	np	np	nn	np	np	nn	np	np	nn	nn	nn	np	np	np	nn	nn	np	nn	np	np	nn	np	nn	np	nn	nn	nn	np	np	nn	nn	np	np	nn	np	nn	np	np	nn	nn	nn
334-T248486C	<lmxll>	lm	ll	ll	ll	ll	lm	lm	ll	ll	ll	ll	ll	ll	lm	lm	ll	ll	ll	ll	lm	lm	ll	lm	ll	lm	lm	ll	ll	ll	lm	lm	ll	ll	ll	ll	ll	ll	ll	ll	ll	ll	ll	ll	ll	ll	ll
1009-C469249T	<nnxnp>	np	nn	np	np	nn	np	nn	np	np	nn	nn	np	nn	nn	nn	nn	np	nn	np	np	np	np	np	np	nn	np	nn	nn	np	nn	nn	nn	np	nn	nn	np	np	np	np	nn	np	np	np	nn	nn	nn
364-G241866A	<lmxll>	lm	ll	lm	ll	ll	lm	ll	lm	lm	lm	ll	lm	lm	ll	ll	lm	ll	lm	ll	ll	ll	lm	ll	lm	ll	lm	ll	lm	lm	ll	lm	ll	lm	ll	lm	lm	ll	lm	lm	ll	lm	--	lm	ll	ll	lm
494-C37183A	<hkxhk>	kk	kk	kk	hk	kk	hk	kk	hk	hk	hk	hk	hk	kk	hk	hk	kk	hk	kk	hk	kk	hk	kk	hk	kk	kk	hk	hk	hk	kk	hk	hk	kk	hk	hk	hk	kk	hk	hh	hk	kk	kk	kk	kk	kk	hk	hk
335-C215407T	<hkxhk>	hk	hh	hh	hk	kk	hh	kk	hh	hk	hk	kk	kk	hk	kk	hh	kk	hk	hh	hk	hh	hk	hh	hh	hk	hk	kk	hk	hk	kk	hk	hh	hk	hk	hk	hk	kk	hh	hk	hh	hk	hh	hk	hk	hk	hk	hh
1116-C154633A	<nnxnp>	np	nn	nn	np	nn	nn	np	nn	nn	nn	np	nn	nn	np	nn	np	nn	nn	np	np	nn	np	nn	nn	nn	np	nn	np	np	nn	np	nn	np	np	nn	nn	np	np	nn	nn	np	nn	nn	np	np	nn
301-A1180087G	<hkxhk>	hk	hk	hk	hh	kk	hh	hk	hk	hh	hk	hh	hk	hk	hk	hk	hh	hh	hk	hh	hh	hh	hh	hh	hk	hh	hh	hh	hh	kk	hk	kk	hh	hh	kk	hk	hh	hk	hh	hk	kk	hh	hh	hk	hh	hk	hk
1583-A699270G	<nnxnp>	nn	np	np	np	nn	np	nn	np	nn	nn	nn	nn	np	nn	np	nn	np	np	np	np	np	np	np	np	np	nn	np	np	nn	np	np	np	np	np	nn	nn	np	np	np	np	np	np	np	np	np	np
1203-T193535C	<lmxll>	lm	ll	ll	lm	ll	lm	lm	lm	lm	ll	ll	lm	lm	lm	lm	lm	ll	lm	ll	ll	lm	ll	ll	ll	lm	ll	ll	lm	lm	lm	lm	lm	ll	lm	lm	ll	lm	lm	lm	lm	ll	lm	lm	lm	lm	lm
396-T391712A	<lmxll>	ll	ll	ll	ll	ll	lm	lm	ll	lm	lm	lm	lm	lm	lm	ll	lm	ll	lm	lm	ll	ll	lm	lm	lm	lm	ll	ll	ll	lm	lm	lm	lm	ll	lm	lm	lm	lm	lm	lm	lm	lm	ll	lm	lm	lm	lm
1836-C510740T	<lmxll>	ll	ll	ll	ll	lm	lm	lm	ll	ll	lm	ll	lm	lm	ll	ll	lm	lm	ll	lm	lm	lm	lm	ll	lm	ll	lm	ll	lm	lm	lm	lm	lm	lm	ll	lm	ll	ll	ll	ll	lm	ll	lm	lm	ll	lm	ll
43878-T314995C	<nnxnp>	nn	np	np	np	np	np	np	nn	np	nn	nn	nn	np	nn	nn	nn	np	np	nn	nn	np	nn	np	np	np	nn	np	nn	nn	nn	nn	np	np	np	nn	nn	np	np	nn	np	nn	np	nn	nn	nn	nn
43244-A204243G	<nnxnp>	np	np	nn	np	np	nn	nn	np	nn	np	np	np	nn	np	np	nn	nn	nn	nn	np	nn	np	np	np	nn	nn	nn	nn	np	nn	nn	np	nn	nn	nn	np	np	np	nn	np	np	nn	np	np	np	nn
288-T410309C	<nnxnp>	np	nn	nn	nn	np	nn	np	nn	np	nn	nn	np	nn	np	np	np	nn	nn	nn	nn	nn	nn	nn	nn	nn	np	nn	nn	np	nn	nn	nn	nn	nn	nn	nn	nn	nn	np	nn	nn	nn	nn	nn	nn	nn
59-A9890C	<hkxhk>	hk	hk	hk	kk	hh	kk	kk	hk	kk	hk	kk	kk	hh	hk	hk	kk	kk	hk	kk	hk	kk	kk	kk	kk	kk	kk	kk	kk	hh	hk	hh	kk	kk	hh	hk	kk	hk	kk	hk	hh	kk	kk	hk	kk	hk	kk
53-C497085T	<lmxll>	lm	ll	ll	lm	lm	ll	ll	ll	ll	lm	ll	ll	lm	ll	ll	ll	ll	ll	ll	ll	ll	ll	ll	ll	ll	ll	ll	ll	lm	lm	lm	ll	ll	lm	ll	ll	lm	ll	lm	lm	ll	ll	lm	ll	lm	ll
37460-A29515G	<lmxll>	lm	ll	ll	ll	lm	ll	ll	ll	ll	lm	ll	ll	lm	ll	ll	ll	ll	ll	ll	ll	ll	ll	ll	ll	ll	ll	ll	ll	lm	lm	lm	ll	ll	lm	lm	ll	lm	ll	lm	lm	ll	ll	lm	ll	lm	ll
C34274-C15153T	<hkxhk>	hk	hh	hk	kk	hh	hk	hh	hk	hk	hk	hh	kk	hk	hk	hh	hk	kk	hh	kk	hk	hk	kk	hk	hk	hh	hk	hk	hh	hk	hh	hh	hh	hk	hh	hh	hk	kk	kk	hk	hh	hk	kk	hk	hk	hh	hh
42634-C59095G	<lmxll>	lm	lm	ll	lm	lm	ll	ll	lm	ll	ll	ll	ll	ll	ll	lm	ll	lm	ll	ll	lm	lm	ll	ll	ll	ll	lm	ll	ll	ll	ll	ll	ll	lm	ll	ll	ll	ll	ll	ll	ll	ll	lm	ll	ll	ll	ll
1127-A7041T	<lmxll>	ll	ll	ll	lm	ll	ll	lm	ll	lm	ll	ll	ll	lm	--	ll	--	--	lm	lm	ll	ll	lm	ll	ll	ll	ll	ll	--	ll	--	ll	ll	lm	ll	ll	ll	lm	ll	ll	ll	ll	ll	--	ll	--	ll
42850-A24707C	<hkxhk>	hk	kk	hk	kk	kk	hh	kk	kk	kk	kk	hk	hk	kk	hk	hk	hk	hk	kk	kk	hk	hh	kk	hk	kk	hk	hk	kk	kk	kk	hh	hk	kk	kk	kk	kk	kk	kk	hk	hk	kk	hk	hk	kk	kk	hk	hk
1492-A12800G	<hkxhk>	kk	hk	hk	hk	hk	kk	kk	kk	kk	kk	hh	hh	hk	hh	hk	hh	hh	kk	hk	hk	hh	hk	hk	kk	hk	hk	hk	hk	hh	hk	hk	kk	hk	kk	kk	kk	hh	hk	kk	hk	kk	hh	hk	hk	kk	kk
C20524-G120A	<nnxnp>	nn	nn	np	np	nn	nn	np	nn	np	np	np	np	nn	nn	nn	np	np	nn	np	nn	np	nn	np	np	np	np	np	np	np	np	nn	nn	nn	nn	np	np	np	np	np	np	np	nn	np	np	np	np
870-T178614A	<lmxll>	lm	lm	lm	ll	lm	lm	ll	lm	ll	lm	ll	lm	ll	ll	lm	ll	lm	ll	ll	lm	lm	ll	lm	lm	lm	lm	lm	ll	lm	ll	lm	lm	ll	lm	lm	lm	ll	lm	lm	lm	lm	lm	ll	lm	ll	lm
186-A126593T	<nnxnp>	np	nn	nn	nn	nn	nn	nn	np	nn	np	np	np	nn	np	np	np	nn	nn	nn	np	np	nn	nn	nn	nn	np	nn	np	np	np	np	nn	nn	nn	np	np	nn	nn	np	nn	np	nn	np	np	np	np
C20350-C293T	<nnxnp>	np	nn	np	np	np	np	np	nn	np	nn	nn	nn	np	np	nn	np	np	np	np	np	nn	nn	np	np	nn	np	np	np	np	np	nn	np	np	np	nn	nn	nn	np	np	nn	nn	np	nn	np	nn	np
40916-G59426A	<nnxnp>	nn	nn	np	nn	np	np	np	nn	nn	nn	np	nn	nn	nn	np	nn	np	nn	np	nn	nn	np	np	nn	np	nn	nn	np	np	np	nn	nn	nn	np	nn	nn	np	np	np	nn	nn	np	np	nn	nn	np
128-C268824T	<lmxll>	ll	ll	ll	ll	ll	lm	lm	ll	lm	lm	ll	lm	lm	lm	ll	lm	ll	lm	lm	ll	ll	lm	lm	lm	lm	ll	ll	ll	lm	lm	lm	lm	ll	lm	ll	lm	lm	lm	lm	lm	lm	ll	lm	lm	lm	lm
85-C112245T	<nnxnp>	np	np	np	np	np	np	np	np	nn	np	np	np	np	np	np	np	np	np	np	np	np	np	np	np	np	np	np	np	np	np	np	np	np	np	np	np	np	nn	np	np	np	np	np	np	np	nn
1855-G54365A	<hkxhk>	kk	hh	hk	hk	hk	hh	hk	hh	hk	kk	hk	hk	hk	hh	hh	hk	hk	hh	hk	hh	hk	hk	hk	hk	hk	hk	hk	hk	kk	kk	hk	hh	hh	hk	kk	hk	kk	hk	kk	hk	hk	hk	kk	hk	kk	hk
348-A666812G	<hkxhk>	hk	hh	hk	hk	kk	hk	hk	hk	hh	kk	hh	hh	kk	hk	hk	hk	hk	hh	hk	hk	hh	hh	hk	hh	hk	hh	hk	hh	hk	kk	hk	hk	hk	kk	hk	hk	hk	hk	kk	kk	hh	hh	hk	hk	kk	hh
1107-A16574C	<nnxnp>	np	nn	np	np	nn	np	np	np	nn	np	nn	nn	np	np	np	np	np	nn	np	np	nn	nn	np	nn	np	nn	nn	nn	nn	np	nn	np	np	np	nn	np	np	np	np	np	nn	nn	nn	np	np	np
77-T1315662C	<hkxhk>	hk	hk	hk	kk	hh	hh	kk	hh	hk	hh	hk	hh	hk	kk	hh	kk	hh	hk	kk	hk	hh	kk	hh	hh	hk	hk	hh	kk	hk	hk	hk	hk	hk	hk	hh	hh	kk	hk	hk	hh	kk	hk	hk	hk	kk	hh
226-C796682A	<nnxnp>	np	np	nn	nn	np	np	nn	np	nn	nn	nn	nn	np	np	np	nn	nn	np	nn	np	nn	np	nn	nn	nn	nn	nn	nn	nn	nn	np	np	np	np	nn	nn	nn	nn	nn	nn	nn	np	nn	nn	nn	nn
1501-A45159T	<nnxnp>	nn	np	np	nn	nn	np	nn	nn	nn	np	nn	np	nn	nn	np	nn	np	np	np	np	np	np	np	np	nn	np	nn	nn	nn	nn	np	nn	nn	nn	nn	nn	nn	np	nn	np	nn	np	nn	np	nn	nn
315-T452806G	<nnxnp>	np	np	nn	np	nn	nn	nn	np	np	np	nn	np	np	np	nn	np	nn	np	nn	np	np	nn	nn	np	nn	np	np	nn	nn	nn	np	np	np	nn	np	np	nn	nn	nn	np	np	nn	nn	np	np	nn
1687-G86744A	<hkxhk>	kk	hk	kk	hk	hk	kk	hk	kk	kk	kk	hk	hk	hk	hk	hk	hk	hk	kk	hk	hk	hk	hk	hk	kk	hk	kk	hk	kk	hk	hk	hk	hk	kk	hk	kk	kk	hk	hk	kk	hk	kk	hk	kk	hk	kk	kk
1179-C381678G	<nnxnp>	np	np	nn	np	np	np	np	nn	np	np	nn	np	np	np	nn	nn	np	np	np	np	nn	np	nn	np	nn	nn	np	np	np	np	nn	nn	np	np	nn	nn	np	np	nn	np	np	np	np	np	nn	np
1324-A184815G	<lmxll>	ll	ll	ll	lm	ll	ll	lm	ll	lm	ll	lm	ll	lm	ll	ll	lm	ll	lm	ll	lm	ll	lm	ll	ll	ll	ll	lm	lm	ll	lm	ll	ll	lm	ll	ll	ll	lm	ll	ll	lm	ll	ll	lm	ll	lm	ll
101-T310214C	<hkxhk>	kk	hk	hk	kk	hk	kk	hk	kk	kk	hk	hk	hk	hk	hk	kk	kk	kk	hk	kk	kk	kk	kk	hk	hk	kk	kk	kk	hk	hh	hk	hh	kk	kk	hk	hk	kk	hk	kk	hk	hh	kk	kk	hk	kk	hh	hk
951-A40849C	<hkxhk>	--	hk	hh	hk	hh	hk	hk	hk	kk	kk	hh	kk	kk	kk	hh	kk	hh	kk	hk	hk	hk	hk	hk	kk	hk	hk	hk	hh	hk	hk	kk	kk	hk	hk	hk	kk	hk	hk	hk	kk	kk	hh	hk	kk	kk	hk
160-G283588C	<lmxll>	ll	ll	ll	lm	ll	ll	lm	ll	lm	ll	lm	ll	lm	ll	ll	lm	ll	lm	lm	lm	ll	lm	ll	ll	ll	ll	lm	lm	ll	lm	ll	ll	lm	ll	ll	ll	lm	ll	ll	lm	ll	ll	lm	ll	lm	ll
1028-A145554G	<nnxnp>	nn	np	nn	nn	np	nn	np	nn	nn	nn	np	nn	np	np	np	np	nn	np	nn	nn	nn	nn	nn	nn	np	nn	np	np	nn	np	np	np	nn	np	np	nn	nn	nn	nn	np	nn	nn	nn	np	np	np
35936-C924T	<lmxll>	ll	ll	ll	lm	lm	lm	lm	ll	ll	lm	ll	lm	lm	ll	ll	lm	lm	ll	ll	ll	lm	ll	ll	lm	lm	ll	ll	lm	lm	lm	lm	lm	ll	lm	lm	ll	ll	ll	ll	lm	ll	lm	lm	lm	lm	ll
647-A51490G	<nnxnp>	np	nn	nn	nn	nn	nn	nn	nn	nn	nn	nn	np	nn	nn	nn	nn	nn	np	nn	nn	np	nn	nn	nn	nn	nn	nn	np	nn	nn	np	nn	nn	nn	nn	nn	nn	np	nn	nn	nn	nn	nn	nn	nn	nn
86-A1671436T	<nnxnp>	nn	nn	np	nn	np	np	np	nn	nn	nn	np	nn	nn	nn	np	nn	np	nn	np	nn	nn	np	np	nn	np	nn	nn	np	np	nn	nn	nn	nn	np	nn	nn	np	np	np	nn	nn	np	np	nn	nn	np
35538-C18792T	<hkxhk>	kk	kk	hk	kk	hk	hh	hh	kk	hk	hk	hh	hk	hk	hk	hk	hk	hk	hk	hh	kk	kk	hh	hh	hk	hh	kk	kk	hk	hh	hk	hk	hk	kk	hh	kk	hk	hh	hh	hh	hk	hk	hk	hh	hk	hk	hh
288-T467793C	<lmxll>	ll	ll	lm	lm	lm	ll	lm	ll	ll	lm	lm	lm	lm	lm	lm	lm	lm	ll	lm	ll	lm	ll	ll	lm	lm	lm	ll	lm	lm	ll	ll	lm	lm	lm	ll	lm	lm	lm	ll	lm	ll	lm	lm	lm	ll	ll
858-A19714T	<nnxnp>	np	np	nn	np	np	np	np	nn	np	np	nn	np	np	np	nn	nn	np	np	np	np	nn	np	nn	np	nn	nn	np	np	np	np	nn	nn	np	np	nn	nn	np	np	nn	np	np	np	np	nn	nn	np
406-C811423T	<hkxhk>	hk	hk	hk	kk	kk	hk	hk	kk	kk	kk	hk	kk	kk	kk	kk	kk	hk	hk	hk	hh	kk	hh	hk	kk	hk	hk	hk	kk	kk	hk	hk	hh	kk	kk	kk	hk	hk	hk	hh	hk	hh	hk	kk	kk	hk	hk
1288-G208027T	<lmxll>	ll	lm	lm	ll	lm	ll	ll	ll	ll	lm	lm	ll	ll	ll	ll	ll	lm	ll	lm	lm	ll	lm	lm	lm	ll	lm	lm	ll	ll	ll	ll	ll	lm	ll	ll	lm	ll	ll	ll	ll	lm	ll	ll	ll	ll	ll
410-C295224T	<nnxnp>	nn	nn	nn	nn	np	nn	nn	nn	nn	nn	np	np	nn	nn	nn	np	np	nn	nn	nn	np	nn	np	nn	nn	np	nn	np	np	nn	nn	nn	nn	np	np	np	nn	nn	nn	nn	nn	nn	nn	np	nn	nn
1492-T253526C	<nnxnp>	np	np	nn	nn	np	np	--	--	nn	nn	np	nn	np	nn	nn	np	np	np	np	--	nn	np	nn	nn	nn	np	nn	nn	np	np	--	np	nn	nn	nn	nn	np	np	np	nn	np	--	np	np	np	np
1299-A73902G	<lmxll>	lm	lm	lm	lm	lm	ll	ll	lm	lm	ll	lm	lm	ll	ll	lm	ll	lm	ll	ll	lm	ll	lm	lm	lm	lm	lm	lm	ll	lm	lm	lm	lm	lm	lm	lm	lm	lm	lm	ll	lm	ll	ll	ll	ll	ll	ll
38030-A26413T	<lmxll>	lm	lm	ll	lm	lm	ll	ll	lm	ll	ll	ll	ll	ll	ll	lm	ll	lm	ll	ll	lm	lm	ll	ll	ll	ll	lm	ll	lm	ll	ll	ll	ll	lm	ll	ll	ll	ll	ll	ll	ll	ll	lm	ll	ll	ll	ll
269-A140964T	<nnxnp>	nn	np	np	nn	np	np	nn	np	np	nn	nn	np	np	nn	nn	nn	np	np	nn	nn	np	nn	np	np	np	nn	np	nn	nn	nn	nn	np	nn	np	np	nn	np	np	np	np	nn	np	np	nn	nn	nn
41598-T28925C	<hkxhk>	hk	hk	hk	hk	hh	hk	kk	hh	hk	hk	hh	hk	kk	kk	kk	hk	hk	hk	hh	hh	kk	hk	hh	hk	hk	hh	hk	hk	hk	hk	hk	hk	hh	hk	kk	hk	kk	hk	kk	kk	hh	kk	hk	hk	kk	kk
1322-A175900T	<nnxnp>	np	nn	nn	nn	nn	nn	nn	np	nn	np	np	np	nn	np	np	np	nn	nn	nn	np	nn	nn	nn	nn	nn	np	nn	np	np	np	np	nn	nn	nn	np	np	nn	nn	np	nn	np	nn	np	np	np	np
443-A250097T	<hkxhk>	hk	--	--	--	hh	hh	hh	hh	hh	hh	hh	hh	hh	--	hk	kk	hk	hh	hk	hh	hh	hh	hk	hh	hk	hh	hk	hh	hh	hk	hh	hh	hh	hh	hk	hh	hk	hh	hh	kk	hh	hh	hh	hh	hk	hh
1386-T7933G	<nnxnp>	np	nn	np	np	np	np	np	nn	np	nn	nn	nn	np	np	nn	np	np	np	np	np	nn	nn	np	np	nn	np	np	np	np	np	nn	np	np	np	nn	nn	nn	np	np	nn	nn	np	nn	np	nn	np
376-G293636A	<lmxll>	ll	lm	lm	lm	ll	lm	lm	lm	lm	ll	lm	lm	ll	lm	lm	lm	lm	lm	lm	lm	lm	lm	lm	lm	lm	lm	lm	lm	ll	ll	ll	lm	lm	ll	ll	lm	ll	lm	ll	ll	lm	lm	ll	lm	ll	lm
54-T461471A	<nnxnp>	np	nn	np	np	nn	np	nn	np	np	np	nn	np	nn	nn	nn	nn	np	nn	np	np	np	np	np	np	nn	np	nn	nn	np	nn	nn	nn	np	nn	nn	np	np	np	np	nn	np	np	np	nn	nn	nn
1354-G129670A	<lmxll>	lm	lm	lm	lm	ll	lm	lm	lm	lm	ll	lm	ll	ll	lm	ll	lm	lm	ll	lm	--	lm	lm	lm	ll	lm	ll	ll	lm	ll	ll	lm	lm	lm	lm	ll	ll	lm	lm	ll	ll	lm	lm	ll	lm	ll	lm
1362-G142766A	<nnxnp>	--	np	np	nn	nn	nn	nn	nn	np	np	nn	nn	--	nn	nn	nn	np	np	--	np	nn	nn	--	np	nn	np	nn	nn	nn	nn	np	nn	np	nn	nn	nn	nn	--	nn	np	np	--	nn	nn	nn	nn
917-T8935A	<hkxhk>	kk	hh	hh	hh	hh	hh	hk	hk	hh	hk	hh	hh	hk	hh	kk	hk	kk	hh	hk	hk	hk	hk	hk	hh	kk	hh	kk	hk	hk	kk	hk	hk	hh	hh	kk	hk	kk	hk	hh	hk	hh	hk	hh	hk	kk	hk
337-C369378T	<lmxll>	lm	lm	lm	ll	lm	lm	lm	lm	lm	lm	lm	ll	ll	ll	lm	ll	ll	lm	ll	lm	ll	ll	lm	lm	lm	lm	ll	lm	lm	lm	lm	lm	lm	lm	lm	lm	ll	ll	lm	lm	lm	ll	lm	ll	lm	lm
1512-A128398G	<lmxll>	ll	ll	ll	ll	lm	ll	ll	ll	ll	lm	ll	lm	lm	ll	lm	ll	ll	lm	ll	lm	ll	ll	ll	lm	ll	lm	lm	ll	lm	lm	ll	ll	ll	ll	lm	lm	ll	ll	lm	lm	ll	ll	lm	ll	lm	ll
42392-T83636C	<nnxnp>	nn	np	nn	nn	nn	nn	np	np	nn	np	np	np	nn	nn	np	np	np	nn	nn	nn	np	np	np	nn	np	np	nn	np	nn	nn	nn	np	nn	np	nn	np	nn	nn	nn	nn	nn	nn	nn	np	nn	nn
1021-A12018G	<lmxll>	lm	ll	lm	ll	lm	lm	ll	lm	ll	lm	lm	lm	ll	ll	lm	ll	lm	ll	ll	lm	lm	ll	lm	lm	ll	lm	lm	ll	lm	ll	lm	lm	lm	lm	lm	lm	ll	lm	lm	lm	ll	ll	ll	lm	ll	lm
1127-T37230C	<lmxll>	lm	lm	ll	lm	lm	ll	ll	lm	ll	ll	ll	ll	ll	ll	lm	ll	lm	ll	ll	lm	lm	ll	ll	ll	ll	lm	ll	lm	ll	ll	ll	ll	lm	ll	ll	ll	ll	ll	ll	ll	ll	lm	ll	ll	ll	ll
1336-A7529G	<hkxhk>	hh	hh	hh	hh	hk	kk	kk	hh	hk	hk	hh	hk	hk	hh	hh	kk	kk	hk	hk	hk	hk	hk	hh	hk	hk	kk	hk	kk	hk	kk	kk	hk	kk	hk	kk	hk	hh	hh	hh	hk	hk	kk	hk	hh	hk	hk
1245-A55523G	<hkxhk>	kk	hh	hh	hk	hk	hk	hk	hh	hk	kk	hk	hk	hk	hh	hh	hk	hk	hh	hk	hh	hk	hk	hk	hk	hk	hk	hk	hk	hk	kk	hk	hk	hk	hk	kk	hk	kk	hk	kk	hk	hk	hk	kk	hk	kk	hk
678-A703141G	<lmxll>	ll	ll	ll	ll	ll	lm	lm	ll	lm	lm	ll	lm	lm	lm	ll	lm	ll	lm	lm	ll	ll	lm	lm	lm	lm	ll	ll	ll	lm	lm	lm	lm	ll	lm	ll	lm	lm	lm	lm	lm	lm	ll	lm	lm	lm	lm
853-T204034A	<lmxll>	lm	ll	ll	lm	ll	lm	lm	ll	lm	lm	ll	lm	lm	lm	lm	lm	ll	lm	ll	ll	lm	ll	ll	lm	lm	ll	ll	lm	lm	lm	lm	lm	ll	lm	lm	ll	lm	lm	lm	lm	ll	lm	lm	lm	lm	ll
41530-G39901C	<lmxll>	ll	lm	lm	lm	ll	ll	lm	ll	lm	ll	ll	ll	--	lm	ll	lm	ll	lm	lm	ll	ll	lm	ll	ll	lm	ll	ll	lm	ll	lm	ll	lm	ll	ll	ll	ll	lm	ll	lm	ll	lm	lm	lm	ll	lm	ll
1050-A135090G	<lmxll>	lm	lm	lm	ll	lm	lm	ll	--	ll	lm	ll	--	ll	ll	--	ll	lm	ll	ll	lm	--	ll	lm	lm	lm	--	lm	ll	lm	ll	--	--	ll	lm	--	--	ll	lm	--	lm	--	lm	ll	--	ll	--
1014-C183274T	<nnxnp>	nn	nn	np	np	nn	nn	np	nn	np	np	np	np	nn	nn	nn	np	np	nn	nn	nn	np	nn	np	np	np	np	np	np	np	np	nn	nn	nn	nn	np	np	nn	np	np	np	np	nn	np	np	np	np
1094-T459686C	<nnxnp>	np	np	nn	np	np	nn	np	np	np	np	nn	np	np	np	np	nn	nn	np	np	np	nn	np	np	np	np	np	np	np	np	nn	np	np	np	np	np	np	nn	nn	nn	np	nn	nn	np	np	nn	nn
1475-A971G	<lmxll>	lm	lm	lm	ll	lm	ll	lm	ll	lm	ll	ll	ll	lm	ll	lm	lm	ll	lm	ll	lm	ll	lm	ll	lm	lm	lm	ll	ll	lm	ll	ll	lm	ll	ll	ll	lm	lm	ll	ll	lm	lm	lm	lm	lm	ll	lm
481-T775944C	<lmxll>	lm	ll	lm	ll	ll	ll	lm	ll	lm	lm	ll	ll	lm	ll	ll	lm	ll	lm	ll	lm	ll	lm	ll	lm	lm	ll	ll	ll	lm	ll	ll	lm	ll	ll	ll	lm	ll	ll	ll	lm	lm	lm	lm	ll	ll	lm
40094-T52209C	<nnxnp>	nn	nn	nn	nn	nn	nn	nn	nn	nn	nn	nn	nn	nn	nn	nn	nn	np	nn	nn	np	nn	np	nn	nn	np	np	nn	nn	nn	nn	nn	np	nn	nn	nn	np	np	nn	np	np	np	nn	nn	nn	nn	nn
1899-G266917A	<hkxhk>	hk	kk	hk	hh	hk	kk	hk	kk	hk	hh	hk	hk	hk	kk	kk	hk	hk	kk	hk	kk	hk	kk	hk	hk	hk	hk	hk	hk	hh	hh	hk	kk	kk	hk	hk	hk	hh	hk	hh	hh	hk	kk	hh	hk	hh	hk
885-G721089A	<lmxll>	lm	lm	ll	ll	ll	lm	ll	lm	ll	ll	ll	ll	ll	ll	ll	ll	ll	lm	lm	lm	ll	lm	lm	ll	ll	ll	lm	ll	ll	lm	lm	lm	ll	ll	lm	ll	ll	ll	lm	ll	lm	ll	ll	ll	lm	lm
1671-C335188T	<hkxhk>	hk	hk	hk	hk	hk	kk	kk	hk	hk	hk	hk	hk	hk	hk	hk	hk	hk	hk	kk	hk	hk	kk	kk	hk	kk	hk	hk	hk	kk	kk	hk	hk	hk	kk	hk	hk	kk	kk	kk	hk	hk	hk	kk	hk	hk	kk
1785-G253171A	<nnxnp>	nn	np	np	np	nn	np	nn	np	nn	np	np	nn	np	nn	nn	np	np	np	np	np	np	np	np	np	np	nn	np	np	nn	np	np	np	np	np	np	np	np	np	nn	np	np	np	np	np	np	np
1097-T791213C	<nnxnp>	nn	nn	np	nn	nn	nn	nn	np	nn	nn	np	nn	nn	nn	np	np	nn	nn	nn	nn	np	nn	np	nn	np	np	nn	nn	nn	nn	np	np	nn	nn	np	np	nn	nn	np	nn	nn	nn	nn	nn	np	nn
3-C98282T	<nnxnp>	nn	np	nn	nn	np	nn	nn	nn	np	nn	nn	np	nn	nn	nn	nn	nn	np	nn	nn	np	np	nn	np	nn	np	np	np	np	nn	np	nn	nn	nn	np	nn	nn	nn	nn	nn	np	np	np	nn	nn	nn
393-A9383T	<lmxll>	ll	ll	ll	lm	lm	ll	lm	ll	ll	ll	lm	lm	lm	lm	ll	lm	ll	ll	lm	ll	lm	ll	ll	lm	lm	lm	lm	lm	lm	lm	ll	lm	lm	ll	ll	lm	ll	lm	ll	lm	ll	lm	lm	lm	lm	ll
948-T620846C	<hkxhk>	kk	hk	kk	hh	hk	kk	hk	kk	kk	kk	hk	hk	hk	hh	hk	hk	hh	kk	hh	hk	hh	hk	hk	kk	hk	kk	hh	kk	hk	hk	kk	hk	kk	hk	kk	kk	hh	hk	kk	hk	kk	hh	kk	hh	kk	kk
1204-T17866C	<nnxnp>	nn	nn	nn	nn	nn	np	np	nn	np	nn	nn	nn	nn	nn	nn	np	np	np	--	nn	nn	nn	nn	nn	np	np	nn	np	nn	np	np	nn	np	np	np	nn	nn	nn	nn	nn	np	np	nn	nn	nn	np
42640-C29524T	<nnxnp>	nn	np	np	nn	np	np	nn	nn	nn	np	nn	np	nn	nn	np	nn	np	np	np	np	np	nn	np	np	nn	np	nn	nn	np	nn	np	nn	np	nn	nn	nn	nn	np	nn	np	np	np	nn	np	nn	nn
334-C632369T	<nnxnp>	nn	nn	np	np	nn	nn	nn	nn	nn	nn	nn	nn	nn	nn	nn	nn	np	nn	nn	np	nn	np	nn	nn	np	np	nn	nn	nn	nn	nn	np	nn	nn	nn	np	np	nn	np	np	np	np	nn	nn	nn	nn
1402-T40502G	<lmxll>	lm	lm	lm	lm	lm	ll	ll	lm	lm	ll	lm	lm	ll	ll	lm	ll	lm	ll	ll	lm	ll	lm	lm	lm	lm	lm	lm	ll	lm	lm	ll	lm	lm	lm	lm	lm	ll	lm	ll	lm	ll	lm	ll	ll	ll	ll
43844-C242834A	<hkxhk>	kk	hh	hh	hh	hh	hh	hk	hk	hh	hk	hh	hh	hk	hh	kk	hk	kk	hh	hk	hk	hk	hk	hk	hh	kk	hh	kk	hk	hk	kk	hk	hk	hh	hh	kk	hk	kk	hk	hh	hk	hh	hk	hh	hk	kk	hk
156-A320886G	<hkxhk>	hk	hh	hh	hk	hk	hk	kk	hk	hk	hk	hk	hk	kk	kk	hh	kk	hh	hh	hk	hh	hk	hh	hh	hh	hk	hh	hk	kk	hk	hk	hh	hk	hk	hk	hk	hk	hk	hh	kk	hh	kk	hk	kk	hk	kk	kk
121-G1008025T	<hkxhk>	hh	kk	kk	hh	hk	hh	hk	hk	hh	kk	hk	hh	hk	hk	hk	hh	kk	hh	hk	hk	hk	kk	hk	hh	hh	hk	kk	hh	hh	hk	hh	hh	kk	hk	hk	kk	hk	hh	hk	hk	hk	hk	hh	hh	hk	hk
433-G149894A	<lmxll>	ll	lm	lm	ll	lm	ll	ll	ll	ll	lm	lm	ll	ll	ll	ll	ll	lm	ll	lm	lm	ll	lm	lm	ll	ll	lm	lm	ll	ll	ll	ll	ll	lm	ll	ll	lm	ll	ll	ll	ll	lm	ll	ll	ll	ll	ll
348-T256994C	<nnxnp>	np	nn	nn	nn	nn	nn	nn	nn	nn	nn	nn	np	nn	nn	nn	nn	nn	np	nn	nn	np	nn	nn	nn	nn	nn	nn	np	nn	nn	np	nn	nn	nn	nn	nn	nn	np	nn	nn	nn	nn	nn	nn	nn	nn
759-G34987A	<lmxll>	lm	lm	lm	ll	lm	lm	lm	ll	lm	lm	lm	lm	ll	ll	ll	ll	ll	lm	ll	lm	lm	lm	lm	lm	lm	lm	lm	lm	lm	lm	lm	lm	lm	ll	lm	ll	lm	ll	lm	lm	ll	ll	lm	ll	lm	lm
40820-T70356G	<lmxll>	ll	lm	ll	ll	ll	lm	lm	ll	ll	ll	lm	ll	ll	ll	ll	ll	ll	lm	lm	lm	ll	lm	lm	ll	ll	ll	lm	ll	ll	lm	ll	lm	ll	ll	ll	ll	ll	lm	lm	ll	lm	ll	ll	ll	lm	lm
388-C57055T	<lmxll>	ll	ll	lm	ll	ll	lm	lm	--	lm	lm	lm	lm	lm	lm	ll	lm	lm	lm	lm	ll	ll	lm	lm	lm	ll	ll	lm	lm	lm	lm	lm	lm	ll	lm	lm	lm	lm	lm	lm	lm	lm	lm	lm	lm	lm	lm
41064-C38981T	<nnxnp>	nn	np	nn	nn	np	nn	np	nn	nn	np	np	nn	np	np	np	np	nn	np	nn	nn	nn	nn	nn	nn	np	nn	np	np	nn	np	np	np	nn	np	np	nn	nn	nn	nn	np	nn	nn	nn	np	np	np
1009-T1006340C	<nnxnp>	np	np	nn	np	np	nn	np	np	np	np	nn	nn	np	np	np	nn	nn	np	np	np	nn	np	np	np	np	np	np	np	np	nn	np	np	np	np	np	np	np	nn	nn	np	nn	nn	np	np	nn	nn
42836-G177100A	<hkxhk>	hh	hk	hk	kk	hk	hk	kk	hh	kk	hh	hh	hh	kk	hk	hh	hk	hk	kk	kk	hh	hk	kk	hk	hk	hk	hh	hk	hk	hh	hk	hh	hk	kk	hk	hh	hh	kk	hk	hh	hk	hh	hk	hk	hh	hk	hh
168-A433150G	<nnxnp>	nn	nn	np	np	nn	nn	np	nn	np	np	np	np	nn	nn	nn	np	np	nn	np	nn	np	nn	np	np	np	np	np	np	np	np	nn	nn	nn	nn	np	np	np	np	np	np	np	nn	np	np	np	np
257-C164813T	<lmxll>	ll	lm	ll	ll	ll	lm	lm	ll	ll	ll	lm	ll	ll	ll	ll	ll	ll	lm	lm	lm	ll	lm	lm	ll	ll	ll	lm	ll	ll	lm	ll	lm	ll	ll	ll	ll	ll	lm	lm	ll	lm	ll	ll	ll	lm	lm
1485-C28033T	<lmxll>	lm	lm	lm	ll	ll	ll	ll	lm	lm	ll	lm	ll	ll	lm	lm	ll	ll	lm	lm	lm	ll	lm	lm	ll	ll	lm	lm	ll	ll	ll	ll	ll	lm	ll	ll	lm	lm	lm	lm	ll	lm	ll	ll	ll	ll	lm
794-G159320T	<nnxnp>	nn	np	nn	nn	nn	nn	nn	np	nn	np	np	np	nn	nn	np	nn	nn	nn	nn	nn	np	np	nn	nn	np	nn	nn	nn	nn	nn	np	nn	nn	nn	np	np	np	nn	nn	np	np	nn	np	nn	np	nn
1255-A312000G	<hkxhk>	hk	hk	hk	hh	hk	kk	hk	kk	hk	hh	hk	hk	hk	kk	kk	hk	hk	kk	kk	kk	hk	hk	hk	hk	hk	hk	hk	hk	hh	hh	hk	kk	kk	hk	hk	hk	hh	hk	hh	hh	hk	kk	hh	hk	hk	hk
504-C268597T	<lmxll>	ll	lm	lm	lm	ll	ll	ll	ll	lm	lm	lm	ll	ll	ll	ll	lm	lm	lm	ll	lm	ll	ll	lm	lm	lm	lm	lm	ll	ll	lm	lm	ll	lm	lm	lm	lm	lm	ll	ll	ll	lm	ll	ll	ll	ll	ll
1719-G121332A	<nnxnp>	np	nn	np	nn	nn	np	nn	np	np	np	nn	np	np	nn	nn	np	nn	np	nn	nn	nn	np	nn	np	nn	np	nn	np	nn	nn	nn	nn	np	nn	np	np	nn	np	np	nn	np	nn	np	nn	np	np
1710-T196391G	<lmxll>	ll	lm	lm	ll	lm	ll	ll	ll	ll	lm	lm	ll	ll	ll	ll	ll	lm	ll	lm	lm	ll	lm	lm	lm	ll	lm	lm	ll	ll	ll	ll	ll	lm	ll	ll	lm	ll	ll	ll	ll	lm	ll	ll	ll	ll	ll
728-G136677A	<lmxll>	lm	lm	ll	lm	lm	ll	ll	lm	ll	ll	ll	ll	ll	ll	lm	ll	lm	ll	ll	lm	lm	ll	ll	ll	ll	lm	ll	ll	ll	ll	ll	ll	lm	ll	ll	ll	ll	ll	ll	ll	ll	lm	ll	ll	ll	ll
536-T78147C	<nnxnp>	nn	np	nn	nn	np	nn	np	nn	nn	np	np	nn	np	np	np	np	nn	np	nn	nn	nn	nn	nn	nn	np	nn	np	np	nn	np	np	np	nn	np	np	nn	nn	nn	nn	np	nn	nn	nn	np	np	np
1032-T415250A	<lmxll>	lm	lm	ll	lm	lm	ll	ll	lm	ll	ll	ll	ll	ll	ll	lm	ll	lm	ll	ll	lm	lm	ll	ll	ll	ll	lm	ll	lm	ll	ll	ll	ll	lm	ll	ll	ll	ll	ll	ll	ll	ll	lm	ll	ll	ll	ll
853-C415898T	<nnxnp>	nn	nn	np	nn	nn	np	np	nn	nn	np	nn	nn	np	np	nn	np	np	np	np	nn	np	nn	nn	nn	nn	np	np	np	nn	np	np	nn	np	np	np	nn	np	nn	np	nn	nn	np	nn	nn	nn	np
43426-T42653C	<lmxll>	lm	lm	lm	ll	lm	ll	ll	lm	ll	ll	lm	ll	ll	lm	ll	ll	lm	ll	lm	lm	ll	lm	lm	ll	ll	lm	lm	ll	ll	ll	ll	ll	lm	ll	ll	lm	lm	lm	lm	ll	lm	ll	ll	ll	ll	lm
39214-A66373T	<nnxnp>	np	np	nn	nn	np	np	nn	nn	np	nn	np	nn	np	np	nn	np	np	np	np	nn	np	np	nn	np	nn	np	nn	nn	nn	np	np	np	np	nn	np	nn	np	nn	nn	nn	np	nn	np	np	np	np
500-A116804G	<nnxnp>	nn	nn	np	np	nn	nn	np	np	nn	np	nn	np	nn	np	np	nn	nn	nn	nn	np	nn	nn	np	np	np	nn	np	np	nn	nn	np	nn	np	np	np	np	nn	nn	nn	np	nn	np	nn	nn	nn	nn
33192-G10033A	<lmxll>	lm	ll	ll	ll	lm	lm	ll	lm	ll	lm	lm	lm	ll	ll	lm	ll	lm	ll	ll	lm	lm	ll	lm	lm	ll	lm	lm	ll	lm	ll	lm	ll	lm	lm	lm	lm	ll	lm	ll	lm	ll	ll	ll	lm	ll	lm
469-A348786T	<nnxnp>	nn	nn	nn	nn	nn	nn	nn	np	nn	nn	np	np	nn	np	np	np	nn	nn	nn	np	np	nn	nn	nn	nn	np	nn	np	nn	np	np	np	nn	nn	np	np	nn	nn	np	nn	np	nn	nn	np	np	np
42558-A18037G	<hkxhk>	kk	hh	hh	kk	hk	kk	kk	hh	kk	hh	hh	hk	kk	hk	hk	kk	hk	kk	hk	hk	hk	hh	hk	kk	hk	hk	hk	kk	kk	kk	hk	kk	hk	kk	hk	hh	hk	kk	kk	hk	hh	kk	hk	kk	hk	kk
542-C285145T	<lmxll>	lm	ll	ll	ll	ll	ll	ll	ll	ll	ll	ll	ll	ll	ll	lm	lm	lm	ll	lm	ll	ll	ll	lm	ll	lm	ll	lm	ll	ll	lm	ll	ll	ll	ll	lm	ll	lm	ll	ll	lm	ll	ll	ll	ll	lm	ll
469-C432784G	<lmxll>	ll	ll	ll	lm	ll	ll	lm	ll	lm	ll	lm	ll	lm	lm	ll	lm	ll	lm	lm	ll	ll	lm	ll	ll	ll	ll	ll	lm	ll	lm	ll	ll	lm	ll	ll	ll	lm	ll	ll	ll	ll	ll	lm	ll	lm	ll
22-A160765G	<hkxhk>	hk	hh	hh	hh	hh	hk	hk	hk	hh	hk	hk	kk	hk	hk	hh	hh	hh	hk	hk	hh	kk	hh	kk	hh	hh	hh	hh	kk	hk	hk	kk	hh	hh	hk	hk	hh	hh	hk	hk	hk	hh	hh	hk	hk	hk	hh
4-G398420A	<hkxhk>	kk	hk	hk	hk	kk	hk	hk	kk	kk	kk	hk	kk	kk	kk	kk	kk	hk	hk	hk	hh	kk	hh	hk	kk	hk	hh	hk	kk	kk	hk	kk	hh	hk	kk	kk	hk	hk	hk	hh	hk	hh	hk	kk	kk	hk	kk
42776-A116583C	<lmxll>	lm	lm	lm	ll	lm	lm	ll	lm	ll	lm	lm	lm	ll	ll	lm	ll	lm	--	--	lm	lm	ll	lm	lm	lm	lm	lm	ll	lm	ll	lm	lm	lm	lm	lm	lm	ll	lm	lm	lm	lm	lm	ll	lm	ll	lm
1867-C67173A	<lmxll>	lm	lm	lm	lm	ll	ll	ll	lm	lm	ll	lm	ll	ll	lm	lm	ll	ll	lm	ll	ll	ll	ll	lm	ll	lm	ll	ll	ll	ll	ll	ll	ll	ll	lm	ll	lm	lm	lm	lm	ll	lm	ll	ll	lm	ll	lm
1064-T126211A	<lmxll>	ll	ll	lm	lm	lm	ll	lm	ll	lm	lm	lm	lm	lm	lm	lm	lm	lm	ll	ll	ll	lm	ll	ll	lm	lm	lm	ll	lm	lm	ll	ll	ll	lm	lm	ll	lm	lm	ll	ll	lm	ll	lm	lm	lm	ll	ll
1742-A237391G	<lmxll>	ll	ll	ll	ll	lm	lm	lm	ll	lm	lm	lm	lm	ll	ll	lm	ll	lm	lm	ll	lm	lm	lm	lm	lm	ll	ll	lm	ll	lm	ll	lm	ll	lm	lm	ll	lm	ll	lm	ll	lm	ll	ll	lm	lm	ll	lm
257-G1493005T	<lmxll>	ll	ll	ll	lm	ll	lm	ll	lm	ll	lm	lm	lm	ll	lm	lm	ll	lm	ll	lm	ll	lm	ll	lm	ll	ll	lm	lm	lm	ll	lm	lm	ll	lm	lm	lm	ll	lm	lm	lm	ll	ll	ll	ll	ll	lm	ll
19-A5914G	<lmxll>	ll	ll	ll	lm	ll	lm	lm	ll	lm	lm	ll	lm	lm	ll	lm	lm	ll	lm	ll	ll	lm	ll	ll	lm	lm	ll	ll	lm	lm	lm	lm	lm	ll	lm	lm	ll	ll	ll	ll	lm	ll	lm	lm	lm	lm	ll
165-T180032A	<hkxhk>	hk	hh	hk	hh	hh	hh	hk	hh	kk	hk	hh	hh	hk	hh	hh	hk	hh	hk	hh	hk	hh	hk	hh	hk	hk	hh	hh	hh	hk	hh	hh	hk	hh	hh	hh	hk	hh	hk	hh	hk	hk	hk	hk	hh	hh	kk
44098-C45733T	<lmxll>	ll	lm	lm	ll	lm	ll	ll	ll	ll	lm	lm	ll	ll	ll	ll	ll	lm	ll	lm	lm	ll	lm	lm	lm	ll	lm	lm	ll	ll	ll	ll	ll	lm	ll	ll	lm	ll	ll	ll	ll	lm	ll	ll	ll	ll	ll
192-A171111G	<lmxll>	lm	lm	lm	ll	lm	ll	ll	lm	lm	ll	lm	ll	ll	lm	lm	ll	lm	lm	lm	lm	ll	lm	lm	ll	ll	lm	lm	ll	ll	ll	ll	ll	lm	ll	ll	lm	lm	lm	lm	ll	lm	ll	ll	ll	ll	lm
39522-A66129C	<nnxnp>	np	nn	nn	np	nn	nn	np	nn	nn	nn	np	nn	nn	np	nn	np	nn	nn	np	np	nn	np	nn	nn	nn	np	nn	np	np	nn	np	nn	np	np	nn	nn	np	np	nn	nn	np	nn	nn	np	np	nn
39574-G69654A	<hkxhk>	hk	hh	kk	hh	hk	--	hk	hh	hk	hk	kk	hk	hk	hk	hh	kk	hk	--	hk	hh	hk	hk	hk	hk	hh	hh	hk	hk	--	kk	hk	hk	hh	hk	hk	hk	kk	kk	kk	hk	--	hh	hk	hk	kk	kk
750 incertae sedis	<lmxll>	lm	lm	lm	ll	lm	lm	ll	lm	ll	lm	lm	lm	ll	ll	lm	ll	lm	ll	ll	lm	lm	ll	lm	lm	lm	lm	lm	ll	lm	ll	lm	lm	ll	lm	lm	lm	ll	lm	lm	lm	lm	lm	ll	lm	ll	lm
1410-C6836T	<nnxnp>	nn	nn	np	nn	nn	np	nn	nn	nn	nn	np	nn	nn	nn	nn	np	np	nn	nn	nn	np	nn	nn	nn	nn	nn	nn	nn	nn	np	nn	nn	nn	nn	nn	nn	np	np	np	nn	np	np	nn	nn	np	np
647-G93709T	<lmxll>	lm	lm	lm	lm	lm	ll	lm	ll	lm	ll	ll	ll	ll	ll	lm	lm	lm	lm	ll	lm	ll	lm	ll	lm	lm	lm	lm	ll	lm	ll	ll	lm	lm	lm	ll	lm	lm	lm	ll	lm	lm	lm	lm	lm	ll	lm
31080-G3201A	<lmxll>	lm	ll	ll	ll	ll	lm	ll	ll	ll	ll	ll	ll	ll	lm	lm	ll	ll	ll	ll	lm	lm	ll	lm	ll	lm	lm	ll	ll	ll	lm	lm	ll	ll	ll	ll	ll	ll	ll	ll	ll	ll	ll	ll	ll	ll	ll
37068-C3046T	<lmxll>	lm	lm	lm	ll	lm	lm	ll	lm	ll	lm	ll	lm	ll	ll	lm	ll	lm	ll	ll	lm	lm	ll	lm	lm	lm	lm	lm	ll	lm	ll	lm	lm	ll	lm	lm	lm	ll	lm	lm	lm	lm	lm	ll	lm	ll	lm
619-C350663T	<lmxll>	ll	ll	lm	ll	ll	lm	lm	ll	lm	lm	lm	lm	lm	lm	ll	lm	ll	lm	lm	ll	ll	lm	lm	lm	lm	ll	ll	ll	lm	lm	lm	lm	ll	lm	lm	lm	lm	lm	lm	lm	lm	ll	lm	lm	lm	lm
40960-A13920G	<lmxll>	ll	lm	ll	ll	ll	lm	lm	ll	ll	ll	lm	ll	ll	ll	ll	ll	ll	lm	lm	lm	ll	lm	lm	ll	ll	lm	lm	ll	ll	lm	ll	lm	lm	ll	ll	ll	ll	lm	lm	ll	lm	ll	ll	ll	lm	ll
1834-G123052A	<hkxhk>	hk	hh	hh	hk	hh	hh	kk	hk	hk	hk	hk	hk	hk	kk	hk	kk	hh	hk	kk	hk	hh	kk	hh	hh	hh	hk	hh	kk	hk	kk	hk	hh	hk	hh	hh	hk	hk	hh	hk	hh	hk	hh	kk	hk	kk	hk
43-G168610A	<nnxnp>	nn	np	np	np	nn	np	nn	np	nn	nn	nn	nn	np	nn	np	nn	np	np	np	np	np	np	np	np	np	nn	np	np	nn	np	np	np	np	np	nn	nn	np	np	np	np	np	np	np	np	np	np
248-T117889C	<lmxll>	ll	lm	lm	lm	lm	ll	lm	lm	lm	lm	lm	lm	lm	ll	ll	lm	lm	lm	lm	ll	ll	lm	ll	lm	ll	ll	lm	lm	lm	ll	ll	lm	lm	lm	lm	lm	lm	lm	lm	lm	lm	ll	lm	lm	lm	lm
1083-T19027C	<nnxnp>	nn	nn	nn	nn	nn	nn	nn	nn	nn	nn	nn	nn	nn	nn	nn	nn	np	nn	nn	np	nn	np	nn	nn	np	np	nn	nn	nn	nn	nn	np	nn	nn	nn	np	np	nn	np	np	np	nn	nn	nn	nn	nn
1896-A310058G	<hkxhk>	kk	hk	hk	hh	hk	hk	hk	hk	kk	hk	hh	hk	hh	hk	hk	hk	hh	hk	hh	hk	hh	hk	hk	hh	hh	hk	hh	hh	hk	hk	hk	hh	hh	hh	hk	hk	hk	hh	hk	hh	hk	hh	hh	hh	hk	hk
210-A16017C	<hkxhk>	hh	kk	hk	kk	hk	hk	hk	hh	kk	hh	hh	hh	kk	hk	hh	hk	hk	kk	hk	hh	hk	hk	hk	hk	kk	hh	hk	hk	hh	hk	hh	hk	hh	hk	hk	hh	kk	hk	hk	hk	hk	kk	hk	hh	hk	hh
36904-C17279A	<hkxhk>	hh	hh	kk	hk	hh	hk	--	hk	hk	kk	hk	kk	hk	hk	hk	hk	hh	hk	hk	hk	hh	hk	kk	hk	kk	hh	kk	kk	kk	hk	hk	hk	hk	kk	hk	kk	hk	kk	kk	kk	hk	hk	hk	hk	hk	hk
547-G555834A	<lmxll>	lm	lm	lm	lm	ll	lm	lm	lm	lm	ll	lm	lm	ll	lm	lm	lm	lm	lm	lm	lm	lm	lm	lm	lm	lm	lm	ll	lm	ll	ll	ll	lm	lm	lm	ll	lm	lm	lm	ll	ll	lm	lm	ll	lm	ll	lm
42364-C56123T	<hkxhk>	hk	hh	hk	hk	hk	hk	kk	kk	hk	kk	hk	hk	kk	hk	hk	hh	hk	hk	hh	kk	kk	hk	hh	hk	kk	hk	hk	kk	kk	hk	kk	kk	hk	hk	hk	kk	hk	kk	hk	hh	hk	kk	hk	kk	hk	kk
42994-C67884T	<hkxhk>	hk	hh	hk	hk	hk	hk	hk	hk	hh	kk	hk	hh	kk	hk	hk	hk	hk	hk	hk	kk	hh	hh	hk	hh	hk	hk	hk	hh	hk	kk	hh	hk	hk	hk	hk	kk	hk	hk	kk	kk	hh	hh	hk	hk	kk	hk
625-C753926T	<hkxhk>	hk	hk	hh	hk	hh	hk	hk	hk	kk	kk	hh	kk	kk	kk	hh	kk	hh	kk	hk	hk	hk	hk	hk	kk	hk	hk	hk	hh	hk	hk	kk	kk	hk	hk	hk	kk	hk	hk	hk	kk	kk	hh	hk	kk	kk	hk
43122-G186710A	<lmxll>	lm	lm	ll	lm	lm	ll	ll	lm	ll	ll	ll	ll	ll	ll	lm	ll	lm	ll	ll	lm	lm	ll	ll	ll	ll	lm	ll	ll	ll	ll	ll	ll	lm	ll	ll	ll	ll	ll	ll	ll	ll	lm	ll	ll	ll	ll
156-C224997A	<nnxnp>	np	np	nn	np	np	np	nn	np	np	nn	np	np	nn	nn	nn	np	nn	np	nn	np	nn	np	np	np	np	np	nn	np	np	nn	np	np	nn	nn	nn	nn	nn	np	nn	nn	np	nn	np	np	nn	nn
485-C149410T	<lmxll>	lm	lm	ll	lm	lm	ll	ll	lm	ll	ll	ll	ll	ll	ll	lm	ll	lm	ll	ll	lm	lm	ll	ll	ll	ll	lm	ll	lm	ll	ll	ll	ll	lm	ll	ll	ll	ll	ll	ll	ll	ll	lm	ll	ll	ll	ll
408-T495634A	<lmxll>	ll	lm	lm	ll	lm	ll	ll	ll	ll	lm	lm	ll	ll	ll	ll	ll	lm	ll	lm	lm	ll	lm	lm	lm	ll	lm	lm	ll	ll	ll	ll	ll	lm	ll	ll	lm	ll	ll	ll	ll	lm	ll	ll	ll	ll	ll
837-G136334T	<hkxhk>	hh	hk	kk	hk	hk	hk	hk	hk	hk	hk	kk	kk	hk	hh	hh	kk	kk	hk	hk	--	hk	hk	hh	hk	hh	hh	hk	hk	hk	hk	hh	hk	hk	hk	hk	hk	hk	kk	kk	hk	kk	kk	hk	hk	kk	kk
41828-T1131C	<lmxll>	ll	ll	ll	lm	ll	ll	lm	ll	lm	ll	lm	ll	lm	lm	ll	lm	ll	lm	lm	ll	ll	lm	ll	ll	ll	ll	ll	lm	ll	lm	ll	ll	lm	ll	ll	ll	lm	ll	ll	ll	ll	ll	lm	ll	lm	ll
1897-T555441C	<nnxnp>	nn	nn	nn	nn	np	np	nn	nn	np	np	np	nn	--	np	nn	np	np	nn	np	nn	np	nn	np	np	np	np	nn	nn	nn	np	np	nn	np	nn	np	np	np	nn	nn	nn	np	nn	np	nn	nn	np
168-A439910G	<hkxhk>	hh	hh	kk	hk	hh	hk	kk	hk	kk	hk	kk	kk	hh	hk	hk	kk	kk	hk	kk	hk	kk	hh	kk	kk	kk	kk	kk	kk	hk	hk	hh	hk	hk	hh	kk	kk	hk	kk	hk	hk	kk	hk	hk	kk	kk	kk
368-C373544A	<nnxnp>	np	nn	np	np	nn	np	nn	np	np	np	nn	np	nn	nn	nn	nn	np	nn	np	np	np	np	np	np	nn	np	nn	nn	np	nn	nn	nn	np	nn	nn	np	np	np	np	nn	np	np	np	nn	nn	nn
366-C22992T	<nnxnp>	nn	np	nn	np	np	nn	np	nn	nn	nn	np	nn	nn	np	np	nn	np	nn	np	np	np	nn	np	nn	np	nn	np	nn	nn	np	nn	np	nn	np	nn	nn	np	nn	nn	np	nn	np	nn	np	np	nn
532-C47139T	<lmxll>	lm	lm	lm	lm	ll	ll	--	lm	ll	ll	ll	ll	lm	lm	ll	lm	--	ll	lm	--	ll	ll	ll	ll	lm	lm	ll	lm	--	lm	ll	lm	ll	ll	lm	ll	lm	ll	lm	ll	lm	lm	--	ll	lm	ll
658-C99043T	<nnxnp>	np	np	np	np	nn	nn	np	np	nn	nn	nn	np	nn	nn	np	nn	nn	np	nn	np	nn	np	nn	nn	nn	nn	np	np	np	nn	nn	nn	nn	np	nn	nn	nn	np	nn	np	nn	np	np	np	np	nn
347-A646482T	<lmxll>	lm	ll	ll	ll	lm	lm	ll	ll	lm	lm	lm	lm	ll	lm	lm	lm	ll	lm	ll	ll	ll	lm	ll	lm	lm	ll	ll	lm	ll	lm	lm	lm	lm	ll	lm	lm	lm	ll	ll	lm	ll	ll	lm	ll	ll	ll
42528-T105540C	<nnxnp>	np	np	nn	nn	np	np	nn	nn	np	nn	np	nn	np	nn	nn	np	np	np	np	nn	np	np	nn	np	nn	np	nn	nn	nn	np	np	np	nn	nn	np	nn	np	nn	nn	nn	np	nn	np	np	np	np
365-G572162A	<nnxnp>	np	nn	nn	np	np	nn	np	np	np	nn	np	nn	np	np	nn	np	nn	nn	nn	nn	nn	nn	nn	nn	np	nn	np	np	np	np	nn	np	np	np	np	np	np	nn	np	nn	np	nn	np	nn	np	np
622-C87698T	<nnxnp>	nn	np	nn	nn	np	nn	nn	nn	np	nn	nn	np	nn	nn	nn	nn	nn	np	nn	nn	np	np	nn	np	nn	np	np	np	np	nn	np	nn	nn	nn	np	nn	nn	nn	nn	nn	np	np	np	nn	nn	nn
43366-G6597A	<nnxnp>	np	nn	np	nn	nn	np	nn	np	np	np	nn	np	np	nn	nn	np	nn	np	nn	nn	nn	np	nn	np	nn	np	nn	np	nn	nn	np	nn	np	nn	np	np	nn	np	np	nn	np	nn	np	nn	np	np
304-A403683G	<nnxnp>	np	nn	nn	nn	np	nn	np	nn	np	np	nn	np	nn	np	np	np	nn	nn	nn	nn	nn	nn	nn	nn	nn	np	nn	nn	np	nn	nn	nn	nn	nn	nn	np	nn	nn	nn	nn	nn	nn	nn	nn	nn	nn
40072-T27710A	<lmxll>	ll	lm	lm	lm	ll	lm	lm	lm	lm	ll	lm	lm	ll	lm	lm	lm	lm	lm	lm	lm	lm	lm	lm	lm	lm	lm	lm	lm	ll	ll	ll	lm	lm	ll	ll	lm	ll	lm	ll	ll	lm	lm	ll	lm	ll	lm
681-G106018A	<nnxnp>	np	np	nn	np	np	np	np	nn	np	np	nn	np	np	nn	nn	nn	np	np	np	nn	nn	np	nn	np	nn	nn	np	nn	np	nn	nn	nn	np	np	nn	nn	np	np	nn	np	np	np	np	nn	nn	np
62-A277284G	<lmxll>	lm	lm	ll	lm	lm	ll	ll	lm	ll	ll	ll	ll	ll	ll	lm	ll	lm	ll	ll	lm	lm	ll	ll	ll	lm	lm	ll	ll	ll	ll	ll	ll	lm	ll	ll	ll	ll	ll	ll	ll	ll	lm	ll	ll	ll	ll
234-T891G	<lmxll>	lm	ll	ll	ll	ll	lm	ll	ll	ll	ll	ll	ll	ll	lm	lm	ll	ll	ll	ll	lm	lm	ll	lm	ll	lm	lm	ll	ll	ll	lm	lm	ll	ll	ll	ll	ll	ll	ll	ll	ll	ll	ll	ll	ll	ll	ll
USC_39273-507-0	<nnxnp>	np	np	np	nn	np	np	nn	nn	nn	nn	np	nn	nn	nn	nn	np	np	np	nn	nn	np	nn	nn	nn	nn	nn	nn	nn	np	np	nn	nn	nn	nn	nn	nn	np	np	np	nn	np	nn	np	nn	np	np
433-T560928C	<nnxnp>	np	np	nn	nn	np	np	nn	np	nn	nn	nn	nn	np	np	np	nn	nn	np	np	np	nn	np	nn	nn	nn	nn	nn	nn	nn	nn	np	np	np	np	nn	nn	np	nn	nn	nn	nn	np	nn	nn	nn	nn
914-G174290A	<nnxnp>	np	np	nn	nn	np	np	nn	np	nn	nn	nn	nn	np	np	np	nn	nn	np	nn	np	nn	np	nn	nn	nn	nn	nn	nn	nn	nn	np	np	np	np	nn	nn	nn	nn	nn	nn	nn	np	nn	nn	nn	nn
1083-G230691A	<hkxhk>	hk	hk	hk	hk	hk	hk	hk	hk	hk	hk	hk	hk	hk	hk	hk	hk	hh	hk	hk	hh	hk	hh	hk	hk	hh	hh	hk	hk	hk	hk	hk	hh	hk	hk	hk	hh	hh	hk	hh	hh	hh	hk	hk	hk	hk	hk
1037-T157227A	<hkxhk>	hk	hk	hk	kk	hk	hk	kk	hh	kk	hk	hk	hk	kk	hk	hh	hk	hk	kk	kk	hh	hh	kk	hh	hk	hk	hh	hk	hk	hk	hk	hh	hh	kk	hk	hh	hh	kk	hk	hh	hk	hh	hk	kk	hh	hk	hh
39884-C5114T	<hkxhk>	kk	hk	hh	hk	hk	hk	hk	hk	hk	hk	hh	hh	hk	kk	kk	hh	hh	hk	hk	kk	hk	hk	kk	hk	kk	kk	hk	hk	hk	hk	kk	hk	hk	hk	hk	hk	hk	hh	hh	hk	hh	hh	hk	hk	hh	hh
198-G1055772A	<lmxll>	ll	lm	lm	ll	lm	ll	ll	ll	ll	lm	lm	ll	ll	ll	ll	ll	lm	ll	lm	lm	ll	lm	lm	lm	ll	lm	lm	ll	ll	ll	ll	ll	lm	ll	ll	lm	ll	ll	ll	ll	lm	ll	ll	ll	ll	ll
304-C373295T	<nnxnp>	nn	np	np	np	nn	np	nn	np	nn	nn	np	nn	np	nn	nn	nn	np	np	np	np	np	np	np	np	np	nn	np	np	nn	np	np	np	np	np	np	nn	np	np	np	np	np	np	np	np	np	np
313-T834245C	<hkxhk>	hk	hh	hh	hk	hh	hh	hk	hk	hk	hh	hk	hk	hk	kk	hk	kk	hh	hk	hk	hk	hk	hk	hh	hh	hh	hk	hh	kk	hk	kk	hk	hh	hk	hh	hk	hk	hk	hh	hk	hh	hk	hh	hk	hk	kk	hk
201-A57450G	<nnxnp>	np	np	nn	np	nn	nn	nn	np	np	np	nn	np	np	np	nn	np	nn	np	nn	np	np	nn	nn	np	nn	np	np	nn	nn	nn	np	np	np	nn	np	np	nn	nn	nn	np	np	nn	nn	np	np	nn
472-C201587G	<nnxnp>	nn	nn	nn	nn	nn	nn	nn	nn	nn	nn	nn	np	nn	nn	nn	nn	nn	np	nn	nn	np	nn	nn	nn	nn	nn	nn	np	nn	nn	np	nn	nn	nn	nn	nn	nn	np	nn	nn	nn	nn	nn	nn	nn	np
43-A277393C	<lmxll>	ll	ll	ll	lm	ll	ll	ll	ll	ll	ll	ll	lm	lm	lm	ll	--	lm	ll	lm	ll	lm	lm	ll	ll	ll	ll	lm	ll	ll	ll	ll	ll	ll	ll	ll	ll	lm	lm	ll	ll	ll	lm	ll	lm	ll	ll
1841-G81198T	<nnxnp>	nn	nn	np	nn	nn	np	nn	nn	nn	nn	np	np	nn	nn	nn	np	np	nn	nn	nn	np	nn	nn	nn	nn	nn	nn	nn	nn	np	nn	nn	nn	nn	nn	nn	nn	np	np	nn	np	np	nn	nn	np	np
107-A446020G	<lmxll>	lm	ll	lm	ll	ll	ll	lm	ll	lm	lm	ll	ll	lm	ll	ll	lm	ll	lm	ll	lm	ll	lm	ll	lm	lm	ll	ll	ll	lm	ll	ll	lm	ll	ll	ll	lm	ll	ll	ll	lm	lm	lm	lm	ll	ll	lm
1867-T16136C	<lmxll>	lm	lm	lm	lm	ll	ll	ll	lm	lm	ll	lm	ll	ll	lm	lm	ll	ll	lm	ll	ll	ll	ll	lm	ll	lm	ll	ll	ll	ll	ll	ll	ll	ll	lm	ll	lm	lm	lm	lm	ll	lm	ll	ll	lm	ll	lm
43956-G293015C	<nnxnp>	nn	nn	np	nn	nn	nn	nn	nn	nn	nn	np	nn	nn	nn	np	np	nn	nn	nn	nn	np	nn	np	nn	np	np	nn	nn	nn	nn	np	np	np	nn	np	nn	nn	np	np	nn	nn	nn	nn	nn	np	nn
509-A325585G	<nnxnp>	np	np	np	np	np	np	np	np	np	np	np	np	np	np	np	np	nn	np	np	nn	np	nn	np	np	nn	nn	np	np	np	np	np	nn	np	np	np	nn	nn	np	nn	nn	nn	np	np	np	np	np
39202-A15175G	<hkxhk>	hh	hk	hh	hk	kk	kk	hk	hk	kk	hk	hk	hh	hk	hk	hk	hk	kk	hk	hk	hk	hk	hk	kk	kk	kk	kk	hk	hh	hk	hk	hk	hk	kk	hk	hk	hk	kk	hk	hh	hk	kk	hk	hk	hk	hh	kk
393-A516530G	<nnxnp>	nn	np	nn	nn	np	nn	nn	nn	np	nn	nn	np	nn	nn	nn	nn	nn	np	nn	nn	np	np	nn	np	nn	np	np	np	np	nn	np	nn	nn	nn	np	nn	nn	nn	nn	nn	np	np	np	nn	nn	nn
1104-T26544C	<lmxll>	ll	lm	lm	ll	ll	ll	ll	ll	lm	lm	lm	ll	lm	ll	ll	lm	lm	lm	ll	lm	ll	ll	lm	lm	ll	lm	lm	ll	ll	lm	lm	ll	lm	lm	lm	lm	lm	ll	ll	ll	lm	ll	ll	ll	ll	ll
157-G36522A	<hkxhk>	hk	kk	hh	kk	hk	hh	hk	kk	hk	hk	hh	hk	hk	hk	kk	hh	hk	hh	hk	kk	hk	hk	hk	hk	kk	kk	hk	hk	hk	hh	hk	hk	kk	hk	hk	hk	hh	hh	hh	hk	hh	kk	hk	hk	hh	hh
410-T138521A	<lmxll>	ll	ll	ll	lm	ll	ll	ll	ll	ll	ll	ll	lm	lm	lm	ll	lm	lm	ll	lm	ll	lm	lm	ll	ll	ll	ll	lm	ll	ll	ll	ll	ll	ll	ll	ll	ll	lm	lm	ll	ll	ll	lm	ll	lm	ll	ll
105-C57561T	<lmxll>	ll	ll	ll	ll	lm	ll	ll	ll	ll	lm	ll	ll	lm	ll	ll	ll	ll	ll	ll	ll	ll	ll	ll	ll	ll	ll	lm	ll	lm	lm	lm	ll	ll	ll	lm	lm	ll	ll	lm	lm	ll	ll	lm	ll	lm	ll
1866-A434775C	<lmxll>	lm	lm	lm	ll	lm	ll	ll	lm	ll	ll	lm	ll	ll	lm	ll	ll	lm	ll	lm	lm	ll	lm	lm	ll	ll	lm	lm	ll	ll	ll	ll	ll	lm	ll	ll	lm	lm	lm	lm	ll	lm	ll	ll	ll	ll	lm
236-C434705G	<hkxhk>	hk	hh	hk	hk	hk	hk	hk	hk	hh	hk	hk	hh	hk	hk	hk	hk	hk	hh	hk	hk	hh	hh	hk	hh	hk	hh	--	hh	hk	hk	hk	hk	hk	hk	hk	hk	hk	hk	hk	hk	hh	hh	hk	hk	hk	hk
43522-A34216G	<lmxll>	lm	ll	ll	ll	lm	lm	ll	lm	ll	lm	lm	lm	ll	ll	lm	ll	lm	ll	ll	lm	lm	ll	lm	lm	ll	lm	lm	ll	lm	ll	lm	ll	lm	lm	lm	lm	ll	lm	ll	lm	ll	ll	ll	lm	ll	lm
934-T141386A	<nnxnp>	nn	nn	nn	np	nn	nn	np	np	np	np	nn	np	np	np	np	nn	nn	nn	np	np	nn	np	np	np	np	np	np	np	nn	nn	np	np	np	np	np	np	nn	nn	nn	np	nn	np	nn	np	nn	nn
40638-A9968G	<nnxnp>	nn	np	np	np	np	np	np	nn	np	nn	nn	nn	np	nn	nn	nn	np	np	nn	nn	np	nn	np	np	np	nn	np	nn	nn	nn	nn	np	np	np	nn	nn	np	np	nn	np	nn	np	nn	nn	nn	nn
132-C34524T	<efxeg>	eg	eg	fg	eg	ef	ef	fg	ef	fg	eg	fg	fg	eg	ef	ef	fg	fg	ef	ef	ef	fg	eg	fg	fg	fg	fg	fg	fg	eg	eg	eg	ef	ef	eg	fg	fg	eg	fg	eg	fg	ee	ef	ee	fg	fg	eg
1834-C305919T	<lmxll>	ll	ll	ll	lm	ll	ll	lm	ll	lm	ll	ll	ll	lm	lm	ll	lm	ll	lm	lm	ll	ll	lm	ll	ll	ll	ll	ll	lm	ll	lm	ll	ll	ll	ll	ll	ll	lm	ll	ll	ll	ll	ll	lm	ll	lm	ll
3-A757158G	<nnxnp>	nn	nn	nn	np	nn	nn	np	np	np	np	nn	np	nn	np	np	nn	nn	nn	nn	np	np	nn	np	np	np	nn	np	np	nn	nn	np	np	np	np	np	np	nn	nn	nn	np	nn	np	nn	nn	nn	nn
929-T82901C	<nnxnp>	np	np	np	np	nn	np	np	nn	np	np	np	nn	nn	np	nn	np	np	np	np	np	np	nn	np	np	np	nn	np	np	nn	np	np	nn	np	np	np	np	np	np	nn	nn	nn	np	np	nn	np	np
1018-G296399A	<hkxhk>	kk	hk	kk	kk	hh	kk	kk	kk	hk	hk	hk	hk	hk	kk	kk	kk	kk	hk	kk	kk	hk	hk	kk	hk	kk	hk	hh	hk	hh	hk	hh	kk	kk	kk	hh	kk	kk	kk	hk	hk	hk	hk	hh	kk	hk	kk
313-C500535A	<nnxnp>	np	np	nn	np	np	nn	np	np	np	np	nn	nn	np	np	np	nn	nn	np	np	np	nn	np	np	np	np	np	np	np	np	nn	np	np	np	np	np	np	np	nn	nn	np	nn	nn	np	np	nn	nn
625-G805250A	<hkxhk>	kk	kk	hk	kk	hk	hh	hh	kk	hk	hk	hk	hk	hk	hk	hk	hk	hk	hk	hh	kk	kk	hh	hh	hk	hh	kk	kk	hk	hh	hh	hk	hk	kk	hh	kk	hk	hh	hh	hh	hk	hk	hk	hh	hk	hk	hh
163-A155097C	<lmxll>	ll	ll	lm	ll	ll	lm	lm	ll	lm	lm	lm	lm	lm	lm	ll	lm	ll	lm	lm	ll	ll	lm	lm	lm	lm	ll	lm	ll	lm	lm	lm	lm	ll	lm	lm	lm	lm	lm	lm	lm	lm	ll	lm	lm	lm	lm
43954-C390738T	<lmxll>	lm	lm	ll	lm	lm	ll	ll	lm	ll	ll	ll	ll	ll	ll	lm	ll	lm	ll	ll	lm	lm	ll	ll	ll	ll	lm	ll	ll	ll	ll	ll	ll	lm	ll	ll	ll	ll	ll	ll	ll	ll	lm	ll	ll	ll	ll
41164-A54480C	<lmxll>	lm	lm	ll	lm	lm	lm	lm	ll	lm	lm	lm	lm	ll	lm	lm	lm	ll	lm	lm	ll	ll	lm	ll	lm	lm	ll	ll	lm	lm	lm	lm	lm	lm	ll	lm	lm	lm	lm	ll	lm	ll	ll	lm	ll	ll	ll
640-C103120G	<nnxnp>	nn	nn	np	np	np	nn	np	nn	np	nn	np	np	nn	np	nn	nn	nn	np	np	nn	nn	np	nn	nn	nn	np	nn	np	nn	nn	nn	nn	nn	np	nn	np	nn	np	nn	nn	np	np	np	np	np	nn
1644-T42775C	<nnxnp>	nn	nn	np	nn	nn	np	np	nn	nn	np	nn	nn	np	np	nn	np	np	np	np	nn	np	nn	nn	nn	nn	np	np	np	nn	np	np	nn	np	np	np	nn	np	nn	np	nn	nn	np	nn	nn	nn	np
211-C530477G	<nnxnp>	nn	nn	np	nn	nn	np	nn	nn	nn	nn	np	nn	nn	nn	nn	np	np	nn	nn	nn	np	nn	nn	nn	nn	nn	nn	nn	nn	np	nn	nn	nn	nn	nn	nn	nn	np	np	nn	np	np	--	nn	np	np
1543-G29013A	<lmxll>	ll	ll	lm	lm	ll	ll	lm	lm	ll	ll	ll	ll	lm	ll	ll	ll	lm	ll	lm	lm	lm	ll	lm	ll	ll	lm	lm	ll	lm	ll	ll	ll	ll	lm	ll	ll	ll	lm	lm	ll	lm	lm	ll	lm	lm	lm
365-T782346C	<nnxnp>	np	nn	nn	nn	nn	nn	np	np	nn	np	np	np	nn	np	np	np	nn	nn	np	np	nn	np	nn	nn	nn	np	nn	np	np	np	np	nn	np	nn	nn	np	nn	nn	nn	nn	np	nn	np	np	np	np
1066-T301355C	<lmxll>	lm	lm	ll	ll	ll	ll	ll	ll	ll	ll	ll	ll	ll	ll	lm	lm	lm	ll	lm	ll	ll	lm	lm	ll	ll	ll	lm	ll	ll	lm	ll	ll	ll	ll	lm	ll	lm	ll	ll	lm	ll	ll	ll	ll	lm	ll
1017-G559241C	<lmxll>	lm	lm	ll	lm	lm	ll	ll	lm	ll	ll	ll	ll	ll	ll	lm	ll	lm	ll	ll	lm	lm	ll	ll	ll	ll	lm	ll	ll	ll	ll	ll	ll	lm	ll	ll	ll	ll	ll	ll	ll	ll	lm	ll	ll	ll	ll
1736-G550540A	<lmxll>	lm	lm	lm	ll	lm	lm	ll	lm	ll	lm	lm	lm	ll	ll	lm	ll	lm	ll	ll	lm	lm	ll	lm	lm	lm	lm	lm	ll	lm	ll	lm	lm	lm	lm	lm	lm	ll	lm	lm	lm	lm	lm	ll	lm	ll	lm
63-A399446G	<nnxnp>	np	nn	nn	np	nn	nn	np	np	np	nn	np	nn	np	np	nn	np	nn	nn	nn	nn	nn	np	nn	nn	np	nn	np	np	nn	np	nn	np	nn	np	np	np	np	nn	np	nn	nn	nn	np	nn	np	np
413-T518362A	<lmxll>	ll	lm	lm	lm	lm	ll	lm	lm	lm	lm	lm	lm	lm	ll	ll	lm	lm	lm	lm	ll	ll	lm	ll	lm	ll	ll	lm	lm	lm	ll	ll	lm	lm	lm	lm	lm	lm	lm	lm	lm	lm	lm	lm	lm	lm	lm
43616-C127671A	<nnxnp>	np	nn	np	np	np	np	np	np	nn	np	nn	nn	np	np	np	np	np	nn	np	np	nn	nn	np	nn	np	nn	np	nn	nn	np	nn	np	np	np	nn	np	np	np	np	np	nn	nn	nn	np	np	nn
1584-G113150A	<lmxll>	lm	lm	ll	ll	ll	lm	lm	ll	ll	ll	lm	ll	ll	ll	ll	ll	ll	lm	lm	lm	ll	lm	lm	ll	ll	ll	lm	ll	ll	lm	lm	lm	ll	ll	lm	ll	ll	lm	lm	ll	lm	ll	ll	ll	lm	lm
1528-A195865G	<hkxhk>	hh	hk	hh	hk	hk	hh	hk	hh	hh	hk	hk	hh	kk	kk	kk	kk	hk	hk	hk	hh	hh	hh	hh	hh	hk	hh	kk	hk	hh	hk	hk	hk	hh	kk	hk	hk	hh	hk	hh	hk	hh	hk	hh	kk	hk	hk
1441-T368C	<hkxhk>	hk	hk	hk	kk	hk	hk	--	hh	kk	hk	hk	hk	kk	hk	hh	hk	hk	kk	kk	hh	hh	kk	hh	hk	hk	hh	hk	hk	hk	hk	hh	hh	kk	hk	hh	hh	kk	hk	hh	hk	hh	hk	--	hh	hk	hh
1385-T207417A	<nnxnp>	nn	np	np	np	nn	np	nn	np	nn	np	np	nn	np	nn	nn	np	np	np	np	np	np	np	np	np	np	nn	np	np	nn	np	np	np	np	np	np	np	np	np	nn	np	np	np	np	np	np	np
82-A538196G	<nnxnp>	nn	np	np	np	nn	np	nn	np	nn	nn	np	nn	np	nn	np	nn	np	np	np	np	np	np	np	np	np	nn	np	np	nn	np	np	np	np	np	nn	nn	np	np	np	np	np	np	np	np	np	np
1174-G497286A	<hkxhk>	kk	kk	hh	hk	kk	hk	hh	hk	hk	hh	hk	hh	hk	hk	hk	hk	kk	hk	hk	hk	kk	hk	hh	hk	hh	kk	hh	hh	hh	hk	hk	hk	hk	hh	hk	hh	hk	hh	hh	hh	hk	hk	hk	hk	hk	hk
42-C430879T	<nnxnp>	nn	nn	np	np	nn	nn	np	nn	np	np	np	np	nn	nn	nn	np	np	nn	np	nn	np	nn	np	np	np	np	np	np	np	np	nn	nn	nn	nn	np	np	np	np	np	np	np	nn	np	np	np	np
1546-C43285T	<lmxll>	lm	ll	ll	lm	ll	lm	lm	ll	lm	lm	ll	lm	lm	lm	lm	lm	ll	lm	ll	ll	lm	ll	ll	lm	lm	ll	ll	lm	lm	lm	lm	lm	ll	lm	lm	ll	lm	lm	lm	lm	ll	lm	lm	lm	lm	ll
162-G165037A	<lmxll>	ll	lm	ll	lm	lm	lm	--	lm	ll	ll	lm	lm	ll	lm	lm	ll	lm	ll	lm	ll	lm	ll	lm	ll	ll	lm	lm	lm	ll	lm	lm	ll	lm	lm	lm	ll	lm	lm	lm	ll	ll	--	--	lm	lm	ll
42684-C117024T	<lmxll>	lm	lm	lm	ll	lm	lm	lm	lm	lm	lm	lm	ll	ll	ll	lm	ll	ll	lm	ll	lm	ll	ll	lm	lm	lm	lm	ll	lm	lm	lm	lm	lm	lm	lm	lm	lm	ll	ll	lm	lm	lm	ll	lm	ll	lm	lm
493-C129196T	<nnxnp>	nn	nn	nn	nn	nn	np	np	nn	np	nn	nn	nn	nn	nn	nn	np	np	np	nn	nn	nn	nn	nn	nn	np	np	nn	np	nn	np	np	nn	np	np	np	nn	nn	nn	nn	nn	np	np	nn	nn	nn	np
574-T25910G	<lmxll>	lm	lm	lm	lm	lm	ll	ll	lm	ll	ll	ll	ll	ll	ll	lm	ll	lm	ll	ll	lm	lm	ll	ll	ll	ll	lm	lm	lm	ll	ll	ll	ll	lm	ll	ll	ll	ll	ll	ll	ll	ll	lm	ll	ll	ll	ll
43574-A196234C	<lmxll>	ll	ll	ll	ll	lm	ll	ll	ll	ll	lm	ll	lm	lm	ll	lm	ll	ll	lm	ll	lm	ll	ll	ll	lm	ll	lm	lm	ll	lm	lm	ll	ll	ll	ll	lm	lm	ll	ll	lm	lm	ll	ll	lm	ll	lm	ll
44064-G55870A	<lmxll>	lm	ll	ll	lm	ll	lm	lm	ll	lm	ll	ll	lm	lm	lm	lm	lm	ll	lm	ll	ll	lm	ll	ll	lm	lm	ll	ll	lm	lm	lm	lm	lm	ll	lm	lm	ll	lm	lm	lm	lm	ll	lm	lm	lm	lm	lm
43988-C70464A	<nnxnp>	np	nn	nn	nn	nn	nn	np	np	nn	np	np	np	nn	np	np	np	nn	nn	np	np	nn	np	nn	nn	nn	np	nn	np	np	np	np	nn	np	nn	nn	np	nn	nn	nn	nn	np	nn	np	np	np	np
1484-C53598T	<efxeg>	eg	eg	eg	fg	eg	eg	eg	eg	eg	eg	eg	fg	ef	ef	eg	ef	fg	eg	fg	eg	fg	fg	eg	eg	eg	eg	ef	eg	eg	eg	eg	eg	eg	eg	eg	eg	fg	fg	eg	eg	eg	fg	eg	ef	eg	eg
1881-C64462T	<lmxll>	ll	ll	ll	lm	ll	ll	lm	ll	lm	ll	ll	ll	lm	lm	ll	lm	ll	lm	lm	ll	ll	lm	ll	ll	ll	ll	ll	lm	ll	lm	ll	ll	lm	ll	ll	ll	lm	ll	ll	ll	ll	ll	lm	ll	lm	ll
980-C419017T	<hkxhk>	hh	hk	kk	kk	hk	hk	hk	hk	hh	kk	kk	hk	kk	hk	hk	hk	kk	hk	kk	hk	kk	hk	hk	kk	kk	hk	hk	kk	hk	hk	hk	kk	kk	kk	hk	kk	kk	kk	hh	kk	hk	kk	kk	kk	hk	hk
1094-A286017G	<nnxnp>	np	np	nn	np	np	nn	np	np	np	np	nn	np	np	np	np	nn	nn	np	np	np	nn	np	np	np	np	np	np	np	np	nn	np	np	np	np	np	np	nn	nn	nn	np	nn	nn	np	np	nn	nn
40442-T42905C	<nnxnp>	nn	np	nn	nn	nn	nn	np	nn	nn	nn	np	np	nn	nn	nn	nn	--	np	nn	nn	np	np	np	np	nn	np	nn	np	np	nn	np	nn	nn	nn	np	nn	nn	nn	nn	nn	np	np	np	nn	nn	np
38824-A1625C	<nnxnp>	nn	nn	nn	nn	nn	nn	nn	np	nn	nn	np	nn	nn	np	np	np	nn	nn	nn	np	np	nn	np	nn	nn	np	nn	np	nn	np	np	np	nn	nn	np	np	nn	nn	np	nn	np	nn	nn	np	np	np
150-A337617G	<nnxnp>	np	nn	nn	np	nn	nn	np	nn	nn	nn	np	nn	nn	np	nn	np	nn	nn	np	np	nn	np	nn	nn	nn	np	nn	np	np	nn	np	nn	np	np	nn	nn	nn	np	nn	nn	np	nn	nn	np	np	np
C21484-G820A	<lmxll>	lm	lm	lm	ll	lm	lm	lm	lm	lm	lm	lm	ll	ll	ll	lm	ll	ll	lm	ll	lm	lm	ll	lm	lm	lm	lm	ll	lm	lm	lm	lm	lm	lm	lm	lm	lm	ll	ll	lm	lm	lm	ll	lm	ll	lm	lm
257-T1002059C	<nnxnp>	nn	nn	nn	nn	nn	nn	nn	np	nn	nn	np	nn	nn	np	np	np	nn	nn	nn	np	np	nn	np	nn	nn	np	nn	np	nn	np	np	np	nn	nn	np	np	nn	nn	np	nn	np	nn	nn	np	np	np
578-A197434G	<nnxnp>	nn	nn	nn	nn	nn	nn	nn	np	nn	nn	np	nn	nn	np	np	np	nn	nn	nn	np	np	nn	np	nn	nn	np	nn	np	nn	np	np	np	nn	nn	np	np	nn	nn	np	nn	np	nn	nn	np	np	nn
388-C14603T	<lmxll>	lm	ll	ll	ll	lm	lm	ll	lm	ll	lm	lm	lm	ll	ll	lm	ll	lm	ll	ll	lm	lm	ll	lm	lm	ll	lm	lm	ll	lm	ll	lm	ll	lm	lm	lm	lm	ll	lm	ll	lm	ll	ll	ll	lm	ll	lm
44064-T265601A	<lmxll>	ll	lm	lm	ll	lm	ll	ll	lm	ll	lm	lm	ll	ll	ll	ll	ll	lm	ll	lm	lm	ll	lm	lm	ll	ll	lm	lm	ll	ll	ll	ll	ll	lm	ll	ll	lm	ll	ll	ll	ll	lm	ll	ll	ll	ll	ll
149-T164875C	<lmxll>	lm	ll	ll	ll	lm	lm	ll	ll	lm	lm	lm	lm	ll	lm	lm	lm	ll	lm	ll	ll	ll	lm	ll	lm	lm	ll	ll	lm	ll	lm	lm	lm	lm	ll	lm	lm	lm	ll	ll	lm	ll	ll	lm	ll	ll	ll
269-C203389T	<lmxll>	ll	lm	ll	lm	ll	lm	ll	lm	ll	lm	lm	lm	ll	lm	lm	ll	lm	ll	lm	ll	lm	ll	lm	ll	ll	lm	lm	lm	ll	lm	lm	ll	lm	lm	lm	ll	lm	lm	lm	ll	ll	ll	ll	lm	lm	ll
1543-T30053A	<nnxnp>	np	nn	np	np	np	np	np	nn	nn	np	np	--	np	nn	np	np	np	np	np	np	np	np	nn	np	np	np	np	nn	nn	np	np	nn	np	np	np	np	nn	nn	np	np	nn	np	np	nn	nn	np
36158-G23406T	<hkxhk>	kk	hk	hh	kk	hk	kk	hk	hk	kk	hh	hk	--	hk	hk	--	hk	hh	hk	hh	hk	hk	hk	hk	kk	--	hh	hh	kk	kk	hk	hk	kk	hh	hk	hk	hk	hk	kk	hk	hk	hk	hk	kk	kk	hk	hk
492-G201084A	<nnxnp>	nn	np	nn	np	nn	nn	np	np	np	np	nn	np	np	np	np	nn	nn	nn	np	np	nn	np	np	np	np	np	np	np	np	nn	np	np	np	np	np	np	nn	nn	nn	np	nn	np	np	np	nn	nn
1219-A484838G	<nnxnp>	nn	np	np	np	nn	np	nn	np	nn	nn	nn	nn	np	nn	np	nn	np	np	np	np	np	np	np	np	np	nn	np	np	nn	np	np	np	np	np	nn	nn	np	np	np	np	np	np	np	np	np	np
298-C459716G	<nnxnp>	np	nn	nn	nn	nn	nn	np	np	nn	np	nn	nn	np	nn	np	nn	np	nn	nn	np	np	np	nn	nn	np	nn	np	np	np	np	np	np	nn	nn	np	np	np	np	nn	nn	nn	np	nn	np	np	np
1017-G377060A	<nnxnp>	np	np	nn	nn	np	np	nn	nn	np	nn	np	nn	np	nn	nn	np	np	np	np	nn	np	np	nn	nn	nn	np	nn	nn	np	np	nn	np	nn	nn	nn	nn	np	np	np	nn	np	nn	np	np	np	np
1862-T254299G	<hkxhk>	kk	kk	hh	hk	hk	hk	hh	hk	hh	hk	hh	hh	kk	hk	hk	hh	hh	hk	hk	hk	hh	kk	hh	hh	hh	hh	hh	hh	hk	hk	kk	hk	hk	kk	hh	hh	kk	hh	hk	hh	hk	hk	hk	hh	hh	hk
1589-A104064T	<nnxnp>	nn	np	nn	nn	nn	nn	nn	np	nn	np	np	np	nn	nn	np	nn	nn	nn	nn	nn	np	np	nn	nn	np	nn	nn	nn	nn	nn	np	nn	nn	nn	np	np	np	nn	nn	np	np	nn	np	nn	np	nn
383-C193821T	<lmxll>	ll	ll	ll	ll	lm	ll	ll	ll	ll	lm	ll	ll	lm	ll	ll	ll	ll	ll	ll	ll	ll	ll	ll	ll	ll	ll	lm	ll	lm	lm	lm	ll	ll	ll	lm	ll	ll	ll	lm	lm	ll	ll	lm	ll	lm	ll
433-G852761A	<hkxhk>	kk	kk	hh	hk	hk	hk	hh	hk	hh	hk	hh	hh	kk	hk	hk	hh	hh	hk	hk	hk	hh	kk	hh	hh	hh	hh	hh	hh	hk	hk	kk	hk	hk	kk	hh	hh	kk	hh	hk	hh	hk	hk	hk	hh	hh	hk
617-T159660C	<lmxll>	ll	lm	lm	lm	ll	ll	lm	ll	lm	ll	ll	ll	lm	lm	ll	lm	ll	lm	lm	ll	ll	lm	ll	ll	lm	ll	ll	lm	ll	lm	ll	lm	ll	ll	ll	ll	lm	ll	lm	ll	--	lm	lm	ll	lm	ll
43954-G79948A	<lmxll>	lm	lm	ll	lm	lm	ll	ll	lm	ll	ll	ll	ll	ll	ll	lm	ll	lm	ll	ll	lm	lm	ll	ll	ll	ll	lm	ll	ll	ll	ll	ll	ll	lm	ll	ll	ll	ll	ll	ll	ll	ll	lm	ll	ll	ll	ll
43954-G96199A	<nnxnp>	np	np	nn	nn	np	np	nn	nn	np	nn	np	nn	np	nn	nn	np	np	np	np	nn	np	np	nn	nn	nn	np	nn	nn	np	np	nn	np	nn	nn	nn	nn	np	np	np	nn	np	nn	np	np	np	np
1803-A2315T	<nnxnp>	np	np	np	np	np	nn	nn	np	nn	np	np	np	np	np	np	nn	nn	nn	nn	np	nn	np	np	np	nn	nn	np	nn	np	nn	nn	np	nn	nn	nn	np	np	np	np	np	np	nn	np	np	np	nn
121-T484620A	<hkxhk>	hk	hk	hk	hk	hh	hk	kk	hh	hk	hk	hh	hk	kk	kk	kk	hk	hk	hk	hh	hh	kk	hk	hh	hk	hk	hh	hk	hk	hk	hk	hk	hk	hh	hk	kk	hk	kk	hk	kk	kk	hh	kk	hk	hk	kk	kk
1203-A5873G	<lmxll>	lm	ll	ll	lm	ll	lm	lm	lm	lm	ll	ll	lm	lm	lm	lm	lm	ll	lm	ll	ll	lm	ll	ll	ll	lm	ll	ll	lm	lm	lm	lm	lm	ll	lm	lm	ll	lm	lm	lm	lm	ll	lm	lm	lm	lm	lm
42348-G121951A	<lmxll>	lm	lm	ll	ll	ll	lm	ll	lm	ll	ll	ll	ll	ll	ll	ll	ll	ll	lm	lm	lm	ll	lm	lm	ll	ll	ll	lm	ll	ll	lm	lm	lm	ll	ll	lm	ll	ll	lm	lm	ll	lm	ll	ll	ll	lm	lm
402-G466052A	<hkxhk>	hk	hk	kk	kk	hk	hk	kk	hh	kk	kk	kk	hk	hk	kk	hk	kk	kk	hk	hk	hk	kk	hh	hk	kk	kk	hk	hk	kk	hk	hk	hk	hh	kk	kk	hk	kk	kk	hk	hh	hk	hh	kk	kk	hk	hk	hk
1188-G619970T	<nnxnp>	nn	nn	np	nn	nn	nn	nn	nn	nn	nn	np	nn	nn	nn	np	np	nn	nn	nn	nn	np	nn	np	nn	np	np	nn	nn	nn	nn	np	np	np	nn	np	nn	nn	np	np	nn	nn	nn	nn	nn	np	nn
1492-A2607G	<nnxnp>	nn	np	nn	nn	np	nn	nn	nn	nn	nn	np	np	np	np	np	np	np	nn	nn	np	np	nn	np	nn	np	np	nn	nn	np	np	np	nn	nn	nn	nn	nn	np	nn	nn	np	nn	np	np	nn	nn	nn
42046-T57773C	<lmxll>	lm	lm	ll	ll	ll	lm	ll	lm	ll	ll	ll	ll	ll	lm	lm	ll	ll	ll	ll	lm	lm	ll	lm	ll	lm	lm	ll	ll	ll	lm	lm	ll	ll	ll	ll	ll	ll	ll	ll	ll	ll	lm	ll	ll	ll	ll
1497-C93631T	<lmxll>	ll	ll	ll	ll	lm	lm	lm	ll	ll	lm	ll	lm	lm	ll	ll	lm	lm	ll	lm	lm	lm	lm	ll	lm	ll	lm	lm	lm	lm	lm	lm	lm	lm	ll	lm	ll	ll	ll	ll	lm	ll	lm	lm	ll	lm	ll
86-T348638A	<nnxnp>	nn	nn	nn	nn	np	np	nn	nn	np	np	np	nn	np	np	nn	np	np	nn	np	nn	np	nn	np	np	np	np	nn	nn	nn	np	np	np	np	nn	np	np	np	nn	np	nn	np	nn	nn	nn	nn	np
557-A251861T	<hkxhk>	hh	hk	hh	hk	hk	hh	hk	hh	hh	hh	hk	hh	kk	kk	kk	kk	hk	hk	hk	hh	hh	hh	hh	hh	hk	hh	kk	hk	hh	hk	hk	hk	hh	kk	hk	hh	hh	hk	hh	hk	hh	hk	hh	kk	hk	hk
1350-G263472A	<lmxll>	ll	lm	lm	lm	lm	ll	ll	lm	lm	ll	lm	ll	ll	ll	ll	ll	lm	lm	ll	lm	ll	ll	lm	lm	lm	lm	lm	ll	lm	lm	lm	lm	lm	lm	lm	lm	lm	lm	ll	lm	ll	ll	ll	ll	ll	ll
1359-A80610G	<hkxhk>	kk	hk	kk	kk	hh	kk	kk	kk	hk	hk	hk	hk	hk	kk	kk	kk	kk	hk	kk	kk	hk	hk	kk	hk	kk	hk	hh	hk	hh	hk	hh	kk	kk	hk	hh	kk	kk	kk	hk	hk	hk	hk	hh	kk	hk	kk
321-T608207G	<hkxhk>	hh	hh	hk	hk	hh	kk	kk	hh	hk	kk	hh	hk	kk	kk	hk	kk	hk	kk	hk	hh	kk	hh	hh	hk	hk	hk	hk	kk	hk	kk	kk	hk	hk	kk	kk	hh	hk	hk	hk	hk	hh	kk	hk	hk	hk	hk
773-G139053A	<hkxhk>	hh	hk	hh	hh	hk	hh	hh	hh	hk	hk	hh	hk	hk	hh	hk	hh	hh	hk	hh	hk	hk	hk	hh	hk	hh	hk	hk	hk	hk	hk	hk	hh	hh	hh	hk	hk	hh	hh	hk	hk	hk	hk	hk	hh	hk	hh
698-A384421T	<hkxhk>	hk	hk	hk	kk	hh	hh	kk	hh	hk	hk	hk	hh	hk	kk	hk	kk	hh	hk	kk	hk	hh	kk	hh	hh	hk	hk	hh	kk	hk	kk	hk	hh	hk	hh	hh	hk	hk	hh	hk	hh	kk	hk	hk	hk	kk	hk
150-G243543A	<hkxhk>	kk	hh	hh	hk	hk	hk	hk	hk	hh	hk	kk	hk	hh	hk	hk	hk	hk	hh	hk	kk	hk	hk	hk	hk	hh	kk	hk	hk	kk	hh	kk	hh	kk	kk	hk	hk	hh	kk	hh	hk	hk	hh	hh	kk	hk	kk
C28306-C2804T	<lmxll>	--	ll	ll	ll	lm	lm	ll	ll	lm	--	lm	lm	ll	--	--	lm	ll	lm	ll	ll	ll	lm	ll	lm	lm	ll	ll	--	ll	lm	lm	lm	lm	ll	lm	--	lm	ll	ll	--	ll	ll	lm	ll	ll	ll
43024-G138507C	<nnxnp>	np	np	nn	np	np	np	nn	np	np	nn	np	np	nn	nn	nn	np	nn	np	nn	np	nn	np	np	np	np	np	nn	np	np	nn	np	np	nn	nn	nn	nn	nn	np	nn	nn	np	nn	np	np	nn	nn
1094-A528059G	<hkxhk>	kk	kk	hh	kk	kk	hh	hk	kk	hk	hk	hh	hk	hk	hk	kk	hh	hk	hk	hk	kk	hk	hk	kk	hk	kk	kk	hk	hk	hk	hk	kk	hk	hk	hk	hk	--	hh	hh	hh	hk	hh	hk	hk	hk	hh	hh
226-T797149C	<nnxnp>	nn	nn	np	np	nn	nn	np	nn	np	np	np	np	nn	nn	nn	np	np	nn	np	nn	np	nn	np	np	np	np	np	np	np	np	nn	nn	nn	nn	np	np	np	np	np	np	np	nn	np	np	np	np
854-T336015C	<lmxll>	lm	ll	ll	lm	ll	lm	lm	ll	lm	ll	ll	lm	lm	lm	lm	lm	ll	lm	ll	ll	lm	ll	ll	lm	lm	ll	ll	lm	lm	lm	lm	lm	ll	lm	lm	ll	lm	lm	lm	lm	ll	lm	lm	lm	lm	lm
335-A213625G	<nnxnp>	np	nn	nn	nn	np	nn	np	nn	np	np	np	np	nn	np	nn	np	nn	nn	nn	nn	nn	nn	nn	nn	nn	np	nn	nn	np	nn	nn	nn	nn	nn	np	np	nn	nn	nn	nn	nn	nn	nn	nn	nn	nn
1232-A118120G	<nnxnp>	nn	nn	np	nn	nn	np	np	nn	np	nn	nn	nn	nn	nn	nn	np	np	np	np	nn	np	nn	nn	nn	np	np	np	np	nn	np	np	nn	np	np	np	nn	nn	nn	np	nn	nn	np	nn	nn	nn	np
664-A63520C	<nnxnp>	np	np	np	np	nn	np	np	np	np	np	nn	nn	np	np	np	nn	nn	np	np	np	nn	np	nn	np	np	nn	np	nn	nn	np	np	np	np	nn	nn	nn	np	np	np	np	np	np	np	nn	np	np
198-C584607T	<hkxhk>	kk	hh	hk	kk	hk	kk	kk	hk	kk	hh	hh	hk	kk	kk	hk	kk	hk	kk	hk	hk	hk	hh	hk	kk	hk	hk	hk	kk	kk	kk	hk	kk	hk	kk	hk	hh	hk	kk	kk	hk	hh	kk	hk	kk	hk	kk
888-A146425T	<lmxll>	lm	lm	lm	ll	lm	ll	lm	ll	--	ll	ll	ll	lm	ll	ll	lm	ll	lm	ll	lm	ll	lm	ll	lm	lm	ll	ll	ll	lm	ll	ll	lm	ll	ll	ll	lm	ll	ll	ll	lm	lm	lm	lm	lm	ll	--
42422-A31542T	<lmxll>	lm	lm	lm	lm	lm	--	lm	--	lm	ll	ll	ll	ll	ll	lm	lm	lm	lm	--	lm	ll	lm	ll	lm	lm	lm	lm	ll	lm	ll	--	lm	lm	lm	ll	lm	lm	lm	ll	lm	lm	lm	lm	lm	ll	lm
488-G103012A	<lmxll>	lm	ll	ll	ll	lm	ll	ll	ll	ll	lm	ll	ll	lm	ll	ll	ll	ll	ll	ll	ll	ll	ll	ll	ll	ll	ll	ll	ll	lm	lm	lm	ll	ll	lm	lm	ll	lm	ll	lm	lm	ll	ll	lm	ll	lm	ll
386-T111436C	<nnxnp>	np	nn	np	np	nn	np	np	np	np	np	nn	nn	nn	nn	nn	nn	nn	np	np	nn	nn	np	nn	np	nn	nn	np	np	nn	nn	nn	np	np	np	np	np	nn	np	np	nn	np	nn	nn	np	np	np
544-G308234A	<nnxnp>	np	np	nn	nn	np	np	nn	np	nn	nn	nn	nn	np	np	np	nn	nn	np	nn	np	nn	np	nn	nn	nn	nn	nn	nn	nn	nn	np	np	np	np	nn	nn	nn	nn	nn	nn	nn	np	nn	nn	nn	nn
408-T26139C	<lmxll>	ll	ll	ll	--	ll	lm	ll	lm	ll	lm	lm	lm	lm	lm	ll	ll	ll	ll	lm	ll	lm	ll	lm	ll	ll	ll	ll	lm	ll	lm	lm	ll	ll	ll	lm	ll	ll	ll	lm	ll	ll	ll	ll	ll	lm	ll
1476-A234967C	<hkxhk>	hh	hh	kk	hk	hk	hh	hh	hk	hk	hk	hh	hk	hk	hk	hk	hk	kk	hh	hh	hk	hk	hk	hh	hk	kk	kk	hh	hk	hk	hh	hh	hk	hk	hk	hk	kk	kk	hh	hk	kk	hk	hk	hk	hk	hh	hh
43452-A73014T	<hkxhk>	kk	hk	hh	kk	hk	kk	hk	hk	kk	hh	hk	kk	hk	hk	hk	kk	hh	kk	hh	hk	hk	hk	hk	kk	kk	hk	hh	kk	kk	hk	kk	kk	hh	hk	hk	hh	hk	kk	hk	hk	hk	hk	kk	kk	hk	hk
36862-G12383A	<hkxhk>	hk	hk	hk	hh	hk	hk	hh	kk	hh	hk	hk	hk	hh	hk	kk	hk	hk	hh	hh	kk	kk	hh	kk	hk	hk	kk	hk	hk	hk	hk	kk	kk	hh	hk	kk	kk	hh	hk	kk	hk	kk	hk	hh	kk	hk	kk
42486-T28594C	<nnxnp>	nn	np	np	nn	nn	np	nn	nn	nn	np	nn	np	nn	nn	np	nn	np	np	np	np	np	np	np	np	nn	np	nn	nn	nn	nn	np	nn	nn	nn	nn	nn	nn	np	nn	np	nn	np	nn	np	nn	nn
602-T451395G	<nnxnp>	np	np	np	np	np	nn	nn	np	nn	np	np	np	np	np	np	nn	nn	nn	np	np	np	np	np	np	nn	nn	np	nn	np	nn	nn	np	nn	nn	nn	np	np	np	np	np	nn	nn	np	np	np	nn
211-C1121595T	<hkxhk>	hk	kk	kk	hk	hh	kk	hh	kk	hk	hk	hh	hh	hk	hh	kk	hh	kk	kk	hk	kk	hk	kk	kk	hk	hk	hh	hk	hk	hh	hk	kk	hk	hk	kk	hk	hh	kk	hk	kk	hk	kk	hk	hk	hk	hk	kk
79-C638165T	<lmxll>	lm	ll	ll	lm	ll	lm	lm	ll	lm	ll	ll	lm	lm	lm	lm	lm	ll	lm	ll	ll	lm	ll	ll	lm	lm	ll	ll	lm	lm	lm	lm	lm	ll	lm	lm	ll	lm	lm	lm	lm	ll	lm	lm	lm	lm	lm
771-G78221A	<hkxhk>	hk	hk	hk	kk	hh	hh	kk	hh	hk	hh	hk	hh	hk	kk	hh	kk	hh	hk	kk	hk	hh	kk	hh	hh	hk	hk	hh	kk	hk	hk	hk	hk	hk	hk	hh	hh	kk	hk	hk	hh	kk	hk	hk	hk	kk	hh
1521-G470099A	<hkxhk>	hk	kk	hk	hk	hk	hh	hk	kk	hk	hk	kk	kk	hh	hh	kk	hk	kk	hh	hh	hk	hk	kk	kk	hk	kk	kk	hk	hk	hk	hk	hk	kk	hk	kk	hk	kk	hk	hk	hh	hk	hh	hh	hh	hk	hh	hh
750-T108829C	<lmxll>	lm	ll	ll	ll	lm	lm	lm	lm	ll	ll	ll	lm	lm	lm	lm	ll	ll	ll	lm	ll	lm	lm	ll	ll	ll	ll	ll	lm	lm	ll	ll	lm	ll	ll	ll	ll	ll	lm	lm	ll	ll	lm	lm	lm	lm	lm
1121-T91024C	<nnxnp>	nn	np	nn	nn	np	nn	np	nn	nn	nn	np	nn	np	np	np	np	nn	np	nn	nn	nn	nn	nn	nn	np	nn	np	np	nn	np	np	np	nn	np	np	nn	nn	nn	nn	np	nn	nn	nn	np	np	np
321-C260858T	<nnxnp>	np	nn	nn	np	nn	nn	np	nn	nn	nn	np	nn	nn	np	nn	np	nn	nn	np	np	nn	np	nn	nn	nn	np	nn	np	np	nn	np	nn	np	np	nn	nn	np	np	nn	nn	np	nn	nn	np	np	nn
36758-G21937C	<lmxll>	ll	ll	lm	lm	lm	ll	lm	ll	lm	lm	lm	lm	lm	lm	lm	lm	lm	ll	ll	ll	lm	ll	ll	lm	lm	lm	ll	lm	lm	ll	ll	ll	lm	lm	ll	lm	lm	ll	ll	lm	ll	lm	lm	lm	ll	ll
1203-G85872A	<nnxnp>	nn	np	nn	nn	nn	nn	nn	np	nn	np	np	np	nn	nn	np	nn	nn	nn	nn	nn	np	np	nn	nn	np	nn	nn	nn	nn	nn	np	nn	nn	nn	np	np	np	nn	nn	np	np	nn	np	nn	np	nn
696-C43713T	<nnxnp>	nn	np	np	nn	np	np	nn	np	np	np	nn	np	np	nn	np	nn	np	np	nn	nn	np	nn	np	np	np	nn	np	nn	nn	np	nn	np	nn	nn	np	np	nn	nn	np	np	nn	np	np	nn	nn	np
1004-G617734A	<lmxll>	lm	lm	lm	ll	lm	ll	ll	lm	ll	ll	lm	ll	ll	lm	ll	ll	lm	ll	lm	lm	ll	lm	lm	ll	ll	lm	lm	ll	ll	ll	ll	ll	lm	ll	ll	lm	lm	lm	lm	ll	lm	ll	ll	ll	ll	lm
42794-C138778G	<hkxhk>	kk	kk	hh	hk	hk	hk	hk	kk	hk	hk	hh	hh	hk	kk	kk	hh	hh	hk	hk	kk	hk	hk	kk	hk	kk	kk	hk	hk	hk	hk	kk	hk	hk	hk	hk	hk	hk	hh	hh	hk	hh	hk	hk	hk	hh	hh
140-T608311G	<lmxll>	ll	lm	lm	lm	lm	lm	lm	lm	lm	lm	lm	lm	lm	lm	ll	ll	ll	lm	ll	lm	lm	lm	ll	lm	ll	lm	ll	lm	ll	ll	lm	lm	lm	lm	ll	lm	ll	lm	lm	ll	lm	lm	lm	lm	lm	lm
678-C425837T	<nnxnp>	np	np	nn	np	nn	nn	nn	np	np	np	nn	np	np	np	nn	np	nn	np	nn	np	np	nn	nn	np	nn	np	np	nn	nn	nn	np	np	np	nn	np	np	nn	nn	nn	np	np	nn	nn	np	np	nn
43574-G239757A	<lmxll>	lm	lm	lm	lm	--	lm	lm	lm	lm	ll	lm	ll	ll	lm	ll	lm	lm	ll	lm	ll	lm	lm	lm	ll	lm	ll	ll	lm	ll	ll	lm	lm	lm	lm	ll	ll	lm	lm	ll	ll	lm	lm	ll	lm	ll	lm
315-A232387T	<lmxll>	lm	lm	ll	lm	lm	ll	ll	lm	ll	ll	ll	ll	ll	ll	lm	ll	lm	ll	ll	lm	lm	ll	ll	ll	ll	lm	lm	lm	ll	ll	ll	ll	lm	ll	ll	ll	ll	ll	ll	ll	ll	lm	ll	ll	ll	ll
42518-A105500G	<lmxll>	ll	ll	ll	ll	lm	ll	ll	ll	ll	lm	ll	ll	lm	ll	ll	ll	ll	ll	ll	ll	ll	ll	ll	ll	ll	ll	ll	ll	lm	lm	lm	ll	ll	lm	lm	ll	ll	ll	lm	lm	ll	ll	lm	ll	lm	ll
722-A281741T	<lmxll>	ll	ll	ll	ll	lm	ll	ll	ll	ll	lm	ll	ll	lm	ll	ll	ll	ll	lm	ll	lm	ll	ll	ll	ll	ll	ll	lm	ll	lm	lm	lm	ll	ll	ll	lm	lm	ll	ll	lm	lm	ll	ll	lm	ll	lm	ll
32850-G6598A	<nnxnp>	nn	nn	np	nn	nn	np	np	nn	nn	np	nn	nn	np	np	nn	np	np	np	np	nn	np	nn	nn	nn	nn	np	np	np	nn	np	np	nn	np	np	np	nn	np	nn	np	nn	nn	np	nn	nn	nn	np
1599-G12762A	<lmxll>	ll	ll	lm	ll	ll	lm	lm	lm	lm	ll	lm	lm	ll	lm	lm	lm	lm	lm	lm	lm	lm	ll	lm	lm	lm	lm	lm	lm	ll	ll	ll	lm	lm	ll	lm	lm	ll	lm	ll	ll	lm	lm	ll	lm	lm	lm
192-A727965G	<nnxnp>	np	nn	np	np	nn	np	np	np	nn	np	np	nn	np	np	np	np	np	nn	np	np	nn	nn	np	nn	np	nn	nn	nn	nn	np	nn	np	np	np	nn	np	np	np	np	np	nn	nn	nn	np	np	np
535-C611043A	<lmxll>	lm	lm	lm	ll	lm	lm	lm	lm	lm	lm	lm	ll	ll	ll	lm	ll	ll	lm	ll	lm	ll	ll	lm	lm	lm	lm	ll	ll	lm	lm	lm	lm	lm	lm	lm	lm	ll	ll	lm	lm	lm	ll	lm	ll	lm	lm
43742-G135252T	<nnxnp>	nn	np	np	nn	np	np	nn	np	np	nn	nn	np	np	nn	nn	nn	np	np	nn	nn	np	nn	np	np	np	nn	np	nn	nn	nn	nn	np	nn	np	np	nn	np	np	np	np	nn	np	np	nn	nn	nn
117-A122958G	<nnxnp>	nn	np	nn	nn	np	nn	np	nn	nn	nn	np	nn	np	np	np	np	nn	np	nn	nn	nn	nn	nn	nn	np	nn	np	np	nn	np	np	np	nn	np	np	nn	nn	nn	nn	np	nn	nn	nn	np	np	np
USC_43667-775-0	<hkxhk>	kk	kk	kk	hk	hk	hh	hh	kk	hk	hk	kk	hk	hk	kk	kk	hh	hh	hk	kk	kk	hk	kk	kk	hk	hh	hk	kk	hh	hk	hh	hh	hk	hk	hh	hh	kk	kk	kk	kk	hk	hk	hh	hk	hk	hk	hk
888-A16347G	<hkxhk>	hk	hh	hh	hk	kk	hh	kk	hh	hk	hk	hk	kk	hk	kk	hk	kk	hk	hh	hk	hh	hk	hh	hh	hk	hk	kk	hk	hk	kk	hh	hh	hk	hk	hk	hk	kk	hh	hk	hh	hk	hh	hk	hk	hk	hh	hh
128-C539839T	<hkxhk>	kk	hh	hh	hk	hk	hk	hh	hh	hk	kk	hh	hh	kk	hh	hk	hk	hk	hh	hk	hk	hk	hk	hh	hh	hk	hk	hk	hh	hk	kk	hk	hk	hk	kk	kk	hk	kk	hk	kk	hk	hk	hk	kk	hk	hk	hh
801-G179104A	<lmxll>	ll	ll	ll	lm	ll	ll	lm	ll	lm	ll	lm	ll	lm	ll	ll	lm	ll	lm	ll	lm	ll	lm	ll	ll	ll	ll	lm	lm	ll	lm	ll	ll	lm	ll	ll	ll	lm	ll	ll	lm	ll	ll	lm	ll	lm	ll
1503-G17549A	<hkxhk>	kk	hk	kk	hk	hk	hk	kk	hk	hk	kk	hk	hk	kk	hk	hk	kk	hk	kk	hk	kk	hk	kk	hk	kk	kk	hk	hk	hk	kk	hk	hk	kk	hk	hk	hk	kk	hk	hh	hk	kk	kk	kk	kk	hk	hk	hk
580-T517670A	<nnxnp>	np	np	nn	np	np	np	np	np	np	np	nn	np	np	np	nn	nn	np	np	np	np	nn	np	nn	np	nn	nn	np	np	np	np	nn	nn	nn	np	nn	np	np	nn	nn	np	np	np	np	np	nn	np
1028-G109844A	<lmxll>	ll	ll	ll	lm	ll	ll	ll	ll	ll	ll	ll	lm	lm	lm	ll	lm	lm	ll	lm	ll	ll	lm	ll	ll	ll	ll	lm	ll	ll	ll	ll	ll	ll	ll	ll	ll	lm	lm	ll	ll	ll	lm	ll	lm	ll	ll
585-T35872C	<nnxnp>	nn	np	np	np	np	np	nn	nn	np	nn	nn	nn	np	nn	nn	nn	np	np	nn	nn	np	nn	np	np	np	nn	np	nn	nn	nn	nn	np	nn	np	np	nn	np	np	np	np	nn	np	nn	nn	nn	nn
C36014-G3611A	<hkxhk>	hk	hk	hk	hk	hk	hk	hk	kk	hh	hh	hh	hh	hh	hh	kk	hh	hk	hh	hk	kk	hk	hk	hk	hh	hk	hk	hh	kk	hk	hh	hh	hh	hk	hk	hh	hh	hh	hk	hk	hh	hh	kk	hk	hh	hh	hh
79-C793857T	<nnxnp>	np	np	nn	np	np	np	nn	np	np	nn	np	np	nn	nn	np	np	--	np	--	np	nn	np	np	np	np	np	nn	np	np	nn	nn	np	nn	nn	nn	nn	nn	np	nn	nn	np	nn	np	np	nn	nn
269-A194319G	<lmxll>	ll	lm	lm	lm	ll	ll	lm	ll	lm	ll	ll	ll	lm	lm	ll	lm	ll	lm	lm	ll	ll	lm	ll	ll	lm	ll	ll	lm	ll	lm	ll	ll	ll	ll	ll	ll	lm	ll	lm	ll	lm	lm	lm	ll	lm	ll
41832-T26040A	<lmxll>	ll	ll	lm	lm	lm	ll	lm	ll	lm	lm	lm	lm	lm	lm	lm	lm	lm	ll	ll	ll	lm	ll	ll	lm	lm	lm	ll	lm	lm	ll	ll	ll	lm	lm	ll	lm	lm	ll	ll	lm	ll	lm	lm	lm	ll	ll
188-G147312C	<hkxhk>	hk	hk	hk	kk	hk	hk	kk	hh	kk	hk	hk	hk	kk	hk	hh	hk	hk	kk	kk	hh	hh	kk	hh	hk	hk	hh	hk	hk	hk	hk	hh	hh	kk	hk	hh	hh	kk	hk	hh	hk	hh	hk	kk	hh	hk	hh
1093-T360571C	<nnxnp>	np	np	nn	np	np	nn	nn	np	nn	np	np	np	np	np	np	nn	nn	nn	nn	np	nn	np	np	np	nn	nn	nn	nn	np	nn	nn	np	nn	nn	nn	np	np	np	nn	np	np	nn	np	np	np	nn
41896-G24889T	<lmxll>	ll	ll	lm	lm	lm	ll	lm	ll	lm	lm	lm	lm	lm	lm	lm	lm	lm	ll	ll	ll	lm	ll	ll	lm	lm	lm	ll	lm	lm	ll	ll	ll	lm	lm	ll	lm	lm	ll	ll	lm	ll	lm	lm	lm	ll	ll
67-A25130C	<lmxll>	lm	ll	ll	ll	lm	ll	ll	ll	ll	lm	ll	ll	lm	ll	ll	ll	ll	ll	ll	ll	ll	ll	ll	ll	ll	ll	ll	ll	lm	lm	lm	ll	ll	lm	lm	ll	lm	ll	lm	lm	ll	ll	lm	ll	lm	ll
1741-G545515A	<nnxnp>	np	nn	np	--	nn	np	np	np	np	np	nn	nn	--	np	np	nn	nn	np	np	np	nn	np	nn	np	np	nn	np	nn	nn	np	np	np	np	nn	nn	nn	np	np	np	np	np	np	np	nn	np	np
41994-A68402G	<lmxll>	lm	lm	ll	lm	lm	ll	ll	lm	ll	ll	ll	ll	ll	ll	lm	ll	lm	ll	ll	lm	lm	ll	ll	ll	ll	lm	ll	lm	ll	ll	ll	ll	lm	ll	ll	ll	ll	ll	ll	ll	ll	lm	ll	ll	ll	ll
452-T87528C	<nnxnp>	np	np	nn	np	np	np	np	np	np	np	nn	np	np	np	nn	nn	np	np	np	np	nn	np	nn	np	nn	nn	np	np	np	np	nn	nn	nn	np	nn	np	np	nn	nn	np	np	np	np	np	nn	np
1839-G46950A	<nnxnp>	nn	nn	nn	nn	np	nn	nn	nn	nn	nn	np	np	nn	nn	nn	np	np	nn	nn	nn	np	nn	np	nn	nn	np	nn	np	np	nn	nn	nn	nn	np	np	np	nn	nn	nn	nn	nn	nn	nn	np	nn	nn
962-A928641G	<lmxll>	ll	ll	lm	ll	lm	lm	lm	lm	lm	ll	lm	lm	ll	lm	lm	lm	lm	lm	lm	lm	lm	ll	lm	lm	lm	lm	lm	lm	ll	ll	ll	lm	lm	ll	lm	lm	ll	lm	ll	lm	ll	lm	ll	lm	lm	ll
1362-A821027C	<lmxll>	ll	lm	lm	lm	ll	lm	lm	lm	lm	ll	lm	lm	ll	lm	lm	lm	lm	lm	lm	lm	lm	lm	lm	lm	lm	lm	lm	lm	ll	ll	ll	lm	lm	ll	ll	lm	ll	lm	ll	ll	lm	lm	ll	lm	ll	lm
583-T817293A	<hkxhk>	kk	kk	kk	hk	kk	kk	hk	hk	hk	kk	hh	kk	hk	hh	hk	hh	kk	hk	hk	hk	hk	hk	hk	kk	kk	hk	kk	hh	kk	hh	hk	hk	hk	kk	hk	hk	hk	kk	hk	kk	hk	kk	hk	hk	hh	hk
1665-A43443G	<nnxnp>	np	np	np	np	np	np	np	nn	np	np	np	np	np	np	nn	np	nn	np	np	nn	np	nn	np	np	np	nn	np	np	np	np	np	nn	np	np	np	nn	np	np	nn	nn	nn	np	np	np	np	np
361-A238002C	<nnxnp>	nn	nn	np	np	nn	nn	nn	nn	nn	nn	nn	nn	nn	nn	nn	nn	np	nn	nn	np	nn	np	nn	nn	np	np	nn	nn	nn	nn	nn	np	nn	nn	nn	np	np	nn	np	np	np	np	nn	nn	nn	nn
1423-G91580A	<lmxll>	lm	lm	ll	lm	lm	ll	ll	lm	ll	ll	ll	ll	ll	ll	lm	ll	lm	ll	ll	lm	lm	ll	ll	ll	ll	lm	ll	lm	ll	ll	ll	ll	lm	ll	ll	ll	ll	ll	ll	ll	ll	lm	ll	ll	ll	ll
43150-G5701A	<nnxnp>	np	np	np	nn	np	np	nn	nn	nn	nn	np	nn	np	nn	nn	np	np	np	np	nn	nn	np	nn	nn	nn	np	nn	nn	np	np	nn	nn	nn	nn	nn	nn	np	np	np	nn	np	nn	np	np	np	np
1869-A19138G	<lmxll>	ll	lm	ll	lm	lm	lm	ll	lm	lm	ll	lm	lm	ll	lm	lm	ll	lm	ll	lm	ll	lm	lm	lm	ll	ll	lm	lm	lm	ll	lm	lm	lm	lm	lm	ll	ll	lm	lm	lm	ll	ll	ll	ll	lm	lm	ll
226-A865523T	<nnxnp>	nn	nn	np	np	nn	nn	np	nn	np	np	np	np	nn	nn	nn	np	np	nn	np	nn	np	nn	np	np	np	np	np	np	np	np	nn	nn	nn	nn	np	np	np	np	np	np	np	nn	np	np	np	np
1844-A43355T	<nnxnp>	nn	nn	nn	nn	nn	np	np	nn	np	nn	nn	nn	nn	nn	nn	np	np	np	nn	nn	nn	nn	nn	nn	np	np	nn	np	nn	np	np	nn	np	np	np	nn	nn	nn	nn	nn	np	np	nn	nn	nn	np
1893-G130921T	<lmxll>	ll	lm	lm	lm	ll	ll	lm	ll	lm	ll	ll	ll	lm	lm	ll	lm	ll	lm	lm	ll	ll	lm	ll	ll	lm	ll	ll	lm	ll	lm	ll	lm	ll	ll	ll	ll	lm	ll	lm	ll	lm	lm	lm	ll	lm	ll
43574-A98074T	<lmxll>	ll	ll	ll	ll	lm	ll	ll	ll	ll	lm	ll	lm	lm	ll	lm	ll	ll	lm	ll	lm	ll	ll	ll	lm	ll	lm	lm	ll	lm	lm	ll	ll	ll	ll	lm	lm	ll	ll	lm	lm	ll	ll	lm	ll	lm	ll
675-G275574A	<nnxnp>	np	np	nn	nn	np	np	np	np	np	np	np	np	np	np	np	np	nn	np	np	nn	np	nn	np	np	nn	nn	np	np	np	np	np	nn	np	np	np	nn	nn	np	nn	nn	nn	nn	np	np	np	np
492-T571399C	<lmxll>	lm	lm	ll	lm	lm	ll	ll	lm	ll	ll	ll	ll	ll	ll	lm	ll	lm	ll	ll	lm	lm	ll	ll	ll	lm	lm	ll	ll	ll	ll	ll	ll	lm	ll	ll	ll	ll	ll	ll	ll	ll	lm	ll	ll	ll	ll
1264-C1601T	<hkxhk>	hk	hk	hk	hk	hk	hk	hk	hh	hk	hk	hk	hk	hk	hk	hh	hk	hk	hk	hk	hh	hh	hk	hh	hk	hk	hh	hk	hk	hk	hk	hh	hh	hk	hk	hh	hh	hk	hk	hh	hk	hh	hk	hk	hh	hk	hh
433-C1273472A	<lmxll>	ll	ll	ll	lm	ll	lm	ll	lm	ll	lm	lm	lm	ll	lm	ll	ll	lm	ll	lm	ll	lm	ll	lm	ll	ll	ll	lm	lm	ll	lm	lm	ll	lm	lm	lm	ll	ll	lm	lm	ll	ll	ll	ll	ll	lm	ll
1267-G1024336A	<nnxnp>	np	nn	nn	nn	nn	nn	np	np	nn	np	np	np	nn	np	np	np	nn	nn	np	np	nn	np	nn	nn	nn	np	nn	np	np	np	np	nn	np	nn	nn	np	nn	nn	nn	nn	np	nn	np	np	np	np
408-C13185T	<nnxnp>	nn	np	np	np	np	np	np	np	np	np	np	nn	np	np	np	np	np	nn	np	np	nn	np	np	np	np	np	np	nn	np	np	nn	np	np	np	np	np	np	nn	np	nn	np	np	nn	nn	np	np
1769-A71180C	<lmxll>	ll	ll	lm	lm	ll	ll	ll	ll	ll	ll	lm	lm	ll	lm	ll	lm	lm	ll	lm	ll	lm	lm	ll	ll	ll	ll	lm	lm	lm	ll	ll	ll	lm	ll	ll	ll	lm	lm	ll	ll	ll	lm	ll	lm	ll	ll
695-A190113T	<lmxll>	lm	ll	lm	ll	ll	ll	ll	lm	ll	lm	lm	lm	lm	lm	ll	lm	ll	ll	lm	lm	lm	ll	lm	ll	ll	ll	ll	lm	ll	lm	lm	ll	ll	ll	lm	lm	ll	ll	lm	ll	ll	ll	ll	ll	lm	ll
35332-T19233G	<nnxnp>	np	np	nn	np	np	nn	np	np	np	np	nn	nn	np	np	np	nn	nn	np	np	np	nn	np	np	np	np	np	np	np	np	nn	np	np	np	np	np	np	np	nn	nn	np	nn	nn	np	np	nn	nn
622-C372445T	<lmxll>	lm	lm	ll	lm	lm	ll	ll	lm	ll	ll	ll	ll	ll	ll	lm	ll	lm	ll	ll	lm	lm	ll	ll	ll	ll	lm	ll	lm	ll	ll	ll	ll	lm	ll	ll	ll	ll	ll	ll	ll	ll	lm	ll	ll	ll	ll
41242-G67725A	<nnxnp>	np	np	nn	np	np	np	np	nn	np	np	nn	np	np	nn	nn	nn	np	np	np	nn	nn	np	nn	np	np	nn	np	nn	np	nn	nn	nn	np	np	nn	nn	np	np	nn	np	np	np	np	nn	nn	np
1222-C342214T	<nnxnp>	nn	nn	nn	nn	nn	np	np	nn	--	nn	nn	nn	nn	nn	nn	np	np	--	nn	nn	nn	nn	nn	nn	np	np	nn	np	nn	np	np	nn	np	np	np	nn	nn	nn	nn	nn	--	np	nn	nn	nn	np
1149-T201074C	<hkxhk>	hk	hk	hk	kk	kk	hk	hk	kk	kk	kk	hk	kk	kk	kk	kk	kk	hk	hk	hk	hh	kk	hh	hk	kk	hk	hk	hk	kk	kk	hk	hk	hh	kk	kk	kk	hk	hk	hk	hh	hk	hh	hk	kk	kk	hk	hk
1258-T773212G	<nnxnp>	nn	np	np	np	np	nn	nn	nn	np	nn	np	np	nn	np	nn	np	np	np	np	nn	nn	nn	nn	nn	nn	np	nn	np	nn	nn	nn	nn	np	np	nn	nn	nn	nn	nn	np	np	nn	np	np	nn	nn
343-A420642G	<nnxnp>	np	np	np	nn	np	np	nn	nn	nn	nn	np	nn	np	nn	nn	np	np	np	np	nn	nn	np	nn	nn	nn	np	nn	nn	np	np	nn	np	nn	nn	nn	nn	np	np	np	nn	np	nn	np	np	np	np
616-G191463A	<nnxnp>	np	np	np	nn	np	np	nn	nn	np	np	nn	np	np	nn	np	nn	np	np	np	np	np	nn	np	np	nn	np	nn	nn	np	nn	np	nn	np	nn	nn	nn	nn	np	nn	np	np	np	nn	np	nn	np
1715-C587389T	<lmxll>	lm	lm	lm	ll	lm	lm	ll	lm	ll	lm	lm	lm	ll	ll	lm	ll	lm	ll	ll	lm	lm	ll	lm	lm	lm	lm	lm	ll	lm	ll	lm	lm	ll	lm	lm	lm	ll	lm	lm	lm	lm	lm	ll	lm	ll	lm
560-G184644C	<nnxnp>	nn	nn	nn	nn	nn	np	np	nn	np	nn	nn	nn	nn	nn	nn	np	np	np	nn	nn	nn	nn	nn	nn	--	np	nn	np	nn	np	np	nn	np	np	np	nn	nn	nn	nn	nn	np	np	nn	nn	nn	np
1532-G724808A	<nnxnp>	nn	np	nn	nn	np	nn	nn	np	nn	nn	np	np	nn	nn	nn	np	np	nn	nn	nn	np	nn	np	nn	nn	np	nn	np	np	nn	nn	nn	nn	np	nn	np	nn	nn	nn	nn	nn	nn	nn	np	nn	nn
188-C152167T	<lmxll>	ll	ll	ll	lm	ll	ll	lm	ll	lm	ll	lm	ll	lm	lm	ll	lm	ll	lm	lm	ll	ll	lm	ll	ll	ll	ll	ll	lm	ll	lm	ll	ll	lm	ll	ll	ll	lm	ll	ll	ll	ll	ll	lm	ll	lm	ll
872-A6269G	<lmxll>	lm	lm	lm	lm	ll	lm	lm	lm	lm	ll	lm	lm	ll	lm	lm	lm	lm	ll	lm	ll	lm	lm	lm	lm	lm	lm	ll	lm	ll	ll	ll	lm	lm	lm	ll	ll	lm	lm	ll	ll	lm	lm	ll	lm	ll	lm
433-A824952G	<nnxnp>	np	np	nn	nn	np	np	nn	np	nn	nn	nn	nn	np	np	np	nn	nn	np	np	np	nn	np	nn	nn	nn	nn	nn	nn	nn	nn	np	np	np	np	nn	nn	np	nn	nn	nn	nn	np	nn	nn	nn	nn
1301-G480747A	<nnxnp>	nn	nn	np	nn	np	np	nn	nn	nn	nn	np	nn	nn	nn	nn	np	np	np	nn	nn	np	nn	nn	nn	nn	nn	nn	nn	nn	np	nn	nn	nn	nn	nn	nn	np	np	np	nn	np	--	nn	nn	np	np
266-T125139A	<nnxnp>	nn	nn	np	np	nn	nn	nn	nn	nn	nn	nn	nn	nn	nn	nn	nn	np	nn	nn	np	nn	np	nn	nn	np	np	nn	nn	nn	nn	nn	np	nn	nn	nn	np	np	nn	np	np	np	np	nn	nn	nn	nn
USC_46914-779-1	<nnxnp>	nn	nn	nn	np	nn	nn	np	np	nn	nn	np	nn	nn	np	nn	np	nn	nn	nn	nn	nn	np	nn	nn	np	nn	np	np	nn	np	nn	np	nn	np	np	np	np	nn	np	nn	nn	nn	np	nn	np	nn
61-G384902A	<hkxhk>	kk	hk	hk	kk	hk	hh	hk	kk	kk	hh	kk	hh	hk	hk	hk	hk	hk	hk	hh	hk	hh	kk	hk	hk	kk	hk	kk	hk	hk	kk	hk	kk	hk	kk	kk	kk	kk	hk	hk	hk	hh	hh	hk	hh	hk	hk
583-C526071T	<hkxhk>	hk	kk	hk	kk	kk	hh	kk	kk	kk	kk	hk	hk	kk	hk	hk	hk	hk	kk	kk	hk	hh	kk	hk	kk	hk	hk	kk	kk	kk	hh	hk	kk	kk	kk	kk	kk	kk	hk	hk	kk	hk	hh	kk	kk	hk	hk
1050-A2118G	<lmxll>	ll	ll	ll	ll	ll	lm	ll	lm	ll	lm	lm	lm	lm	lm	ll	ll	ll	ll	lm	ll	lm	ll	lm	ll	ll	ll	ll	lm	ll	lm	lm	ll	ll	ll	lm	ll	ll	ll	lm	ll	ll	ll	ll	ll	lm	ll
269-A16079T	<hkxhk>	hk	hk	hk	hh	--	kk	hh	kk	hk	hk	hk	kk	hk	hh	hk	hh	kk	hk	hh	hk	kk	hh	kk	kk	hk	hk	kk	hh	hk	hh	hk	kk	hk	kk	kk	hk	hk	kk	hk	kk	hh	hk	hk	hk	hh	hk
1469-T226856C	<lmxll>	ll	ll	ll	ll	lm	ll	ll	ll	ll	lm	ll	ll	lm	ll	ll	ll	ll	ll	ll	ll	ll	ll	ll	ll	ll	ll	lm	ll	lm	lm	lm	ll	ll	lm	lm	ll	ll	ll	lm	lm	ll	ll	lm	ll	lm	ll
57-C511666T	<lmxll>	lm	ll	ll	ll	ll	lm	ll	ll	ll	ll	ll	ll	ll	lm	lm	ll	ll	ll	ll	lm	lm	ll	lm	ll	lm	lm	ll	ll	ll	lm	lm	ll	ll	ll	ll	ll	ll	ll	ll	ll	ll	ll	ll	ll	ll	ll
100-A378029G	<lmxll>	ll	lm	lm	ll	lm	ll	ll	lm	ll	lm	lm	ll	ll	ll	ll	ll	lm	ll	lm	lm	ll	lm	lm	ll	ll	lm	lm	ll	ll	ll	ll	ll	lm	ll	ll	lm	ll	ll	ll	ll	lm	ll	ll	ll	ll	ll
1527-T255714G	<hkxhk>	hh	hk	hk	hk	hh	hh	hk	kk	hk	hh	hh	hk	hk	hk	hh	hh	hk	hh	hk	hk	hk	hh	kk	hh	hh	hk	hk	hk	kk	hh	hh	hk	hh	hk	hh	hh	hk	kk	hk	hh	kk	hk	hh	kk	kk	hk
422-T290320C	<nnxnp>	nn	np	np	np	nn	np	nn	np	nn	nn	nn	nn	np	nn	np	nn	np	np	np	np	np	np	np	np	np	nn	np	np	nn	np	np	np	np	np	nn	nn	np	np	np	np	np	np	np	np	np	np
370-T48755C	<nnxnp>	np	np	nn	nn	nn	nn	np	nn	nn	nn	nn	np	nn	nn	np	nn	nn	np	nn	nn	np	nn	np	nn	nn	nn	nn	np	np	nn	np	nn	nn	np	nn	nn	nn	np	nn	np	nn	np	np	np	nn	nn
1729-C146948T	<nnxnp>	nn	nn	np	np	nn	nn	np	np	nn	np	nn	np	nn	nn	np	nn	nn	nn	nn	np	nn	nn	np	nn	np	nn	np	np	np	nn	nn	nn	np	np	nn	np	nn	np	np	np	nn	np	nn	nn	nn	nn
43278-G166397A	<lmxll>	lm	lm	lm	ll	ll	ll	ll	lm	lm	ll	lm	ll	ll	lm	lm	ll	ll	lm	lm	lm	ll	lm	lm	ll	ll	lm	lm	ll	ll	ll	ll	ll	lm	ll	ll	lm	lm	lm	lm	ll	lm	ll	ll	ll	ll	lm
102-G399247A	<nnxnp>	nn	np	nn	nn	np	nn	nn	nn	np	nn	nn	np	nn	nn	nn	nn	nn	np	nn	nn	np	np	nn	np	nn	np	np	np	np	nn	np	nn	nn	nn	np	nn	nn	nn	nn	nn	np	np	np	nn	nn	nn
37540-G40231A	<nnxnp>	np	np	np	np	np	np	np	np	np	np	np	np	np	np	np	np	nn	np	np	nn	np	nn	np	np	nn	nn	np	np	np	np	np	nn	np	np	np	nn	nn	np	nn	nn	nn	np	np	np	np	np
602-A800645G	<hkxhk>	hk	hk	kk	hh	hk	hk	hh	hk	hh	hk	hk	hk	hh	hk	kk	hk	hk	hh	hk	hh	kk	hh	kk	hk	kk	kk	hh	hh	hk	hh	kk	kk	hk	hk	kk	hk	hh	hk	kk	hh	hk	hk	hh	hk	hk	hk
227-T144977G	<nnxnp>	np	np	nn	np	np	np	nn	np	np	nn	np	np	nn	nn	nn	np	nn	np	nn	np	nn	np	np	np	np	np	nn	np	np	nn	np	np	nn	nn	nn	nn	nn	np	nn	nn	np	nn	np	np	nn	nn
1004-C495594T	<nnxnp>	nn	nn	np	nn	nn	np	nn	nn	nn	nn	np	nn	nn	nn	nn	np	np	nn	nn	nn	np	nn	nn	nn	nn	nn	nn	nn	nn	np	nn	nn	nn	nn	nn	nn	nn	np	np	nn	np	np	nn	nn	np	np
1179-A236853T	<nnxnp>	nn	nn	np	nn	nn	nn	nn	np	nn	nn	np	nn	nn	nn	np	np	nn	nn	nn	nn	np	nn	np	nn	np	np	nn	nn	nn	nn	np	np	nn	nn	np	np	nn	nn	np	nn	nn	nn	nn	nn	np	nn
43536-T202829C	<nnxnp>	np	np	np	nn	np	np	nn	nn	nn	nn	np	nn	np	nn	nn	np	np	np	nn	nn	np	nn	nn	nn	nn	nn	nn	nn	np	np	nn	nn	nn	nn	nn	nn	np	np	np	nn	np	nn	np	nn	np	np
790-G187021A	<lmxll>	ll	ll	lm	ll	ll	lm	lm	lm	lm	ll	lm	lm	ll	lm	lm	lm	lm	lm	lm	lm	lm	ll	lm	lm	lm	lm	lm	lm	ll	ll	ll	lm	lm	ll	lm	lm	ll	lm	ll	ll	lm	lm	ll	lm	lm	lm
1497-C84104T	<lmxll>	ll	ll	ll	ll	lm	lm	lm	ll	ll	lm	ll	lm	lm	ll	ll	lm	lm	ll	lm	lm	lm	lm	ll	lm	ll	lm	lm	lm	lm	lm	lm	lm	lm	ll	lm	ll	ll	ll	ll	lm	ll	lm	lm	ll	lm	ll
40612-A77303G	<hkxhk>	hk	hk	hk	hk	hh	hk	hk	kk	hk	hk	hk	kk	hk	kk	kk	hk	hh	hk	hh	hh	kk	hk	hh	hk	kk	hh	hh	hk	hk	hk	kk	hk	hh	hk	kk	hk	kk	hk	hk	kk	hk	hk	kk	hk	kk	hk
433-T830055A	<hkxhk>	hk	hk	hk	hh	kk	kk	hk	kk	hk	hh	hk	hk	hk	kk	kk	hk	hk	kk	kk	kk	hk	hk	hk	hk	hk	hk	hk	hk	hh	hh	hk	kk	kk	hk	hk	hk	hk	hk	hh	hk	hh	kk	hh	hk	hk	hh
C24498-A1229T	<nnxnp>	np	nn	np	np	nn	np	np	np	nn	np	nn	nn	np	np	np	np	np	--	np	np	nn	nn	np	nn	np	nn	nn	nn	nn	np	nn	np	np	np	nn	np	np	np	np	np	nn	nn	nn	np	np	np
42164-T413C	<nnxnp>	nn	np	np	np	np	np	nn	np	np	np	np	nn	np	np	np	np	np	--	np	np	nn	np	nn	np	np	np	np	nn	--	np	nn	np	np	nn	np	np	np	nn	np	nn	np	np	np	nn	np	np
50-C82515T	<lmxll>	lm	lm	lm	ll	lm	ll	lm	ll	lm	ll	ll	ll	lm	ll	lm	lm	ll	lm	ll	lm	ll	lm	ll	lm	lm	lm	lm	ll	lm	ll	ll	lm	lm	lm	ll	lm	lm	lm	ll	lm	lm	lm	lm	lm	ll	lm
1108-T129678A	<nnxnp>	np	np	nn	np	nn	nn	nn	np	np	np	nn	np	np	np	nn	np	nn	np	nn	np	np	nn	nn	np	nn	np	np	nn	nn	nn	np	np	np	nn	np	np	nn	nn	nn	np	np	nn	nn	np	np	nn
107-T446002C	<lmxll>	lm	ll	lm	ll	ll	ll	lm	ll	lm	lm	ll	ll	lm	ll	ll	lm	ll	lm	ll	lm	ll	lm	ll	lm	lm	ll	ll	ll	lm	ll	ll	lm	ll	ll	ll	lm	ll	ll	ll	lm	lm	lm	lm	ll	ll	lm
640-T129196C	<lmxll>	lm	ll	ll	ll	ll	ll	ll	ll	ll	ll	ll	ll	ll	ll	lm	lm	lm	ll	lm	ll	ll	ll	lm	ll	lm	ll	lm	ll	lm	lm	ll	ll	ll	ll	lm	ll	lm	ll	ll	lm	ll	ll	ll	ll	ll	ll
1131-G193593A	<lmxll>	lm	lm	lm	lm	ll	lm	lm	lm	lm	ll	lm	lm	ll	lm	lm	lm	lm	ll	lm	ll	lm	lm	lm	lm	lm	ll	ll	lm	ll	ll	lm	lm	lm	lm	ll	ll	lm	lm	ll	ll	lm	lm	ll	lm	ll	lm
496-C309409T	<nnxnp>	np	nn	np	np	np	np	nn	nn	np	nn	nn	nn	np	np	nn	np	nn	np	nn	np	nn	nn	nn	np	nn	nn	np	nn	np	np	np	nn	np	np	np	nn	np	np	np	np	np	np	np	nn	np	np
42528-C148341T	<hkxhk>	hk	hk	hk	hh	hk	kk	hk	hh	kk	hk	kk	hk	kk	kk	hh	kk	hk	kk	kk	hh	hk	kk	hk	kk	hk	hk	hk	hk	hk	kk	kk	kk	hh	hk	kk	hk	kk	hk	hk	hk	kk	hh	kk	kk	kk	kk
1108-G292604A	<lmxll>	lm	lm	lm	lm	lm	ll	ll	lm	ll	ll	lm	ll	ll	ll	lm	ll	lm	ll	ll	lm	lm	ll	ll	ll	ll	lm	lm	lm	ll	ll	ll	ll	lm	ll	lm	ll	ll	ll	ll	ll	ll	lm	ll	ll	ll	ll
271-C360516A	<lmxll>	lm	lm	lm	lm	ll	ll	ll	lm	lm	ll	lm	ll	ll	lm	lm	ll	ll	lm	ll	ll	ll	ll	lm	ll	lm	ll	ll	ll	ll	ll	ll	ll	ll	lm	ll	lm	lm	lm	lm	ll	lm	ll	ll	lm	ll	lm
1836-T763319G	<nnxnp>	nn	nn	nn	nn	nn	np	np	nn	np	nn	nn	nn	nn	nn	nn	np	np	np	nn	nn	nn	nn	nn	nn	np	np	nn	np	nn	np	np	nn	np	np	np	nn	nn	nn	nn	nn	np	np	nn	nn	nn	np
142-C1002148T	<lmxll>	lm	lm	ll	lm	lm	ll	ll	lm	ll	ll	ll	ll	ll	ll	lm	ll	lm	ll	ll	lm	lm	ll	ll	ll	ll	lm	ll	ll	ll	ll	ll	ll	lm	ll	ll	ll	ll	ll	ll	ll	ll	lm	ll	ll	ll	ll
1785-T52739A	<hkxhk>	hk	kk	hk	hk	hh	kk	hh	kk	hk	hk	hk	hh	hk	hh	hh	hk	hk	kk	kk	kk	hk	kk	kk	hk	hk	hh	kk	hk	hh	kk	kk	hk	hk	hk	kk	hk	hk	hk	hk	hk	kk	hk	hk	hk	kk	kk
433-A97215G	<lmxll>	ll	lm	lm	ll	lm	ll	ll	ll	ll	lm	lm	ll	ll	ll	ll	ll	lm	ll	lm	lm	ll	lm	lm	ll	ll	lm	lm	ll	ll	ll	ll	ll	lm	ll	ll	lm	ll	ll	ll	ll	lm	ll	ll	ll	ll	ll
100-C260475A	<hkxhk>	hh	hh	hk	hk	hk	hh	hk	hk	hk	hk	hk	hk	hk	hk	kk	hk	kk	hh	hh	hk	hk	hk	hh	hk	kk	kk	hh	hk	hk	hh	hh	hk	hk	hk	hh	kk	hk	hh	hk	kk	hk	hk	hk	hk	hh	hh
290-A61030C	<nnxnp>	nn	nn	nn	nn	nn	np	np	nn	np	nn	nn	nn	nn	nn	nn	np	np	np	np	nn	np	nn	nn	nn	np	np	nn	np	nn	np	np	nn	np	np	np	nn	nn	nn	nn	nn	np	np	nn	nn	nn	np
811-A857T	<hkxhk>	hk	hk	hk	hh	hh	hk	hk	hk	kk	hh	hk	hh	hh	hk	hk	hk	hk	kk	hh	hk	hh	hh	hk	hh	hk	hk	hk	hk	hh	hk	hk	hh	kk	hk	hk	hk	hk	hk	hk	hh	kk	hk	hh	hh	hh	kk
1896-C308346A	<lmxll>	ll	ll	ll	lm	lm	ll	lm	ll	ll	lm	lm	lm	lm	lm	lm	lm	lm	ll	lm	ll	lm	ll	ll	lm	lm	lm	lm	lm	lm	ll	ll	lm	lm	lm	ll	lm	ll	lm	ll	lm	ll	lm	lm	lm	ll	ll
631-C293114T	<nnxnp>	nn	nn	np	np	nn	nn	np	nn	np	np	np	np	nn	nn	nn	np	np	nn	nn	nn	np	nn	np	np	np	np	np	np	np	np	nn	nn	nn	nn	np	np	nn	np	np	np	np	nn	np	np	np	np
1309-T265494C	<hkxhk>	kk	kk	kk	hk	hk	hh	hh	kk	hk	hk	kk	hk	hk	kk	kk	hh	hh	hk	kk	kk	hk	kk	kk	hk	hh	hk	kk	hh	hk	hh	hh	hk	hk	hh	hh	kk	kk	kk	kk	hk	hk	hh	hk	hk	hk	hk
794-A224816C	<nnxnp>	np	nn	np	np	np	np	np	nn	np	nn	nn	nn	np	np	nn	np	np	np	np	np	nn	nn	np	np	nn	np	np	np	np	np	nn	np	np	np	nn	nn	nn	np	np	nn	nn	np	nn	np	nn	np
695-G130307C	<hkxhk>	hk	hh	hk	hh	hk	hk	hh	hh	hk	kk	kk	hk	kk	kk	hh	kk	hk	hh	kk	hh	kk	hh	--	hk	hk	hk	hh	hk	hh	kk	kk	hk	hk	hh	kk	kk	hk	hh	kk	hh	hk	hh	hh	hh	hk	hk
1203-C212740A	<nnxnp>	np	nn	np	np	np	np	np	nn	np	nn	nn	nn	np	np	nn	np	np	np	np	np	nn	nn	np	np	nn	np	np	np	np	np	nn	np	np	np	nn	nn	nn	np	np	nn	nn	np	nn	np	nn	--
C32084-T1728A	<nnxnp>	np	nn	np	nn	np	np	nn	nn	nn	nn	np	nn	nn	nn	nn	np	np	np	nn	nn	np	nn	nn	nn	nn	nn	nn	nn	np	np	nn	nn	nn	nn	nn	nn	np	np	np	nn	np	nn	nn	nn	np	np
546-C42863T	<lmxll>	ll	ll	lm	lm	ll	--	ll	ll	ll	ll	lm	lm	ll	lm	ll	lm	lm	ll	lm	lm	lm	lm	ll	ll	ll	ll	lm	lm	lm	ll	lm	ll	lm	ll	ll	ll	lm	lm	ll	ll	ll	lm	ll	lm	ll	ll
1539-C2964T	<efxeg>	fg	ef	eg	ef	fg	eg	ee	ef	ef	ef	eg	ef	ef	ef	ef	eg	fg	eg	ef	ef	fg	ef	ef	ef	ef	ef	ef	ef	eg	eg	ef	ef	ef	ef	ef	ef	eg	eg	eg	ef	eg	ef	ef	ef	eg	eg
496-C52425T	<lmxll>	lm	lm	ll	lm	lm	ll	ll	lm	ll	ll	ll	ll	ll	ll	lm	ll	lm	ll	ll	lm	lm	ll	ll	ll	lm	lm	ll	ll	ll	ll	ll	ll	lm	ll	ll	ll	ll	ll	ll	ll	ll	lm	ll	ll	ll	ll
502-G307268A	<nnxnp>	nn	nn	nn	nn	nn	np	np	nn	np	nn	nn	nn	nn	nn	nn	np	np	np	nn	nn	nn	nn	nn	nn	np	np	nn	np	nn	np	np	nn	np	np	np	nn	nn	nn	nn	nn	np	np	nn	nn	nn	np
1469-C316839T	<lmxll>	lm	lm	lm	lm	ll	lm	lm	lm	lm	ll	lm	lm	ll	lm	lm	lm	lm	lm	lm	lm	lm	lm	lm	lm	lm	lm	ll	lm	ll	ll	ll	lm	lm	ll	ll	lm	lm	lm	ll	ll	lm	lm	ll	lm	ll	lm
43500-C125405T	<hkxhk>	hk	kk	kk	hk	hk	hk	hh	hk	kk	hk	hk	hk	hk	hh	hk	hh	kk	kk	hk	kk	hk	hh	kk	kk	hk	kk	hk	hh	kk	hk	kk	hk	kk	hk	hk	hk	hk	kk	hh	kk	hk	hk	hh	hk	hh	hk
1032-C111955T	<lmxll>	lm	ll	ll	ll	ll	lm	lm	ll	ll	lm	ll	lm	lm	lm	lm	lm	ll	ll	lm	ll	lm	lm	ll	ll	ll	ll	ll	lm	ll	ll	ll	ll	ll	ll	ll	ll	ll	ll	lm	ll	lm	lm	lm	lm	lm	lm
1017-A180420G	<hkxhk>	hk	hh	hk	hk	hk	hk	hk	hk	hh	kk	hk	hk	kk	hk	hk	hk	hk	hk	hk	kk	hh	hh	hk	hk	hk	hk	hk	hh	hk	kk	hh	hk	hk	hk	hk	kk	hk	hk	kk	kk	hh	hh	hk	hk	kk	hk
1492-A151764C	<hkxhk>	hh	hk	hk	hk	hk	hh	hh	hh	hh	hh	kk	kk	hk	kk	hk	kk	kk	hh	hk	hk	kk	hk	hk	hh	hk	hk	hk	hk	kk	hk	hk	hh	hk	hh	hh	hh	kk	hk	hh	hk	hh	kk	hk	hk	hh	hh
578 incertae sedis	<hkxhk>	hk	hk	hk	hh	hk	hk	hh	kk	hh	hk	hk	hk	hh	hk	kk	hk	hk	hh	hh	kk	kk	hh	kk	hk	hk	kk	hk	hk	hk	hk	kk	kk	hh	hk	kk	kk	hh	hk	kk	hk	kk	hk	hh	kk	hk	hk
376-C3168T	<lmxll>	ll	ll	ll	ll	lm	ll	ll	ll	ll	lm	ll	ll	lm	ll	ll	ll	ll	ll	ll	ll	ll	ll	ll	ll	ll	ll	ll	ll	lm	lm	lm	ll	ll	lm	lm	ll	lm	ll	lm	lm	ll	ll	lm	ll	lm	ll
1083-G176193A	<nnxnp>	nn	nn	nn	nn	nn	nn	nn	nn	nn	nn	nn	nn	nn	nn	nn	nn	np	nn	nn	np	nn	np	nn	nn	np	np	nn	nn	nn	nn	nn	np	nn	nn	nn	np	np	nn	np	np	np	nn	nn	nn	nn	nn
1599-G99594T	<lmxll>	ll	ll	lm	ll	ll	lm	lm	lm	lm	ll	lm	lm	ll	lm	lm	lm	lm	lm	lm	lm	lm	ll	lm	lm	lm	lm	lm	lm	ll	ll	ll	lm	lm	ll	lm	lm	ll	lm	ll	ll	lm	lm	ll	lm	lm	lm
54-A56600T	<lmxll>	lm	ll	ll	lm	ll	lm	lm	ll	lm	lm	ll	lm	lm	lm	lm	lm	ll	lm	ll	ll	lm	ll	ll	lm	lm	ll	ll	lm	lm	lm	lm	lm	ll	lm	lm	ll	lm	lm	lm	lm	ll	lm	lm	lm	lm	ll
432-C605867A	<nnxnp>	np	nn	nn	np	nn	np	nn	nn	np	np	nn	nn	np	nn	np	np	np	nn	np	np	np	np	nn	nn	np	np	np	nn	nn	np	nn	np	np	np	np	np	np	np	np	nn	np	np	np	np	nn	nn
274-C205532A	<lmxll>	lm	lm	lm	lm	ll	lm	lm	lm	lm	ll	lm	lm	ll	lm	lm	lm	lm	lm	lm	lm	lm	lm	lm	lm	lm	lm	lm	lm	ll	ll	ll	lm	lm	ll	ll	lm	ll	lm	ll	ll	lm	lm	ll	lm	ll	lm
42528-C145563T	<lmxll>	ll	ll	lm	ll	ll	lm	lm	ll	lm	lm	lm	lm	lm	lm	ll	lm	ll	lm	lm	ll	ll	lm	lm	lm	lm	ll	lm	lm	lm	lm	lm	lm	ll	lm	lm	lm	lm	lm	lm	lm	lm	ll	lm	lm	lm	lm
269-A169409G	<lmxll>	lm	ll	ll	ll	lm	lm	ll	lm	ll	lm	lm	lm	ll	ll	lm	ll	lm	ll	ll	lm	lm	ll	lm	lm	ll	lm	lm	ll	lm	ll	lm	lm	lm	lm	lm	lm	ll	lm	ll	lm	ll	ll	ll	lm	ll	lm
53-G357879C	<nnxnp>	nn	np	nn	nn	nn	np	nn	np	nn	np	nn	nn	np	nn	np	np	nn	nn	nn	np	np	np	np	np	np	nn	np	nn	np	np	np	np	nn	nn	np	np	np	np	np	nn	nn	np	nn	nn	np	np
933-T363865C	<hkxhk>	hh	hk	hk	hh	hk	hh	hk	kk	hh	hk	hk	hk	hk	hk	hh	hh	hk	hh	hk	hk	hk	hh	hk	hk	hh	hk	kk	hh	hk	hk	hh	hh	hh	kk	hk	hk	hh	hh	hk	hh	hk	--	hh	hk	hk	hk
868-T226C	<lmxll>	lm	lm	lm	lm	ll	lm	lm	lm	lm	ll	lm	lm	ll	lm	lm	lm	lm	ll	lm	ll	lm	lm	lm	lm	lm	lm	ll	lm	ll	ll	ll	lm	lm	lm	ll	ll	lm	lm	ll	ll	lm	lm	ll	lm	ll	lm
36314-C7115T	<lmxll>	lm	ll	ll	ll	lm	lm	ll	ll	lm	lm	lm	lm	ll	lm	lm	lm	ll	lm	ll	ll	ll	lm	ll	lm	lm	ll	ll	lm	ll	lm	lm	lm	lm	ll	lm	lm	lm	ll	ll	lm	ll	ll	lm	ll	ll	ll
C28544-C138A	<hkxhk>	hk	hk	hk	hk	hk	hk	hk	hk	hk	hk	hk	hk	hk	hk	hk	hk	hk	hk	hk	hk	hk	hk	kk	hk	hk	kk	hk	hk	kk	hk	hk	hk	hk	hk	hk	hk	hk	kk	hk	hk	--	hk	hk	kk	hk	hk
1009-T1006340C	<nnxnp>	np	np	nn	np	np	nn	np	np	np	np	nn	nn	np	np	np	nn	nn	np	np	np	nn	np	np	np	np	np	np	np	np	nn	np	np	np	np	np	np	np	nn	nn	np	nn	nn	np	np	nn	nn
40390-T53641A	<nnxnp>	np	np	np	np	np	np	np	np	np	np	np	np	np	np	np	np	nn	np	np	nn	np	nn	np	np	nn	nn	np	np	np	np	np	nn	np	np	np	nn	nn	np	nn	nn	nn	np	np	np	np	np
54-G488530A	<lmxll>	lm	lm	lm	ll	lm	lm	lm	lm	lm	lm	lm	ll	ll	ll	lm	ll	ll	lm	ll	lm	lm	ll	lm	lm	lm	lm	ll	lm	lm	lm	lm	lm	lm	lm	lm	lm	ll	ll	lm	lm	lm	ll	lm	ll	lm	lm
42922-T159173A	<nnxnp>	nn	np	np	nn	np	np	nn	np	np	np	nn	np	np	nn	np	nn	np	np	nn	nn	np	nn	np	np	np	nn	np	nn	nn	np	nn	np	nn	nn	np	np	nn	nn	np	np	nn	np	np	nn	nn	np
334-G373404C	<lmxll>	lm	ll	ll	ll	ll	lm	lm	ll	ll	ll	ll	ll	ll	lm	lm	ll	ll	ll	ll	lm	lm	ll	lm	ll	lm	lm	ll	ll	ll	lm	lm	ll	ll	ll	ll	ll	ll	ll	ll	ll	--	--	ll	ll	ll	ll
321-A375920G	<nnxnp>	np	nn	nn	np	nn	nn	np	nn	nn	nn	np	nn	nn	np	nn	np	nn	nn	np	np	nn	np	nn	nn	nn	np	nn	np	np	nn	np	nn	np	np	nn	nn	nn	np	nn	nn	np	nn	nn	np	np	np
41572-T72531C	<hkxhk>	kk	hk	kk	kk	hk	hk	hk	kk	kk	hk	hk	hk	hk	hk	kk	hh	hk	hk	hk	kk	hh	kk	hk	kk	kk	hk	kk	hh	hk	kk	hk	kk	kk	hk	hk	hk	kk	kk	hk	kk	hk	kk	hk	hh	hk	hk
43396-T139083A	<nnxnp>	np	np	nn	np	np	np	nn	np	np	nn	np	np	nn	nn	nn	np	nn	np	nn	np	nn	np	np	np	np	np	nn	np	np	nn	np	np	nn	nn	nn	nn	nn	np	nn	nn	np	nn	np	np	nn	nn
1077-C56798T	<lmxll>	ll	lm	lm	lm	lm	ll	ll	lm	lm	ll	lm	ll	ll	ll	ll	ll	lm	lm	ll	lm	ll	ll	lm	lm	lm	lm	lm	ll	lm	lm	lm	lm	lm	lm	lm	lm	lm	lm	ll	lm	ll	ll	ll	ll	ll	ll
619-T436436C	<nnxnp>	np	np	nn	np	nn	nn	nn	np	np	np	nn	np	np	np	nn	np	np	np	nn	nn	np	nn	nn	np	nn	np	np	nn	nn	np	np	np	np	nn	np	np	nn	nn	nn	np	np	nn	nn	np	np	np
41982-T124808C	<hkxhk>	hk	hh	hk	hk	kk	hh	kk	hh	hk	hk	hk	kk	hk	kk	kk	hk	hk	hh	hh	hh	hk	hh	hh	hk	hk	kk	hh	hk	kk	hh	hh	hk	hk	hk	hh	hk	hk	hk	hk	hk	hh	hk	hk	hk	hh	hh
39156-T34716G	<lmxll>	ll	lm	lm	lm	ll	ll	ll	ll	lm	lm	lm	ll	ll	ll	ll	lm	lm	lm	ll	lm	ll	ll	lm	lm	lm	lm	lm	ll	ll	lm	lm	ll	lm	lm	lm	lm	lm	ll	ll	lm	lm	ll	ll	ll	ll	ll
501-A1076877G	<hkxhk>	hk	hh	kk	kk	hh	hk	hk	hk	hk	hk	hk	hk	hh	hk	hh	hk	hk	hk	kk	hh	hk	kk	hh	hk	hh	hh	kk	kk	hk	hh	hh	hk	kk	hk	hk	hk	hk	kk	hk	hh	hk	hk	hh	kk	hk	hk
1402-G35725T	<hkxhk>	hk	hk	hk	hk	hh	kk	kk	hk	hk	kk	hh	hh	kk	kk	hk	hk	hh	kk	kk	hk	hk	hk	hh	hk	hk	hh	hk	hk	hh	hk	kk	hk	hk	hh	hh	hh	kk	hk	kk	hk	kk	hk	kk	hk	kk	hk
348-C699444A	<nnxnp>	nn	np	nn	nn	--	nn	nn	nn	np	--	np	np	--	nn	nn	nn	nn	np	nn	nn	np	np	nn	np	nn	np	nn	np	--	--	--	nn	nn	--	--	nn	nn	nn	--	--	np	np	--	nn	--	np
40388-G11416A	<nnxnp>	nn	np	nn	nn	nn	nn	nn	nn	np	nn	np	np	nn	nn	nn	nn	nn	np	nn	nn	np	np	nn	np	nn	np	nn	np	np	nn	np	nn	nn	nn	np	nn	nn	nn	nn	nn	np	np	np	nn	nn	np
854-C256903T	<lmxll>	lm	ll	ll	ll	lm	ll	ll	ll	ll	lm	ll	ll	lm	ll	ll	ll	ll	ll	ll	ll	ll	ll	ll	ll	ll	ll	ll	ll	lm	lm	lm	ll	ll	lm	lm	ll	lm	ll	lm	lm	ll	ll	lm	ll	lm	ll
1869-T38841A	<hkxhk>	hh	hk	hh	hk	hk	hk	hh	hk	kk	hh	hk	hk	hh	hk	hk	hh	hk	hh	hk	hh	hk	hk	hk	hh	hh	hk	hk	hk	hh	hk	hk	hk	hk	hk	hh	hh	hk	kk	hk	hh	hh	hh	hh	hk	hk	hk
10-T18342A	<nnxnp>	nn	nn	nn	nn	nn	nn	nn	--	nn	nn	nn	nn	nn	nn	nn	nn	np	nn	nn	np	nn	np	nn	nn	np	np	nn	nn	nn	nn	nn	np	nn	nn	nn	np	np	nn	np	np	np	nn	nn	nn	nn	nn
42634-T67862C	<hkxhk>	hh	hh	kk	hk	hh	hk	kk	hk	kk	kk	hk	kk	hk	kk	hk	hk	hh	hk	hk	hk	hk	hk	kk	kk	kk	hh	kk	kk	hk	hk	kk	hk	hk	kk	kk	kk	hk	hk	hk	kk	hk	hk	hk	hk	hk	hk
1258-T145836C	<nnxnp>	nn	nn	np	nn	np	np	np	nn	nn	nn	np	nn	nn	nn	np	nn	np	nn	np	nn	nn	np	np	nn	np	nn	nn	np	np	np	nn	nn	nn	np	nn	nn	np	np	np	nn	nn	np	np	nn	nn	np
70-G175433A	<lmxll>	ll	lm	ll	lm	lm	lm	ll	lm	ll	ll	lm	lm	ll	lm	lm	ll	lm	ll	lm	ll	lm	ll	lm	ll	ll	lm	lm	lm	ll	lm	lm	ll	lm	lm	lm	ll	lm	lm	lm	ll	ll	ll	ll	lm	lm	ll
1104-C829T	<nnxnp>	np	np	np	np	nn	nn	np	np	nn	nn	nn	np	nn	nn	np	nn	nn	np	nn	np	nn	np	nn	nn	nn	nn	np	np	np	nn	nn	np	nn	np	nn	nn	nn	np	np	np	nn	np	nn	np	np	nn
43034-C30643G	<hkxhk>	hh	kk	kk	hh	hk	hh	hk	hk	hh	kk	hk	hh	hk	hk	hk	hh	kk	hh	hk	hk	hk	kk	hk	hh	hh	hk	kk	hh	hh	hh	hh	hh	hk	hh	hk	kk	hk	hh	hk	hk	hk	hk	hh	hh	hk	hk
1599-C538171T	<nnxnp>	nn	nn	np	np	nn	nn	np	nn	np	np	np	np	nn	nn	nn	np	np	nn	np	nn	np	nn	np	np	np	np	np	np	np	np	nn	nn	nn	nn	np	np	np	np	np	np	np	nn	np	np	np	np
1419-G25202T	<lmxll>	lm	lm	lm	lm	lm	ll	ll	lm	lm	ll	lm	lm	ll	ll	ll	ll	ll	ll	ll	lm	ll	lm	lm	lm	lm	lm	lm	ll	lm	lm	lm	lm	lm	lm	lm	lm	lm	lm	ll	ll	ll	ll	ll	ll	ll	ll
1330-G48465A	<lmxll>	ll	lm	ll	lm	lm	lm	ll	lm	ll	ll	lm	lm	ll	lm	lm	ll	lm	ll	lm	ll	lm	ll	lm	ll	ll	lm	lm	lm	ll	lm	lm	ll	lm	lm	lm	ll	lm	lm	lm	ll	ll	ll	ll	lm	lm	ll
1893-T131175C	<nnxnp>	np	nn	nn	np	nn	nn	np	nn	nn	np	np	nn	nn	np	nn	np	nn	nn	np	np	nn	np	nn	nn	nn	np	nn	np	np	np	np	nn	np	np	nn	nn	nn	nn	nn	nn	np	nn	nn	np	np	np
625-G160219A	<nnxnp>	nn	nn	np	nn	nn	nn	nn	np	nn	nn	np	nn	nn	nn	np	np	nn	nn	nn	nn	np	nn	np	nn	np	np	nn	nn	nn	nn	np	np	nn	nn	np	np	nn	nn	np	nn	nn	nn	nn	nn	np	nn
556-T233683A	<nnxnp>	np	nn	np	np	nn	np	np	np	nn	np	np	nn	np	np	np	np	np	nn	np	np	nn	nn	np	nn	np	nn	nn	nn	nn	np	nn	np	np	np	nn	np	np	np	np	np	nn	nn	nn	np	np	np
101-C305828T	<lmxll>	lm	lm	lm	lm	ll	lm	lm	lm	lm	ll	lm	lm	ll	lm	lm	lm	lm	lm	lm	lm	lm	lm	lm	lm	lm	lm	lm	lm	ll	ll	ll	lm	lm	ll	ll	lm	ll	lm	ll	ll	lm	lm	ll	lm	ll	lm
977-G177701A	<hkxhk>	kk	hk	hk	hk	kk	hk	hk	kk	kk	kk	hk	kk	kk	kk	kk	kk	hk	hk	hk	hh	kk	hh	hk	kk	hk	hk	hk	kk	kk	hk	kk	hh	kk	kk	kk	hk	hk	hk	hh	hk	hh	hk	kk	kk	hk	hk
1369-T29367G	<lmxll>	lm	ll	ll	lm	ll	lm	lm	--	lm	ll	ll	lm	lm	lm	lm	lm	lm	lm	ll	--	lm	ll	ll	lm	lm	ll	ll	lm	lm	lm	lm	lm	ll	lm	lm	ll	lm	lm	lm	lm	--	lm	lm	lm	lm	lm
186-A134353G	<lmxll>	ll	ll	ll	lm	ll	ll	lm	ll	lm	ll	ll	ll	lm	lm	ll	lm	ll	lm	lm	ll	ll	lm	ll	ll	ll	ll	ll	lm	ll	lm	ll	ll	lm	ll	ll	ll	lm	ll	ll	ll	ll	ll	lm	ll	lm	ll
1466-C9442T	<nnxnp>	nn	nn	nn	nn	nn	nn	nn	np	nn	nn	np	nn	nn	np	np	np	nn	nn	nn	np	np	nn	np	nn	nn	np	nn	np	nn	np	np	np	nn	nn	np	np	nn	nn	np	nn	np	nn	nn	np	np	np
42994-C67884T	<hkxhk>	hk	hh	hk	hk	hk	hk	hk	hk	hh	kk	hk	hh	kk	hk	hk	hk	hk	hk	hk	kk	hh	hh	hk	hh	hk	hk	hk	hh	hk	kk	hh	hk	hk	hk	hk	kk	hk	hk	kk	kk	hh	hh	hk	hk	kk	hk
42528-G158623A	<lmxll>	ll	ll	lm	ll	ll	lm	lm	ll	lm	lm	lm	lm	lm	lm	ll	lm	ll	lm	lm	ll	ll	lm	lm	lm	lm	ll	lm	lm	lm	lm	lm	lm	ll	lm	lm	lm	lm	lm	lm	lm	lm	ll	lm	lm	lm	lm
1896-T306522G	<nnxnp>	nn	np	np	np	nn	np	nn	np	nn	nn	np	nn	np	nn	nn	nn	np	np	np	np	np	np	np	np	np	nn	np	np	nn	np	np	np	np	np	np	nn	np	np	np	np	np	np	np	np	np	np
1855-A35842G	<lmxll>	ll	lm	lm	lm	ll	lm	lm	lm	lm	ll	lm	lm	ll	lm	lm	lm	lm	lm	lm	lm	lm	lm	lm	lm	lm	lm	lm	lm	ll	ll	ll	lm	lm	ll	ll	lm	ll	lm	ll	ll	lm	lm	ll	lm	ll	lm
576-C370787T	<lmxll>	lm	ll	ll	lm	ll	lm	lm	ll	lm	ll	ll	lm	lm	lm	lm	lm	ll	lm	ll	ll	lm	ll	ll	lm	lm	ll	ll	lm	lm	lm	lm	lm	ll	lm	lm	ll	lm	lm	lm	lm	ll	lm	lm	lm	lm	lm
1821-G139332A	<nnxnp>	np	nn	nn	nn	np	nn	np	np	np	nn	nn	np	np	np	np	nn	nn	nn	nn	nn	nn	np	nn	nn	nn	np	nn	nn	np	nn	nn	nn	nn	nn	nn	nn	nn	nn	np	np	nn	nn	nn	np	nn	nn
500-A127980G	<nnxnp>	nn	nn	np	np	nn	nn	np	np	nn	np	nn	np	nn	np	np	nn	nn	nn	nn	np	nn	nn	np	np	np	nn	np	np	nn	nn	np	nn	np	np	np	np	nn	nn	nn	np	nn	np	nn	nn	nn	nn
41530-T1264A	<lmxll>	lm	ll	ll	ll	lm	lm	ll	lm	ll	lm	lm	lm	ll	ll	lm	ll	lm	ll	ll	lm	lm	ll	lm	lm	ll	lm	lm	ll	lm	ll	lm	ll	lm	lm	lm	lm	ll	lm	ll	lm	ll	ll	ll	lm	ll	lm
504-C268636G	<hkxhk>	hh	hk	hk	kk	hh	hh	hk	hk	hk	hk	kk	hh	hh	hk	hh	kk	hk	hk	hh	hk	hh	hk	hk	hk	kk	hk	kk	hk	hh	kk	hk	hk	hk	kk	kk	kk	kk	hh	hk	hh	hk	hh	hk	hh	hk	hh
492-A345359G	<nnxnp>	np	nn	np	nn	np	np	nn	nn	nn	nn	np	nn	nn	nn	nn	np	np	np	nn	nn	np	nn	nn	nn	nn	nn	nn	nn	nn	np	nn	nn	nn	nn	nn	nn	np	np	np	nn	np	nn	nn	nn	np	np
42850-A15373C	<lmxll>	ll	lm	lm	lm	lm	ll	lm	lm	lm	lm	lm	lm	lm	ll	ll	lm	lm	lm	lm	ll	ll	lm	ll	lm	ll	ll	lm	lm	lm	ll	ll	lm	lm	lm	lm	lm	lm	lm	lm	lm	lm	lm	lm	lm	lm	lm
786-A309892T	<lmxll>	ll	ll	lm	lm	lm	ll	lm	ll	ll	lm	lm	lm	lm	lm	lm	lm	lm	ll	lm	ll	lm	ll	ll	lm	lm	lm	ll	lm	lm	ll	ll	lm	lm	lm	ll	lm	lm	lm	ll	lm	ll	lm	lm	lm	ll	ll
1364-G31469T	<lmxll>	ll	ll	lm	ll	ll	lm	lm	ll	lm	lm	lm	lm	lm	lm	ll	lm	ll	lm	lm	ll	ll	lm	lm	lm	ll	ll	lm	lm	lm	lm	lm	lm	ll	lm	lm	lm	lm	lm	lm	lm	lm	ll	lm	lm	lm	lm
1836-C932030T	<efxeg>	ef	fg	ef	ef	ef	ee	eg	fg	ef	eg	fg	fg	ee	ee	fg	eg	fg	ee	ee	ef	eg	fg	fg	ef	fg	fg	ef	eg	ef	ef	ef	fg	ef	fg	ef	fg	ef	ef	ee	ef	ee	ee	ee	eg	ee	ee
378-A382803C	<lmxll>	lm	ll	ll	lm	ll	lm	lm	lm	lm	ll	ll	lm	lm	lm	lm	lm	ll	lm	ll	ll	lm	ll	ll	lm	lm	ll	ll	lm	lm	lm	lm	lm	ll	lm	lm	ll	lm	lm	lm	lm	ll	lm	lm	lm	lm	lm
1869-T12907G	<nnxnp>	nn	nn	nn	nn	nn	nn	nn	nn	np	nn	nn	nn	nn	nn	nn	nn	nn	nn	nn	nn	nn	nn	nn	nn	nn	nn	nn	nn	nn	nn	nn	nn	nn	nn	nn	nn	nn	np	nn	nn	nn	nn	nn	nn	nn	np
1164-T234208G	<nnxnp>	np	np	nn	np	np	np	np	nn	np	np	nn	np	np	np	nn	nn	np	np	np	np	nn	np	nn	np	nn	nn	np	np	np	np	nn	nn	np	np	nn	nn	np	np	nn	np	np	np	np	nn	nn	np
980-A412061G	<lmxll>	ll	ll	lm	lm	lm	ll	lm	ll	ll	lm	lm	lm	lm	lm	lm	lm	lm	ll	lm	ll	lm	ll	ll	lm	lm	lm	ll	lm	lm	ll	ll	lm	lm	lm	ll	lm	lm	lm	ll	lm	ll	lm	lm	lm	ll	ll
1179-G1339292T	<efxeg>	ef	eg	eg	fg	eg	eg	ef	eg	eg	ef	ee	eg	eg	ef	ef	ef	eg	eg	ef	ef	eg	ef	eg	eg	eg	fg	eg	ef	fg	ee	ee	eg	ee	eg	eg	ee	eg	eg	eg	eg	ef	eg	eg	ef	ef	ef
340-T53402A	<nnxnp>	np	np	np	np	np	np	np	np	nn	np	np	np	np	np	np	np	np	np	np	np	np	np	np	np	np	np	np	np	np	np	np	np	np	np	np	np	np	nn	np	np	np	np	np	np	np	nn
914-A421950G	<hkxhk>	kk	kk	kk	hk	kk	hh	hh	kk	hk	hk	kk	hk	hk	kk	kk	hh	hk	hk	hk	kk	hh	kk	kk	hk	hh	hk	kk	hh	hk	hh	hh	hk	hk	hh	hh	kk	kk	kk	kk	hk	hk	hh	hk	hk	hk	hk
150-C1293800T	<nnxnp>	np	np	np	np	np	np	np	np	nn	np	np	np	np	np	np	np	nn	np	np	nn	np	np	np	np	np	np	np	np	np	np	np	nn	np	np	np	nn	np	np	np	np	nn	nn	nn	np	np	nn
1738-A129563G	<hkxhk>	hk	hk	hk	hk	kk	hk	hh	kk	hk	hk	hk	hh	hk	hh	hh	hk	kk	hk	kk	kk	hh	hk	kk	hk	hh	kk	hk	hk	hk	hk	hk	hk	kk	hk	hh	hk	hh	hk	hk	hh	kk	hk	hh	hk	hh	hk
1503-T199672C	<nnxnp>	nn	nn	nn	nn	nn	nn	nn	nn	np	nn	nn	nn	nn	nn	nn	nn	nn	nn	nn	nn	nn	nn	nn	nn	nn	nn	nn	nn	nn	nn	nn	nn	nn	nn	nn	nn	nn	np	nn	nn	nn	nn	nn	nn	nn	np
383-A142155T	<nnxnp>	nn	np	np	np	np	np	nn	np	np	np	np	nn	np	np	np	np	np	nn	np	np	nn	np	nn	np	np	np	np	nn	nn	np	nn	np	np	nn	np	np	np	nn	np	nn	np	np	nn	nn	np	np
C21260-T712C	<lmxll>	lm	lm	lm	lm	lm	lm	ll	ll	lm	lm	ll	lm	ll	lm	lm	lm	lm	lm	lm	lm	lm	lm	lm	lm	ll	lm	lm	lm	ll	ll	ll	lm	lm	lm	lm	lm	lm	lm	ll	ll	ll	ll	lm	ll	lm	lm
1064-T34836C	<lmxll>	lm	lm	lm	ll	ll	lm	ll	lm	lm	lm	ll	ll	ll	ll	lm	ll	ll	lm	ll	lm	ll	lm	lm	ll	ll	ll	ll	ll	ll	ll	lm	ll	ll	ll	lm	ll	lm	ll	lm	ll	lm	ll	ll	ll	ll	lm
106-G274153A	<hkxhk>	--	kk	hh	hh	hh	hk	hk	hh	hh	hh	hk	hh	hh	hh	hh	hh	--	hk	hk	kk	hh	kk	hk	hh	--	--	--	hh	hh	hk	hk	kk	hh	hh	hk	--	--	--	kk	--	kk	hh	hh	hh	hk	hk
885-T104734A	<nnxnp>	nn	nn	nn	nn	nn	nn	nn	nn	np	nn	nn	nn	nn	nn	nn	nn	nn	nn	nn	nn	nn	nn	nn	nn	nn	nn	nn	nn	nn	nn	nn	nn	nn	nn	nn	nn	nn	np	nn	nn	nn	nn	nn	nn	nn	np
1859-G142051A	<nnxnp>	np	np	np	np	np	np	np	np	nn	np	np	np	np	np	np	np	np	np	np	np	np	np	np	np	np	np	np	np	np	np	np	np	np	np	np	np	np	nn	np	np	np	np	np	np	np	nn
USC_25721-408-0	<efxeg>	fg	fg	ee	eg	eg	ef	eg	fg	eg	eg	ee	eg	eg	fg	fg	ee	ee	eg	eg	fg	ef	eg	fg	eg	fg	fg	eg	eg	eg	ef	fg	eg	eg	eg	eg	eg	eg	ee	ee	eg	ee	ee	eg	eg	ee	ee
933-G29311A	<lmxll>	lm	lm	lm	lm	lm	ll	ll	ll	lm	lm	lm	lm	lm	lm	lm	lm	lm	ll	lm	ll	lm	lm	ll	lm	lm	lm	lm	lm	ll	lm	ll	ll	lm	ll	lm	lm	lm	lm	lm	lm	ll	lm	ll	lm	lm	lm
678-C890486A	<lmxll>	lm	lm	lm	lm	lm	lm	ll	ll	lm	ll	ll	ll	lm	lm	lm	lm	ll	ll	ll	ll	lm	ll	ll	ll	lm	lm	lm	lm	lm	lm	lm	ll	ll	ll	ll	ll	lm	lm	lm	lm	ll	ll	ll	ll	ll	ll
61-A460899T	<hkxhk>	hk	hk	hh	kk	hk	hh	hk	kk	hk	hk	hh	hk	hh	hk	kk	hh	hk	hh	hh	kk	kk	hh	hk	hk	hk	hk	hk	hk	hh	hh	hk	hk	kk	hk	hk	hk	hh	hh	hh	hk	hh	kk	hh	hh	hh	hh
1605-G624101A	<lmxll>	lm	lm	lm	lm	ll	ll	ll	ll	lm	lm	lm	lm	lm	lm	lm	lm	lm	ll	lm	ll	lm	lm	ll	lm	lm	lm	lm	lm	lm	lm	lm	ll	lm	lm	lm	lm	lm	lm	lm	lm	ll	lm	ll	lm	lm	lm
1901-C352580T	<lmxll>	ll	ll	ll	ll	lm	ll	ll	ll	ll	lm	ll	ll	lm	ll	ll	ll	ll	ll	ll	ll	ll	ll	ll	ll	ll	ll	ll	ll	lm	lm	lm	ll	ll	lm	lm	ll	lm	ll	lm	lm	ll	ll	lm	ll	lm	ll
1031-G351214A	<nnxnp>	nn	np	nn	nn	nn	nn	nn	nn	np	nn	np	np	nn	nn	nn	nn	nn	np	nn	nn	np	np	nn	np	nn	np	nn	np	np	nn	np	nn	nn	nn	np	nn	nn	nn	nn	nn	np	np	np	nn	nn	np
107-G963155A	<nnxnp>	np	np	np	np	nn	nn	np	np	nn	nn	nn	np	nn	nn	np	nn	nn	np	nn	np	nn	np	nn	nn	nn	nn	np	np	np	nn	nn	nn	nn	np	nn	nn	nn	np	nn	np	nn	np	np	np	np	nn
1735-C52147T	<nnxnp>	np	np	np	np	np	np	np	np	nn	np	np	np	np	np	np	np	np	np	np	np	np	np	np	np	np	np	np	np	np	np	np	np	np	np	np	np	np	nn	np	np	np	np	np	np	np	nn
39778-C27333T	<nnxnp>	nn	np	np	nn	np	np	--	np	np	np	nn	np	np	nn	np	nn	np	np	nn	nn	np	nn	np	np	np	nn	np	nn	nn	np	nn	np	nn	nn	np	np	nn	nn	np	np	--	np	np	nn	nn	np
1836-A923945G	<nnxnp>	np	nn	np	np	np	np	nn	nn	np	nn	nn	nn	np	np	nn	nn	nn	np	np	np	nn	nn	nn	np	nn	nn	np	nn	np	np	np	nn	np	nn	np	nn	np	np	np	np	np	np	np	nn	np	np
1901-A310313T	<nnxnp>	np	nn	nn	np	np	np	--	np	np	np	--	--	np	np	np	np	np	--	np	np	np	--	--	--	np	np	np	nn	--	np	--	np	np	np	np	np	np	np	np	nn	np	np	np	np	--	--
120-G159643A	<hkxhk>	kk	hk	kk	hh	hk	hk	--	hk	kk	kk	--	hk	kk	hh	hk	kk	--	--	hh	kk	hk	hh	hk	kk	kk	hk	hk	hh	--	hh	hk	--	hh	hk	hk	kk	hh	hk	hk	kk	--	--	--	hk	hh	kk
1097-A779214T	<lmxll>	ll	ll	ll	lm	ll	ll	--	ll	lm	ll	lm	ll	lm	ll	ll	lm	ll	lm	lm	ll	ll	lm	ll	ll	ll	ll	lm	lm	ll	lm	ll	ll	lm	ll	ll	ll	lm	ll	ll	lm	ll	ll	--	ll	lm	ll
1330-A54846T	<nnxnp>	nn	nn	nn	nn	nn	nn	nn	nn	np	nn	nn	nn	nn	nn	nn	nn	nn	nn	nn	nn	nn	nn	nn	nn	nn	nn	nn	nn	nn	nn	nn	nn	nn	nn	nn	nn	nn	np	nn	nn	nn	nn	nn	nn	nn	np
41812-G68536A	<nnxnp>	np	np	np	np	np	np	np	np	nn	np	np	np	np	np	np	np	np	np	np	np	np	np	np	np	np	np	np	np	np	np	np	np	np	np	np	np	--	nn	np	np	np	np	np	np	np	nn
1445-C118806T	<hkxhk>	kk	kk	hh	hk	kk	hk	hh	hk	hk	hh	hk	hh	hk	hk	hk	hk	kk	hk	hk	hk	kk	hk	hh	hk	hh	kk	hk	hk	hh	hk	hk	hk	kk	hh	hk	hh	hk	hh	hh	hh	hk	hk	hk	hk	hk	hk
608-A2691G	<nnxnp>	nn	nn	nn	nn	nn	nn	nn	nn	np	nn	nn	nn	nn	nn	nn	nn	nn	nn	nn	nn	nn	nn	nn	nn	nn	nn	nn	nn	nn	nn	nn	nn	nn	nn	nn	nn	nn	np	nn	nn	nn	nn	nn	nn	nn	np
C20900-A283C	<nnxnp>	np	np	np	np	nn	nn	np	np	nn	nn	nn	np	nn	nn	np	nn	nn	np	nn	np	nn	np	nn	nn	nn	nn	np	np	np	nn	nn	np	nn	np	nn	nn	nn	np	np	np	nn	np	nn	np	np	nn
35286-T3947C	<lmxll>	lm	ll	ll	ll	ll	lm	lm	ll	ll	lm	ll	lm	lm	lm	lm	lm	ll	ll	lm	ll	lm	lm	ll	ll	ll	ll	ll	lm	ll	ll	ll	ll	ll	ll	ll	ll	ll	ll	lm	ll	lm	lm	lm	lm	lm	lm
1758-A21926G	<hkxhk>	--	hh	hk	hk	hh	hk	hk	hk	hk	hk	--	--	hh	kk	hh	kk	--	hk	hk	--	kk	hk	hh	--	hh	hh	hk	hk	--	hh	--	hk	hk	hk	hk	hk	kk	hk	hk	hh	hk	--	--	hk	hk	hk
1241-T25726C	<nnxnp>	np	np	np	np	np	np	np	np	nn	np	np	np	np	np	np	np	np	np	np	np	np	np	np	np	np	np	np	np	np	np	np	np	np	np	np	np	np	nn	np	np	np	np	np	np	np	nn
378-G389843A	<hkxhk>	hk	hk	hh	hk	hh	hk	hk	kk	hk	hk	hk	kk	hk	hk	kk	hk	hh	hk	hh	hh	kk	hk	hh	hk	kk	hh	hh	hk	hk	hk	kk	hk	hh	hk	kk	hk	kk	hk	hk	kk	hk	hk	kk	hk	kk	hk
