# Supplementary material for: Second-Generation Linkage Maps for the Pacific Oyster Crassostrea gigas Reveal Errors in Assembly of Genome Scaffolds
Source: G3 (Bethesda). 2015 Aug 6;5(10):2007–19. doi: 10.1534/g3.115.019570 (PMC4592983; doi:10.1534/g3.115.019570)
Supplement: Supporting Information [file supp_g3.115.019570_TableS4.xlsx]

## Sheet: Table S4. 2x10 genotypes
Table S4 Genotypes at 533 markers in 90 individuals of Pacific oyster family 2´10
Locus	Mating type	1	2	3	4	5	6	7	8	9	10	11	12	13	14	15	16	17	18	19	20	21	22	23	24	25	26	27	28	29	30	31	32	33	34	35	36	37	38	39	40	41	42	43	44	45	46	47	48
Cg152	<lmxll>	ll	ll	ll	lm	ll	lm	ll	lm	ll	lm	lm	ll	ll	lm	lm	lm	ll	ll	ll	lm	ll	lm	--	lm	ll	ll	lm	lm	lm	lm	lm	lm	lm	lm	ll	ll	lm	lm	ll	ll	ll	ll	lm	ll	lm	ll	lm	lm
Cg200	<efxeg>	--	--	--	--	--	--	--	--	fg	eg	eg	--	--	fg	eg	fg	eg	eg	--	eg	--	--	--	--	eg	--	--	--	fg	fg	--	--	--	--	--	--	eg	--	eg	--	eg	eg	fg	--	eg	--	fg	--
Cg177	<efxeg>	ef	fg	--	ef	--	fg	ef	--	ef	--	ef	ef	--	ef	--	--	ef	ef	ef	fg	fg	ef	--	--	--	--	--	ef	--	ef	ef	--	ef	ef	ef	ef	--	--	ef	ef	ef	fg	ef	ef	--	ef	--	ef
Cg149	<efxeg>	--	--	--	ef	--	--	--	ef	--	ef	--	--	--	--	ef	ef	--	fg	--	fg	--	--	ef	fg	fg	--	ef	fg	--	ef	--	--	fg	ef	fg	--	fg	--	fg	--	fg	fg	--	--	--	--	fg	--
Cg192	<efxeg>	eg	ef	ef	ef	eg	ee	eg	--	ef	ef	eg	eg	ee	ee	eg	--	eg	ef	ee	eg	ee	eg	eg	ef	--	ee	ef	ef	ef	eg	eg	--	eg	ee	eg	ef	ef	ef	ee	eg	eg	ef	eg	ef	ef	ef	eg	ef
Cg14	<efxeg>	ef	eg	fg	ee	ef	eg	eg	ee	eg	ef	ef	ef	fg	fg	eg	ee	ef	ef	ee	ef	eg	eg	fg	ef	ef	ef	fg	fg	fg	ef	eg	ef	ef	fg	eg	fg	fg	ef	ef	fg	ef	ef	--	fg	fg	eg	ef	ef
Cg196	<efxeg>	ef	fg	fg	eg	ef	fg	eg	eg	ef	ee	ef	ef	fg	fg	eg	eg	ef	eg	ef	ee	fg	ef	ee	eg	ee	fg	eg	ee	ef	ee	ef	fg	ee	ef	ee	fg	--	ef	ee	ef	eg	ee	ef	ef	ef	ef	ee	ef
Cg18	<efxeg>	--	fg	--	ef	ef	ef	--	--	ef	fg	ef	ef	--	ef	ef	--	--	--	--	fg	--	--	--	ef	fg	--	--	ef	ef	ef	fg	fg	fg	fg	--	--	fg	fg	--	--	--	--	fg	--	fg	--	ef	--
Cg140	<abxcd>	bd	--	bc	--	ac	bc	bc	ac	ad	bc	ac	bd	bc	bc	bc	ad	ad	ac	bc	bd	ac	ac	bd	ad	ad	ad	ac	ad	ad	ad	ac	ad	bc	bd	bc	ad	bd	bd	bc	bd	ac	bd	ad	bd	bc	ad	bd	bd
Cg161	<nnxnp>	np	nn	nn	nn	np	nn	np	--	nn	nn	np	np	nn	nn	np	np	np	nn	nn	np	nn	np	np	nn	--	nn	nn	nn	nn	np	np	nn	np	nn	np	nn	nn	nn	nn	np	np	nn	np	nn	nn	nn	np	nn
Cg166	<efxeg>	eg	fg	fg	eg	--	fg	fg	eg	fg	--	fg	fg	--	fg	--	--	fg	fg	fg	--	--	--	fg	eg	fg	fg	fg	fg	--	--	--	eg	fg	--	--	--	--	--	eg	fg	eg	--	fg	--	--	eg	fg	fg
Cg153	<nnxnp>	np	nn	np	nn	nn	nn	np	np	nn	nn	np	nn	np	np	np	np	nn	np	np	nn	np	np	np	np	nn	np	np	np	nn	np	nn	nn	nn	nn	np	np	nn	nn	np	np	np	nn	nn	nn	nn	nn	np	nn
Cg183	<efxeg>	fg	eg	ee	ef	ee	fg	eg	eg	fg	ef	eg	eg	ef	eg	eg	ee	eg	eg	eg	ef	ef	ee	eg	fg	eg	eg	eg	eg	fg	ee	eg	fg	eg	fg	ee	fg	ee	ef	fg	ef	fg	ee	eg	ef	eg	ef	eg	eg
Cg111	<efxeg>	fg	eg	--	eg	--	fg	--	eg	--	eg	--	--	--	--	eg	--	--	--	--	eg	--	--	eg	eg	eg	eg	fg	eg	--	--	eg	--	eg	fg	--	--	--	--	fg	eg	--	--	--	--	--	eg	--	fg
Cg198	<hkxhk>	hk	hk	hk	hk	hk	hk	--	hk	hk	hk	kk	hk	hh	hk	hk	kk	hk	kk	hh	hk	kk	kk	hh	hh	hh	kk	hh	hh	kk	hk	hh	hh	kk	hk	hk	hh	hk	kk	kk	hh	hh	kk	hh	kk	kk	hk	hk	hh
Cg210	<efxeg>	eg	fg	fg	ef	ef	fg	fg	ef	fg	ef	ef	ef	ef	fg	eg	eg	fg	eg	fg	ee	fg	ef	eg	eg	ee	fg	eg	ee	ef	ee	ef	--	ee	fg	eg	fg	fg	ef	ef	ef	eg	ee	ef	fg	ef	ef	eg	ef
Cg181	<efxeg>	eg	--	eg	ef	ef	ef	ee	--	fg	eg	ef	ee	ee	fg	eg	--	eg	eg	--	fg	--	ee	ee	ef	eg	eg	ee	ee	fg	fg	ef	--	ef	ef	ee	ee	eg	ef	eg	ee	eg	eg	ef	ee	eg	ee	fg	ee
Cg28	<lmxll>	ll	lm	--	--	--	--	ll	--	ll	ll	lm	lm	ll	lm	lm	--	ll	lm	ll	ll	lm	ll	ll	ll	lm	ll	lm	ll	lm	ll	lm	--	ll	ll	ll	ll	lm	lm	lm	ll	ll	ll	ll	lm	lm	ll	lm	lm
Cg120	<lmxll>	lm	ll	lm	ll	lm	lm	lm	--	lm	ll	ll	lm	lm	ll	ll	--	ll	ll	lm	ll	ll	ll	lm	ll	ll	ll	lm	lm	ll	lm	ll	lm	ll	lm	lm	ll	ll	ll	lm	lm	ll	ll	ll	lm	lm	ll	lm	lm
Cg160	<hkxhk>	hk	hk	hk	kk	hk	hk	hk	--	hk	hk	hh	hk	hk	hk	hh	--	hk	hk	hk	hk	hk	kk	hk	hk	--	hk	--	hh	hk	hk	hh	hh	--	hk	--	hh	hk	hh	hk	hh	hk	hk	hh	hk	hh	hk	hk	hk
Cg175	<hkxhk>	hk	hh	hh	hk	hk	hh	hh	--	hh	kk	hk	hk	hk	hh	hk	--	hh	hk	hh	kk	hh	hk	hk	hk	--	hk	hk	hk	hk	kk	hh	kk	hk	hk	hk	hh	kk	kk	kk	hk	hh	kk	hk	hk	hk	hk	hk	hk
Cg130	<nnxnp>	nn	nn	np	np	np	nn	np	nn	np	np	nn	nn	np	nn	np	np	nn	nn	nn	nn	nn	nn	np	np	np	nn	nn	nn	np	nn	np	np	nn	nn	nn	nn	nn	np	nn	nn	nn	nn	nn	nn	np	np	np	nn
Cg151	<efxeg>	ef	eg	fg	ef	ef	eg	eg	ef	eg	fg	ef	fg	fg	fg	eg	fg	fg	ef	ef	ef	eg	ef	fg	fg	ef	fg	ee	fg	fg	ef	eg	fg	fg	fg	fg	fg	ef	ef	ef	ef	ef	ef	ef	ef	fg	eg	ef	ef
Cg188	<lmxll>	--	lm	lm	lm	lm	ll	lm	ll	lm	lm	ll	--	lm	ll	ll	ll	lm	lm	--	ll	--	lm	lm	ll	lm	lm	lm	ll	--	ll	ll	ll	ll	ll	lm	lm	ll	ll	lm	lm	lm	lm	ll	lm	lm	lm	ll	lm
Cg176	<hkxhk>	hh	hk	hk	hk	hh	--	hk	hk	kk	hk	hh	hk	hk	hk	hk	hh	kk	hk	hk	kk	hk	hh	hk	hk	hk	hh	kk	hk	hk	hk	kk	hk	hh	hk	hk	kk	hk	kk	hk	hk	kk	hk	hk	hh	hh	kk	hk	kk
L48	<efxeg>	eg	ef	ef	ef	fg	ee	eg	fg	ee	ef	fg	eg	ee	ee	fg	eg	fg	ef	ee	fg	ef	eg	eg	ef	fg	ee	ee	ef	ef	eg	fg	ef	fg	ee	eg	ef	ef	ee	ee	fg	fg	ef	fg	ef	ee	ef	eg	ef
L10	<lmxll>	lm	ll	ll	ll	lm	ll	ll	lm	ll	ll	lm	ll	ll	ll	ll	lm	lm	lm	ll	ll	lm	lm	lm	lm	lm	lm	lm	ll	lm	lm	lm	lm	lm	ll	ll	lm	ll	ll	lm	ll	lm	ll	--	ll	ll	lm	ll	--
CmrCg03	<efxeg>	eg	eg	ee	ef	eg	eg	eg	ef	eg	ef	eg	eg	eg	ee	ef	ef	eg	fg	eg	fg	eg	eg	ef	fg	fg	ee	ef	fg	eg	ef	eg	ee	fg	ef	fg	eg	fg	ee	fg	eg	fg	fg	eg	eg	eg	ee	fg	ee
Cg117	<efxeg>	fg	--	eg	eg	eg	eg	fg	eg	fg	eg	eg	--	eg	--	eg	eg	--	--	--	eg	--	eg	eg	eg	eg	eg	eg	eg	--	eg	eg	fg	eg	fg	eg	--	--	eg	eg	--	eg	--	fg	eg	eg	--	eg	fg
Cg133	<abxcd>	ad	ad	ad	ad	bc	ac	ac	ac	bc	bd	bd	bc	--	bd	ad	bc	bc	ac	bd	bc	ad	bd	bd	bd	ad	ac	ad	bc	ad	--	ad	bd	bc	ad	bc	ac	bc	ad	ac	ac	bc	ac	ac	ad	ad	bd	ad	ac
Cg119	<hkxhk>	kk	hk	hk	hk	hk	hk	kk	hk	kk	hk	hk	hh	hk	hk	hk	hk	hh	hh	hh	hk	hh	hk	hh	hk	hk	hk	hk	hk	hh	hk	hk	kk	hk	kk	hk	hh	hh	hk	hk	hh	hk	hk	hk	hh	hk	hh	hk	kk
43358-C176422T	<nnxnp>	nn	np	np	nn	nn	nn	nn	np	np	nn	nn	nn	nn	nn	np	nn	nn	np	np	np	np	nn	nn	nn	np	np	nn	nn	np	nn	nn	np	nn	np	np	np	np	nn	nn	nn	np	np	nn	nn	np	np	np	np
C36014-G3611A	<lmxll>	lm	ll	ll	lm	lm	lm	lm	ll	ll	lm	lm	lm	lm	lm	ll	lm	lm	ll	ll	ll	ll	lm	lm	lm	ll	ll	lm	lm	ll	lm	lm	ll	lm	ll	ll	ll	ll	lm	lm	lm	ll	ll	lm	lm	ll	ll	ll	ll
1842-C39022T	<lmxll>	lm	ll	ll	lm	lm	ll	ll	ll	ll	lm	ll	ll	lm	lm	ll	ll	lm	ll	lm	lm	ll	ll	lm	ll	lm	ll	lm	lm	ll	lm	lm	lm	lm	lm	ll	lm	ll	ll	lm	lm	ll	ll	ll	lm	ll	lm	ll	lm
269-A194319G	<nnxnp>	np	nn	nn	nn	nn	np	nn	nn	np	np	nn	nn	nn	np	np	nn	np	np	nn	np	nn	nn	nn	nn	np	nn	nn	nn	np	np	nn	nn	np	nn	nn	nn	np	nn	np	nn	np	np	nn	nn	np	nn	np	nn
485-C341788T	<nnxnp>	nn	nn	nn	np	np	nn	nn	np	np	nn	np	nn	nn	nn	nn	np	np	np	nn	nn	np	np	nn	np	np	np	np	np	np	nn	np	np	nn	nn	nn	np	nn	nn	nn	nn	np	nn	np	nn	nn	np	nn	nn
USC_39273-507-0	<nnxnp>	nn	nn	nn	np	np	nn	nn	np	np	nn	np	nn	nn	nn	nn	np	np	np	nn	nn	np	np	nn	np	np	np	np	np	np	np	np	np	nn	nn	nn	np	nn	nn	nn	nn	np	nn	np	nn	nn	np	nn	nn
42634-A72667T	<nnxnp>	nn	nn	nn	np	np	nn	nn	np	np	nn	np	nn	nn	nn	nn	np	np	np	nn	nn	np	np	nn	np	np	np	np	np	np	nn	np	np	nn	nn	nn	np	nn	nn	nn	nn	np	nn	np	nn	nn	np	nn	nn
USC_43030-323-0	<nnxnp>	np	nn	nn	nn	nn	np	nn	nn	np	np	nn	nn	nn	np	np	np	np	np	nn	np	nn	nn	nn	nn	np	nn	nn	nn	np	np	nn	nn	nn	nn	nn	nn	np	nn	np	nn	np	np	nn	nn	np	nn	np	nn
226-A865523T	<nnxnp>	nn	np	np	nn	nn	nn	nn	nn	np	np	np	nn	np	np	nn	np	nn	nn	np	nn	np	np	nn	np	np	nn	np	np	np	np	np	np	np	nn	np	nn	np	nn	nn	nn	np	np	nn	np	np	nn	nn	np
42392-T83636C	<lmxll>	lm	ll	ll	--	ll	ll	ll	ll	ll	lm	lm	ll	lm	lm	ll	ll	ll	ll	lm	lm	ll	ll	lm	lm	lm	ll	lm	lm	ll	lm	lm	lm	lm	lm	ll	lm	ll	ll	lm	lm	ll	ll	ll	lm	ll	lm	ll	lm
1364-G31469T	<nnxnp>	np	np	np	--	nn	np	np	nn	np	np	nn	np	np	np	np	nn	nn	nn	np	np	nn	nn	nn	nn	nn	nn	nn	nn	nn	nn	nn	nn	np	np	np	nn	np	np	nn	np	nn	np	nn	np	np	nn	np	np
1834-C305919T	<lmxll>	ll	ll	ll	lm	lm	lm	ll	lm	ll	ll	lm	ll	ll	lm	lm	lm	ll	ll	ll	lm	lm	ll	ll	lm	ll	ll	ll	lm	lm	lm	lm	ll	lm	lm	ll	ll	lm	lm	ll	ll	ll	ll	lm	ll	ll	ll	lm	ll
858-A19714T	<nnxnp>	nn	np	np	nn	np	np	nn	nn	np	np	nn	np	np	nn	nn	nn	np	np	nn	np	nn	np	np	nn	np	np	nn	nn	np	np	np	np	np	np	nn	np	np	np	nn	nn	nn	np	np	np	np	np	nn	np
43500-C256393T	<lmxll>	ll	lm	ll	lm	ll	lm	ll	lm	ll	lm	lm	lm	ll	lm	lm	ll	lm	lm	lm	lm	lm	lm	lm	lm	lm	lm	ll	lm	lm	ll	lm	ll	lm	ll	ll	lm	lm	ll	ll	lm	ll	lm	lm	lm	ll	lm	ll	ll
1445-G137521A	<nnxnp>	nn	nn	nn	np	np	nn	nn	np	np	nn	np	nn	nn	nn	nn	np	np	np	nn	nn	np	np	nn	np	np	np	np	np	np	nn	np	np	nn	nn	nn	np	nn	nn	nn	nn	np	nn	np	nn	nn	np	nn	nn
61-G384902A	<nnxnp>	nn	nn	np	--	np	np	nn	nn	nn	nn	nn	np	np	nn	nn	np	np	np	np	nn	np	nn	np	nn	nn	nn	np	nn	np	np	nn	nn	nn	nn	np	np	np	np	np	np	np	np	nn	np	np	np	np	nn
67-A25130C	<nnxnp>	nn	nn	nn	np	np	np	np	np	np	nn	nn	np	nn	nn	np	nn	nn	np	nn	nn	nn	nn	np	nn	nn	nn	nn	np	nn	np	nn	nn	nn	nn	np	np	nn	nn	np	np	np	np	np	nn	nn	np	np	nn
79-C638165T	<nnxnp>	nn	np	np	nn	np	nn	np	nn	np	np	np	np	np	np	np	np	np	nn	nn	nn	np	nn	np	np	nn	np	nn	np	np	nn	np	np	np	np	np	np	nn	nn	nn	nn	nn	nn	nn	nn	np	np	nn	nn
39156-T34716G	<lmxll>	ll	lm	lm	lm	lm	lm	ll	ll	ll	ll	ll	lm	lm	lm	ll	lm	lm	lm	lm	ll	lm	ll	lm	ll	ll	ll	lm	ll	lm	lm	ll	ll	ll	ll	lm	lm	lm	lm	lm	lm	lm	lm	ll	lm	lm	lm	lm	ll
211-C530477G	<nnxnp>	np	nn	nn	np	nn	np	np	nn	np	nn	nn	np	nn	nn	nn	np	np	nn	nn	np	nn	np	np	np	nn	np	nn	np	np	np	nn	np	np	np	nn	np	np	np	nn	np	nn	np	np	np	nn	np	np	np
1855-C54523T	<nnxnp>	np	np	np	nn	nn	nn	nn	nn	np	np	np	nn	np	np	nn	np	nn	nn	np	nn	np	np	nn	np	np	np	np	np	np	np	np	np	np	nn	nn	nn	np	np	nn	nn	np	nn	nn	np	np	nn	nn	np
1671-A259574T	<nnxnp>	nn	nn	nn	np	nn	nn	nn	np	np	nn	np	nn	np	nn	nn	nn	np	nn	nn	nn	nn	np	nn	np	np	nn	np	np	np	nn	nn	nn	nn	nn	nn	np	nn	np	nn	nn	np	nn	np	nn	np	np	nn	nn
1521-G470099A	<nnxnp>	np	nn	np	np	np	nn	np	nn	np	nn	nn	nn	nn	nn	nn	np	nn	nn	nn	nn	nn	nn	nn	nn	nn	nn	np	nn	nn	np	nn	np	nn	np	np	nn	nn	np	np	nn	np	np	nn	nn	np	nn	np	np
1896-T286092C	<nnxnp>	nn	np	np	np	nn	np	nn	nn	np	np	nn	nn	np	np	nn	nn	nn	np	np	nn	np	nn	nn	np	nn	np	np	np	np	nn	nn	np	nn	np	nn	np	np	np	np	nn	nn	np	nn	np	np	np	nn	np
42776-A116583C	<nnxnp>	np	nn	nn	np	nn	np	nn	nn	np	np	nn	nn	nn	np	np	nn	np	nn	nn	np	nn	nn	nn	nn	np	nn	nn	nn	np	np	nn	nn	np	nn	nn	nn	np	nn	np	nn	nn	np	nn	nn	np	nn	np	nn
1255-A312000G	<lmxll>	lm	ll	ll	lm	lm	lm	lm	lm	ll	ll	ll	lm	ll	ll	lm	ll	lm	lm	ll	lm	ll	ll	lm	ll	ll	lm	ll	ll	ll	ll	ll	ll	ll	lm	ll	lm	ll	lm	lm	lm	ll	ll	lm	ll	ll	lm	lm	ll
121-G1008025T	<nnxnp>	nn	np	np	nn	nn	nn	np	nn	np	np	np	np	np	np	np	np	np	nn	nn	nn	np	nn	np	np	nn	np	nn	np	np	nn	np	np	np	np	np	np	nn	nn	nn	nn	nn	nn	nn	nn	np	np	nn	nn
1004-C465117G	<nnxnp>	np	nn	nn	np	nn	np	np	nn	np	nn	nn	np	nn	nn	nn	np	np	nn	nn	np	nn	np	np	np	nn	np	nn	np	np	np	nn	np	np	np	nn	np	np	np	nn	np	nn	np	np	np	nn	np	np	np
1785-A429718G	<nnxnp>	nn	np	np	np	nn	np	nn	nn	np	np	nn	nn	np	np	nn	nn	np	np	np	nn	np	nn	nn	np	nn	np	np	np	np	nn	nn	np	nn	np	nn	nn	np	np	np	nn	nn	np	nn	np	np	np	nn	np
1738-A129563G	<nnxnp>	nn	np	np	nn	nn	nn	np	nn	np	nn	nn	np	np	np	np	np	np	nn	np	nn	np	nn	np	nn	nn	nn	np	np	np	nn	np	np	np	np	np	np	np	nn	nn	nn	nn	nn	nn	nn	np	np	nn	nn
40106-C39875T	<nnxnp>	np	nn	nn	nn	nn	np	nn	nn	np	np	nn	nn	nn	np	np	np	np	np	nn	np	nn	nn	nn	nn	np	nn	nn	nn	np	np	nn	nn	nn	nn	nn	nn	np	nn	np	nn	np	np	nn	nn	np	nn	np	nn
41448-G29564T	<nnxnp>	nn	np	np	--	nn	np	np	nn	np	np	np	np	np	np	np	nn	nn	nn	np	nn	nn	nn	nn	nn	nn	nn	nn	np	nn	nn	nn	nn	nn	np	np	np	np	np	nn	np	nn	np	np	nn	np	nn	nn	np
313-C500535A	<nnxnp>	np	nn	nn	np	nn	np	np	nn	np	nn	nn	np	nn	nn	nn	np	np	nn	nn	np	nn	np	np	np	nn	np	nn	np	np	np	nn	np	np	np	nn	np	np	np	nn	np	nn	np	np	np	nn	np	np	np
1546-C43285T	<nnxnp>	nn	np	np	nn	np	nn	np	nn	np	np	np	np	np	nn	np	np	np	nn	nn	nn	nn	nn	np	np	np	np	nn	np	np	nn	np	np	np	nn	nn	nn	nn	nn	nn	nn	nn	nn	nn	nn	np	np	np	nn
186-A126593T	<nnxnp>	np	np	np	np	np	nn	np	nn	np	np	nn	np	np	nn	nn	nn	np	np	np	nn	nn	np	np	nn	np	np	np	nn	nn	nn	nn	nn	nn	nn	np	np	nn	nn	np	np	np	np	nn	np	np	np	nn	np
1729-C146948T	<nnxnp>	nn	nn	nn	np	np	nn	nn	np	np	nn	np	nn	nn	nn	nn	np	np	np	nn	nn	np	np	nn	np	np	np	np	np	np	nn	np	np	nn	nn	nn	np	nn	nn	nn	nn	np	nn	np	nn	nn	np	nn	nn
917-A14399G	<nnxnp>	nn	np	np	np	np	nn	np	np	np	nn	np	np	nn	np	np	np	np	np	np	nn	nn	np	np	nn	np	np	np	np	nn	np	np	nn	np	nn	np	nn	np	nn	nn	nn	nn	np	np	nn	np	nn	np	np
917-T8935A	<nnxnp>	nn	nn	np	np	np	np	nn	nn	np	np	nn	nn	np	nn	nn	nn	nn	nn	nn	nn	np	nn	nn	np	np	nn	nn	nn	nn	np	nn	nn	nn	nn	np	nn	np	np	np	np	nn	np	nn	np	nn	np	nn	nn
1354-C123327T	<nnxnp>	nn	nn	nn	nn	np	np	np	np	np	nn	nn	np	nn	nn	nn	np	np	np	nn	nn	nn	nn	nn	nn	nn	np	nn	np	nn	np	nn	nn	np	np	np	np	np	nn	np	np	np	np	np	nn	nn	nn	nn	np
42836-G177100A	<nnxnp>	np	np	np	np	np	nn	np	nn	np	np	nn	np	np	nn	nn	nn	np	np	np	nn	nn	np	np	nn	np	np	np	nn	nn	nn	nn	nn	nn	nn	np	np	nn	nn	np	np	np	np	nn	np	np	np	nn	np
1009-T1006340C	<lmxll>	lm	ll	ll	ll	lm	ll	ll	lm	ll	ll	lm	ll	ll	ll	ll	lm	lm	lm	ll	ll	lm	lm	lm	lm	lm	lm	lm	ll	lm	lm	lm	lm	lm	ll	ll	ll	ll	ll	lm	ll	lm	ll	ll	lm	ll	lm	lm	ll
285-A110280G	<nnxnp>	nn	nn	nn	--	np	nn	nn	np	np	nn	np	nn	nn	nn	nn	np	np	np	nn	nn	np	np	nn	np	np	np	np	np	np	np	np	np	nn	nn	nn	np	nn	nn	nn	nn	np	nn	np	nn	nn	np	nn	nn
31080-G3201A	<lmxll>	ll	lm	lm	ll	lm	ll	ll	lm	ll	lm	lm	ll	lm	lm	lm	ll	ll	lm	lm	ll	lm	ll	ll	ll	lm	ll	lm	ll	ll	ll	lm	ll	ll	ll	lm	ll	ll	ll	lm	ll	lm	ll	ll	ll	lm	ll	ll	ll
157-G36522A	<lmxll>	ll	lm	lm	ll	lm	ll	ll	lm	ll	lm	lm	ll	lm	lm	lm	ll	ll	lm	lm	ll	lm	ll	ll	ll	lm	ll	lm	ll	ll	ll	lm	ll	ll	ll	lm	ll	ll	ll	lm	ll	lm	ll	ll	ll	lm	ll	ll	ll
1720-C54529A	<lmxll>	lm	lm	lm	lm	ll	ll	ll	ll	ll	lm	lm	ll	lm	lm	lm	ll	lm	ll	lm	lm	lm	lm	lm	lm	lm	lm	lm	ll	lm	ll	lm	lm	ll	lm	ll	ll	lm	lm	ll	ll	ll	ll	ll	lm	lm	lm	lm	ll
186-A134353G	<nnxnp>	np	np	np	--	np	nn	np	nn	np	np	nn	np	np	nn	nn	nn	np	np	np	nn	nn	np	np	nn	np	np	np	nn	nn	nn	nn	nn	nn	nn	np	np	nn	nn	np	np	np	np	nn	np	np	np	nn	np
43574-G239757A	<nnxnp>	nn	nn	nn	nn	np	np	np	np	np	nn	nn	np	nn	nn	nn	np	np	np	nn	nn	nn	nn	nn	nn	nn	np	nn	np	nn	np	nn	nn	np	np	np	np	np	nn	np	np	np	np	np	nn	nn	nn	nn	np
410-A401302T	<nnxnp>	nn	np	np	np	nn	np	np	nn	np	np	np	np	np	np	np	nn	nn	nn	np	nn	nn	nn	nn	nn	nn	nn	nn	np	nn	nn	nn	nn	nn	np	np	np	np	np	nn	np	nn	np	np	nn	np	nn	nn	np
1372-A254380T	<nnxnp>	np	nn	nn	np	nn	np	np	nn	np	nn	nn	np	nn	nn	nn	np	np	nn	nn	np	nn	np	np	np	nn	np	nn	np	np	np	nn	np	np	np	nn	np	np	np	nn	np	nn	np	np	np	nn	np	np	np
625-T714526A	<nnxnp>	nn	nn	nn	np	nn	nn	nn	np	np	nn	np	nn	np	nn	nn	nn	np	nn	nn	nn	np	np	nn	np	np	nn	np	np	np	nn	nn	nn	nn	nn	nn	np	nn	np	nn	nn	np	nn	np	nn	np	np	nn	nn
447-G175015T	<nnxnp>	np	nn	np	np	np	np	np	np	np	np	nn	nn	np	nn	nn	nn	nn	np	nn	nn	np	nn	np	np	np	np	np	nn	nn	nn	nn	nn	nn	nn	nn	nn	np	np	np	np	np	np	nn	nn	np	np	nn	np
168-A433150G	<nnxnp>	nn	np	np	nn	nn	nn	nn	nn	np	np	np	nn	np	np	nn	np	nn	nn	np	nn	np	np	nn	np	np	nn	np	np	np	np	np	np	np	nn	np	nn	np	nn	nn	nn	np	np	nn	np	np	nn	nn	np
381-T182488A	<nnxnp>	nn	np	np	np	np	nn	np	np	np	nn	np	np	nn	np	np	np	np	np	np	nn	nn	np	np	nn	np	np	np	np	nn	np	np	nn	np	nn	np	nn	np	nn	nn	nn	nn	np	np	nn	np	nn	np	np
301-A1180087G	<lmxll>	ll	lm	lm	--	ll	lm	ll	ll	ll	ll	lm	lm	ll	lm	lm	ll	ll	lm	ll	ll	lm	ll	ll	ll	lm	lm	lm	ll	lm	ll	lm	lm	ll	ll	ll	ll	lm	lm	lm	ll	ll	ll	ll	lm	lm	ll	lm	lm
885-G721089A	<lmxll>	ll	ll	ll	lm	ll	lm	lm	ll	ll	ll	ll	ll	lm	lm	ll	lm	ll	ll	lm	lm	lm	lm	lm	ll	ll	ll	ll	ll	ll	lm	ll	ll	lm	lm	lm	ll	ll	ll	lm	ll	lm	lm	ll	ll	ll	ll	ll	ll
867-T923248C	<nnxnp>	nn	np	np	np	nn	np	np	nn	np	np	nn	np	np	np	np	nn	nn	nn	np	np	nn	nn	nn	nn	nn	nn	nn	np	nn	nn	nn	nn	nn	np	np	np	np	np	nn	np	nn	np	np	nn	np	nn	nn	np
1599-A116705T	<nnxnp>	np	nn	nn	np	np	np	np	np	np	np	nn	nn	np	nn	nn	np	np	nn	nn	np	nn	np	np	np	nn	nn	nn	np	nn	np	nn	nn	np	np	nn	np	nn	nn	nn	np	np	np	np	nn	nn	np	nn	nn
41994-G17466T	<nnxnp>	nn	np	np	nn	nn	nn	nn	np	np	nn	nn	nn	nn	nn	np	nn	nn	np	np	np	np	nn	nn	nn	np	np	nn	nn	np	nn	nn	np	nn	np	np	np	np	nn	nn	nn	np	np	nn	nn	np	np	np	np
288-T410309C	<nnxnp>	nn	np	np	--	nn	np	nn	nn	np	np	nn	nn	np	np	nn	nn	np	np	np	nn	np	nn	nn	np	nn	np	np	np	np	nn	nn	np	nn	np	nn	nn	np	np	np	nn	nn	np	nn	np	np	np	nn	np
640-T129196C	<nnxnp>	nn	np	np	np	np	nn	np	nn	np	nn	np	np	nn	np	np	np	np	np	np	nn	nn	np	np	nn	np	np	np	np	nn	np	np	nn	np	nn	np	nn	np	nn	nn	np	nn	nn	np	nn	np	nn	np	np
522-A275074G	<nnxnp>	nn	nn	nn	np	np	nn	nn	np	np	nn	np	nn	nn	nn	nn	np	np	nn	nn	nn	np	np	nn	np	np	nn	np	np	np	nn	nn	np	nn	nn	nn	np	nn	np	nn	nn	np	nn	np	nn	nn	np	nn	nn
1107-A16574C	<nnxnp>	np	nn	nn	--	np	nn	np	np	np	np	np	nn	np	nn	nn	np	np	nn	np	np	nn	np	np	np	nn	nn	nn	np	nn	nn	nn	nn	np	np	np	nn	nn	nn	nn	np	np	np	np	nn	nn	np	nn	nn
1372-G266410A	<nnxnp>	np	nn	nn	np	nn	np	np	nn	np	nn	nn	np	nn	nn	nn	np	np	nn	nn	np	nn	np	np	np	nn	np	nn	np	np	np	nn	np	np	np	nn	np	np	np	nn	np	nn	np	np	np	nn	np	np	np
40456-G81522A	<nnxnp>	nn	nn	nn	np	nn	nn	nn	np	np	nn	np	nn	np	nn	nn	nn	np	nn	nn	nn	nn	np	nn	np	np	nn	np	np	np	nn	nn	nn	nn	nn	nn	np	nn	np	nn	nn	np	nn	np	nn	np	np	nn	nn
101-T310214C	<nnxnp>	np	nn	nn	np	np	nn	np	np	np	np	nn	nn	np	nn	nn	np	np	nn	np	np	nn	np	np	np	nn	nn	nn	np	nn	np	nn	nn	np	np	np	np	nn	nn	nn	np	np	np	np	nn	nn	np	nn	nn
43526-C63065A	<nnxnp>	nn	nn	nn	np	np	np	np	np	np	nn	nn	np	nn	nn	np	nn	nn	np	nn	nn	nn	nn	np	nn	nn	nn	nn	np	nn	np	nn	nn	nn	nn	np	np	nn	nn	np	np	np	np	np	nn	nn	np	nn	nn
1539-C2964T	<nnxnp>	np	np	np	np	nn	np	np	nn	np	np	nn	np	np	np	np	nn	nn	nn	np	np	nn	nn	nn	nn	nn	nn	nn	nn	nn	nn	nn	nn	np	np	np	nn	np	np	nn	np	nn	np	nn	np	np	nn	np	np
348-C699444A	<nnxnp>	nn	nn	nn	nn	np	np	np	np	np	nn	nn	np	nn	nn	nn	np	nn	np	nn	nn	nn	nn	nn	nn	nn	np	nn	np	nn	np	nn	nn	np	nn	np	np	np	nn	np	np	np	np	np	nn	nn	nn	nn	np
1185-A145214T	<lmxll>	ll	ll	ll	--	lm	lm	ll	lm	ll	ll	lm	ll	ll	lm	lm	lm	ll	ll	ll	lm	lm	ll	ll	lm	ll	ll	ll	lm	lm	lm	lm	ll	lm	lm	ll	ll	lm	lm	ll	ll	ll	ll	lm	ll	ll	ll	lm	ll
1052-A61380T	<nnxnp>	nn	nn	nn	np	np	nn	nn	np	np	nn	np	nn	nn	nn	nn	np	np	np	nn	nn	np	np	nn	np	np	np	np	np	np	nn	np	np	nn	nn	nn	np	nn	nn	nn	nn	np	nn	np	nn	nn	np	nn	nn
42518-T133875C	<nnxnp>	nn	nn	nn	nn	np	np	np	np	np	nn	nn	np	nn	nn	nn	np	nn	np	nn	nn	nn	nn	nn	nn	nn	np	nn	np	nn	np	nn	nn	np	nn	np	np	np	nn	np	np	np	np	np	nn	nn	nn	nn	np
557-T467855C	<nnxnp>	nn	np	np	nn	np	nn	np	nn	np	np	np	np	np	np	np	np	np	nn	nn	nn	np	nn	np	np	nn	np	nn	np	np	nn	np	np	np	np	np	np	nn	nn	nn	nn	nn	nn	nn	nn	np	np	nn	nn
1174-G497286A	<nnxnp>	nn	nn	nn	np	np	nn	nn	np	np	nn	np	nn	nn	nn	nn	np	np	np	nn	nn	np	np	nn	np	np	np	np	np	np	nn	np	np	nn	nn	nn	np	nn	nn	nn	nn	np	nn	np	nn	nn	np	nn	nn
43024-G138507C	<nnxnp>	nn	np	np	nn	nn	nn	np	nn	np	np	np	np	np	np	np	np	np	nn	nn	nn	np	nn	np	np	nn	np	nn	np	np	nn	np	np	np	np	np	np	nn	nn	nn	nn	nn	nn	nn	nn	np	np	nn	nn
43616-C127671A	<nnxnp>	nn	nn	nn	nn	np	np	np	np	np	nn	nn	np	nn	nn	nn	np	nn	np	nn	nn	nn	nn	nn	nn	nn	np	nn	np	nn	np	nn	nn	np	nn	np	np	np	nn	np	np	np	np	np	nn	nn	nn	nn	np
1469-T226856C	<nnxnp>	nn	nn	nn	nn	np	np	np	np	np	nn	nn	np	nn	nn	nn	np	nn	np	nn	nn	nn	nn	nn	nn	nn	np	nn	np	nn	np	nn	nn	np	nn	np	np	np	nn	np	np	np	np	np	nn	nn	nn	nn	np
77-G95345T	<nnxnp>	nn	np	np	nn	nn	nn	nn	np	np	nn	nn	nn	nn	nn	np	nn	nn	np	np	np	np	np	nn	nn	nn	np	nn	nn	np	nn	nn	np	nn	np	np	np	np	nn	nn	nn	np	np	nn	nn	np	np	np	np
41982-A121851T	<nnxnp>	nn	np	np	--	nn	np	nn	nn	np	np	nn	nn	np	np	nn	nn	np	np	nn	nn	np	nn	nn	np	nn	np	np	np	np	nn	nn	nn	nn	np	nn	nn	np	np	np	nn	nn	np	nn	np	np	nn	nn	np
625-C753926T	<nnxnp>	nn	nn	nn	np	nn	nn	nn	np	np	nn	np	nn	np	nn	nn	nn	np	nn	nn	nn	np	np	nn	np	np	nn	np	np	np	nn	nn	nn	nn	nn	nn	np	nn	np	nn	nn	np	nn	np	nn	np	np	nn	nn
334-G373404C	<nnxnp>	nn	np	np	np	nn	np	np	nn	np	np	np	np	np	np	np	nn	nn	nn	np	nn	nn	nn	nn	nn	nn	nn	nn	np	nn	nn	nn	nn	nn	np	np	np	np	np	nn	np	nn	np	np	nn	np	nn	nn	np
962-A928641G	<lmxll>	lm	ll	ll	lm	lm	lm	lm	lm	ll	ll	ll	lm	ll	ll	lm	ll	lm	lm	ll	lm	ll	ll	lm	ll	ll	lm	ll	ll	ll	ll	ll	ll	ll	lm	ll	lm	ll	lm	lm	lm	ll	ll	lm	ll	ll	lm	lm	ll
678-A703141G	<nnxnp>	nn	np	np	nn	np	nn	nn	np	np	nn	nn	nn	nn	nn	np	nn	nn	np	np	nn	np	np	nn	nn	nn	np	nn	nn	np	nn	nn	np	nn	np	np	np	np	nn	nn	nn	np	np	nn	nn	np	np	np	np
321-C260858T	<nnxnp>	np	nn	nn	nn	nn	np	nn	nn	np	np	nn	nn	nn	np	np	np	np	np	nn	np	nn	nn	nn	nn	np	nn	nn	nn	np	np	nn	nn	nn	nn	nn	nn	np	nn	np	nn	np	np	nn	nn	np	nn	np	nn
274-G268516A	<lmxll>	ll	lm	lm	lm	ll	lm	ll	ll	ll	ll	lm	lm	ll	lm	lm	ll	ll	lm	ll	ll	lm	ll	ll	ll	lm	lm	lm	ll	lm	ll	lm	lm	ll	ll	ll	ll	lm	lm	lm	ll	ll	ll	ll	lm	lm	ll	lm	lm
192-A727965G	<nnxnp>	nn	nn	nn	--	np	np	nn	nn	np	np	np	np	nn	np	nn	np	np	nn	np	np	nn	np	np	np	nn	nn	nn	np	nn	nn	nn	np	np	nn	np	nn	np	nn	nn	nn	np	nn	nn	nn	nn	np	nn	nn
771-G78221A	<nnxnp>	np	nn	nn	nn	nn	np	nn	nn	np	np	nn	nn	nn	np	np	np	np	np	nn	np	nn	nn	nn	nn	np	nn	nn	nn	np	np	nn	nn	nn	nn	nn	nn	np	nn	np	nn	np	np	nn	nn	np	nn	np	nn
336-G302962T	<nnxnp>	nn	np	np	np	np	nn	np	np	np	nn	np	np	nn	np	np	np	np	np	np	nn	nn	np	np	nn	np	np	np	np	nn	np	np	nn	np	nn	np	nn	np	nn	nn	nn	nn	np	np	nn	np	nn	np	np
1241-T429458C	<nnxnp>	np	np	np	np	np	nn	np	nn	np	np	nn	np	np	nn	nn	nn	np	np	np	nn	nn	np	np	nn	np	np	np	nn	nn	nn	nn	nn	nn	nn	np	np	nn	nn	np	np	np	np	nn	np	np	np	nn	np
37460-A29515G	<lmxll>	ll	ll	ll	lm	lm	lm	lm	lm	ll	ll	ll	lm	ll	ll	lm	ll	ll	lm	ll	ll	ll	ll	lm	ll	ll	ll	ll	ll	ll	lm	ll	ll	ll	ll	lm	lm	ll	ll	lm	lm	lm	lm	lm	ll	ll	lm	lm	ll
40456-G45308A	<nnxnp>	nn	nn	nn	np	nn	nn	nn	np	np	nn	np	nn	np	nn	nn	nn	np	nn	nn	nn	nn	np	nn	np	np	nn	np	np	np	nn	nn	nn	nn	nn	nn	np	nn	np	nn	nn	np	nn	np	nn	np	np	nn	nn
771-G19318A	<nnxnp>	np	nn	nn	nn	nn	np	nn	nn	np	np	nn	nn	nn	np	np	np	np	np	nn	np	nn	nn	nn	nn	np	nn	nn	nn	np	np	nn	nn	nn	nn	nn	nn	np	nn	np	nn	np	np	nn	nn	np	nn	np	nn
39884-C5114T	<nnxnp>	np	nn	nn	np	nn	np	np	nn	np	nn	nn	np	nn	nn	nn	np	np	nn	nn	np	nn	np	np	np	nn	np	nn	np	np	np	nn	np	np	np	nn	np	np	np	nn	np	nn	np	np	np	nn	np	np	np
53-C497085T	<lmxll>	ll	lm	lm	lm	ll	ll	ll	ll	ll	ll	lm	lm	ll	lm	lm	ll	ll	lm	lm	ll	lm	ll	ll	ll	lm	lm	lm	ll	lm	ll	lm	lm	ll	ll	lm	ll	lm	lm	lm	ll	ll	ll	ll	lm	lm	ll	lm	lm
1385-T207417A	<nnxnp>	nn	np	np	np	nn	np	nn	nn	np	np	nn	nn	np	np	nn	nn	np	np	nn	nn	np	nn	nn	np	nn	np	np	np	np	nn	nn	nn	nn	np	nn	nn	np	np	np	nn	nn	np	nn	np	np	nn	nn	np
140-T608311G	<nnxnp>	nn	np	np	np	np	nn	np	np	np	nn	np	np	nn	np	np	np	np	np	np	nn	nn	np	np	nn	np	np	np	np	nn	np	np	nn	np	nn	np	nn	np	nn	nn	nn	nn	np	np	nn	np	nn	np	np
86-C598305T	<nnxnp>	np	nn	nn	np	np	np	np	np	np	np	nn	nn	np	nn	nn	np	np	nn	nn	np	nn	np	np	np	nn	nn	nn	np	nn	np	nn	nn	np	np	nn	np	nn	nn	nn	np	np	np	np	nn	nn	np	nn	nn
1391-G148139C	<lmxll>	lm	ll	ll	lm	lm	lm	lm	lm	ll	ll	ll	lm	ll	ll	lm	ll	lm	lm	ll	lm	ll	ll	lm	ll	ll	lm	ll	ll	ll	ll	ll	ll	ll	lm	ll	lm	ll	lm	lm	lm	ll	ll	lm	ll	ll	lm	lm	ll
393-A9383T	<lmxll>	ll	ll	ll	ll	ll	lm	lm	ll	ll	ll	ll	ll	lm	lm	ll	lm	ll	ll	lm	lm	lm	lm	lm	ll	ll	lm	ll	ll	ll	lm	ll	ll	ll	lm	lm	ll	ll	ll	lm	ll	lm	ll	ll	ll	ll	ll	lm	ll
1893-A68010T	<nnxnp>	np	nn	nn	nn	nn	np	nn	nn	np	np	nn	nn	nn	np	np	np	np	np	nn	np	nn	nn	nn	nn	np	nn	nn	nn	np	np	nn	nn	np	nn	nn	nn	np	nn	np	nn	np	np	nn	nn	np	nn	np	nn
432-A595712C	<lmxll>	lm	lm	lm	ll	ll	ll	ll	ll	lm	lm	lm	ll	lm	lm	ll	lm	lm	ll	lm	lm	lm	lm	ll	lm	lm	lm	lm	lm	lm	ll	lm	lm	lm	lm	ll	ll	lm	lm	ll	ll	ll	ll	ll	lm	lm	ll	ll	lm
1309-T265494C	<lmxll>	lm	lm	ll	ll	ll	ll	ll	lm	ll	ll	lm	lm	ll	lm	ll	ll	lm	lm	lm	lm	lm	lm	ll	ll	ll	lm	lm	lm	ll	lm	ll	ll	lm	lm	lm	lm	ll	ll	lm	lm	lm	lm	lm	lm	ll	lm	ll	lm
485-T342332A	<lmxll>	lm	ll	ll	lm	lm	lm	lm	ll	ll	lm	lm	lm	lm	lm	ll	lm	lm	ll	ll	ll	ll	lm	lm	lm	ll	ll	lm	lm	ll	lm	lm	ll	lm	ll	ll	ll	ll	lm	lm	lm	ll	ll	lm	lm	ll	ll	ll	ll
890-A230150G	<nnxnp>	nn	np	np	np	nn	np	np	nn	np	np	nn	np	np	np	np	nn	nn	nn	np	np	nn	nn	nn	nn	nn	nn	nn	np	nn	nn	nn	nn	nn	np	np	np	np	np	nn	np	nn	np	np	nn	np	nn	nn	np
141-A30764G	<nnxnp>	np	nn	nn	--	nn	np	nn	nn	np	nn	nn	np	nn	nn	nn	np	np	nn	nn	np	nn	np	np	np	np	np	nn	np	np	np	nn	np	np	np	nn	np	np	np	nn	np	nn	np	np	np	nn	np	np	np
1492-T253526C	<lmxll>	lm	lm	lm	lm	ll	lm	lm	ll	ll	lm	ll	lm	lm	lm	lm	ll	ll	ll	lm	lm	ll	ll	lm	--	ll	ll	ll	ll	ll	lm	ll	ll	lm	lm	lm	ll	lm	lm	lm	lm	ll	lm	ll	lm	lm	ll	lm	lm
160-G283588C	<lmxll>	ll	ll	ll	--	ll	lm	ll	lm	ll	lm	lm	ll	ll	lm	lm	lm	ll	ll	ll	lm	ll	lm	ll	lm	lm	ll	lm	lm	lm	lm	lm	lm	lm	lm	ll	ll	lm	lm	ll	ll	ll	ll	lm	ll	lm	ll	lm	ll
1532-C910170T	<lmxll>	lm	ll	ll	lm	lm	ll	ll	ll	ll	lm	ll	ll	lm	lm	ll	ll	lm	ll	lm	lm	ll	ll	lm	ll	lm	ll	lm	lm	ll	lm	lm	lm	lm	lm	ll	lm	ll	ll	lm	lm	ll	ll	ll	lm	ll	lm	ll	lm
156-C224997A	<lmxll>	lm	ll	lm	lm	lm	lm	ll	lm	ll	lm	lm	lm	lm	lm	ll	lm	lm	lm	lm	lm	ll	lm	lm	lm	lm	lm	lm	lm	lm	lm	ll	lm	lm	lm	lm	lm	lm	lm	lm	lm	lm	lm	lm	lm	lm	ll	lm	lm
1788-G500016A	<nnxnp>	nn	nn	nn	np	np	nn	nn	np	np	nn	np	nn	nn	nn	nn	np	np	np	nn	nn	np	np	nn	np	np	np	np	np	np	np	np	np	nn	nn	nn	np	nn	nn	nn	nn	np	nn	np	nn	nn	np	nn	nn
42634-T67862C	<lmxll>	ll	lm	lm	--	lm	lm	lm	lm	ll	lm	lm	ll	lm	lm	lm	ll	ll	lm	lm	ll	ll	lm	lm	lm	ll	ll	lm	ll	ll	lm	lm	ll	lm	ll	lm	ll	ll	ll	lm	ll	lm	ll	lm	ll	lm	ll	ll	ll
43574-C42733A	<nnxnp>	nn	nn	nn	--	np	np	nn	nn	np	np	np	np	nn	np	nn	np	np	nn	np	np	nn	np	np	np	nn	nn	nn	np	nn	nn	nn	np	np	nn	np	nn	np	nn	nn	nn	np	nn	nn	nn	nn	np	nn	nn
313-C515714T	<nnxnp>	nn	np	np	np	nn	np	np	nn	np	np	nn	np	np	np	np	nn	nn	nn	np	np	nn	nn	nn	nn	nn	nn	nn	np	nn	nn	nn	nn	nn	np	np	np	np	np	nn	np	nn	np	np	nn	np	nn	nn	np
1445-C118806T	<lmxll>	lm	ll	ll	lm	lm	lm	lm	ll	ll	lm	lm	lm	lm	lm	ll	lm	lm	ll	ll	ll	ll	lm	lm	lm	ll	ll	lm	lm	ll	lm	lm	ll	lm	ll	ll	ll	ll	lm	lm	lm	ll	ll	lm	lm	ll	ll	ll	ll
1017-A180420G	<nnxnp>	nn	nn	nn	nn	np	np	np	np	np	nn	nn	np	nn	nn	nn	np	np	np	nn	nn	nn	nn	nn	nn	nn	np	nn	np	nn	np	nn	nn	np	np	np	np	np	nn	np	np	np	np	np	nn	nn	nn	nn	np
43208-C57717T	<nnxnp>	nn	nn	np	np	np	np	nn	nn	np	np	nn	nn	np	nn	nn	np	nn	nn	nn	nn	np	nn	nn	np	np	nn	nn	nn	nn	np	nn	nn	nn	nn	np	nn	np	np	np	np	nn	np	nn	np	nn	np	nn	nn
304-C373295T	<nnxnp>	nn	np	np	np	nn	np	nn	nn	np	np	nn	nn	np	np	nn	nn	np	np	np	nn	np	nn	nn	np	nn	np	np	np	np	nn	nn	np	nn	np	nn	nn	np	np	np	nn	nn	np	nn	np	np	np	nn	np
1324-C121279A	<lmxll>	ll	ll	ll	lm	ll	lm	ll	lm	ll	lm	lm	ll	ll	lm	lm	lm	ll	ll	ll	lm	ll	lm	ll	lm	lm	ll	lm	lm	lm	lm	lm	lm	lm	lm	ll	ll	lm	lm	ll	ll	ll	ll	lm	ll	lm	ll	lm	ll
578 incertae sedis	<lmxll>	lm	ll	lm	ll	ll	ll	lm	lm	ll	ll	lm	ll	lm	lm	lm	lm	ll	lm	lm	ll	lm	lm	lm	lm	ll	lm	lm	lm	ll	lm	ll	ll	ll	lm	lm	lm	ll	ll	lm	lm	lm	ll	ll	ll	ll	ll	lm	ll
1164-C233458T	<lmxll>	ll	ll	ll	--	ll	lm	ll	lm	ll	lm	lm	ll	ll	lm	lm	lm	ll	ll	ll	lm	ll	lm	ll	lm	ll	ll	lm	lm	lm	lm	lm	lm	lm	lm	ll	ll	lm	lm	ll	ll	ll	ll	lm	ll	lm	ll	lm	ll
140-A196754G	<lmxll>	ll	ll	ll	lm	lm	ll	ll	lm	ll	ll	lm	ll	ll	ll	ll	lm	lm	lm	ll	ll	lm	lm	lm	lm	lm	lm	lm	lm	lm	lm	lm	lm	ll	ll	ll	lm	ll	ll	lm	ll	lm	ll	lm	ll	ll	lm	ll	ll
82-C290519T	<nnxnp>	np	np	np	nn	nn	nn	nn	nn	np	np	np	nn	np	np	nn	np	nn	nn	np	nn	np	np	nn	np	np	nn	np	np	np	np	np	np	np	nn	nn	nn	np	np	nn	nn	np	np	nn	np	np	nn	nn	np
59-T7926C	<lmxll>	ll	lm	lm	lm	ll	lm	ll	ll	ll	ll	lm	lm	ll	lm	lm	ll	ll	lm	ll	ll	lm	ll	ll	ll	lm	lm	lm	ll	lm	ll	lm	lm	ll	ll	ll	ll	lm	lm	lm	ll	ll	ll	ll	lm	lm	ll	lm	lm
1144-C83122T	<lmxll>	lm	ll	lm	--	lm	lm	lm	lm	ll	lm	lm	lm	lm	lm	ll	ll	ll	lm	lm	ll	ll	lm	lm	lm	ll	ll	lm	lm	ll	lm	lm	ll	lm	ll	lm	ll	ll	ll	lm	ll	lm	ll	lm	ll	lm	ll	ll	ll
1896-C495473A	<nnxnp>	nn	np	np	np	nn	np	nn	nn	np	np	nn	nn	np	np	nn	nn	nn	np	np	nn	np	nn	nn	np	nn	np	np	np	np	nn	nn	np	nn	np	nn	nn	np	np	np	nn	nn	np	nn	np	np	np	nn	np
631-C293114T	<nnxnp>	np	nn	nn	np	np	np	np	np	np	np	nn	nn	np	nn	nn	np	np	nn	nn	np	nn	np	np	np	nn	nn	nn	np	nn	np	nn	nn	np	np	nn	np	nn	nn	nn	np	np	np	np	nn	nn	np	nn	nn
42190-A61443T	<nnxnp>	np	np	np	np	np	np	np	nn	np	nn	np	np	np	np	nn	nn	np	nn	np	nn	np	np	nn	nn	nn	np	nn	nn	np	nn	np	np	nn	np	nn	np	nn	np	nn	np	nn	nn	np	np	np	np	nn	np
1758-A21926G	<lmxll>	ll	ll	ll	lm	ll	ll	ll	lm	ll	lm	ll	ll	ll	ll	lm	lm	ll	lm	ll	lm	ll	ll	lm	lm	lm	ll	lm	lm	ll	lm	ll	ll	lm	lm	lm	ll	lm	ll	lm	ll	lm	lm	ll	ll	ll	ll	lm	ll
38824-A2102T	<nnxnp>	np	np	np	np	np	nn	np	nn	np	nn	nn	np	np	nn	nn	nn	np	np	np	nn	np	np	np	nn	np	np	np	nn	nn	nn	nn	nn	nn	nn	np	np	nn	nn	np	np	np	np	nn	np	nn	np	nn	np
1469-A315994G	<lmxll>	ll	lm	lm	lm	ll	lm	ll	ll	ll	ll	ll	lm	ll	lm	lm	ll	ll	lm	ll	ll	lm	ll	ll	ll	lm	lm	lm	ll	lm	lm	lm	lm	ll	ll	ll	lm	lm	lm	lm	ll	ll	ll	ll	lm	lm	ll	lm	lm
340-A259519G	<nnxnp>	np	nn	nn	--	nn	np	nn	nn	np	nn	nn	np	nn	nn	nn	np	np	nn	nn	np	nn	np	np	np	nn	np	nn	np	np	np	nn	np	np	np	nn	np	np	np	nn	np	nn	np	np	np	nn	np	np	np
546-A115357T	<lmxll>	ll	ll	ll	lm	ll	ll	lm	lm	ll	lm	ll	ll	lm	ll	ll	lm	ll	lm	ll	ll	ll	lm	lm	lm	lm	ll	lm	ll	ll	lm	lm	ll	lm	lm	lm	ll	lm	ll	lm	lm	lm	lm	lm	lm	ll	ll	lm	ll
1018-G296399A	<lmxll>	lm	lm	lm	lm	ll	ll	ll	ll	ll	lm	lm	ll	lm	lm	lm	ll	lm	ll	lm	lm	lm	lm	lm	lm	lm	ll	lm	ll	lm	ll	lm	lm	ll	lm	ll	ll	ll	lm	ll	ll	ll	ll	ll	lm	lm	lm	lm	ll
378-G389843A	<nnxnp>	nn	np	np	nn	nn	nn	np	nn	np	nn	nn	nn	np	np	np	np	nn	nn	np	nn	np	np	np	nn	nn	nn	np	np	np	nn	np	nn	nn	np	np	np	np	nn	nn	np	nn	nn	nn	np	np	np	nn	nn
1362-G142766A	<lmxll>	ll	lm	ll	ll	ll	lm	ll	lm	ll	lm	lm	lm	ll	lm	lm	ll	lm	lm	lm	lm	lm	lm	ll	lm	lm	lm	ll	lm	lm	ll	lm	ll	lm	ll	ll	lm	lm	ll	ll	lm	ll	lm	lm	ll	ll	lm	ll	ll
837-G136334T	<lmxll>	lm	ll	ll	ll	lm	ll	ll	lm	ll	ll	lm	ll	ll	ll	ll	lm	lm	lm	ll	ll	lm	lm	lm	lm	lm	lm	lm	ll	lm	lm	lm	lm	lm	ll	ll	ll	ll	ll	lm	ll	lm	ll	ll	lm	ll	lm	lm	ll
625-T751196A	<lmxll>	lm	ll	ll	lm	lm	lm	lm	ll	ll	lm	lm	lm	lm	lm	ll	lm	lm	ll	ll	lm	ll	ll	lm	lm	lm	ll	lm	lm	ll	lm	lm	ll	lm	ll	ll	ll	ll	lm	lm	lm	ll	ll	lm	lm	ll	ll	ll	ll
593-G293013A	<lmxll>	lm	lm	lm	ll	lm	ll	lm	lm	ll	ll	lm	ll	lm	lm	lm	lm	ll	lm	lm	ll	lm	lm	lm	lm	ll	lm	lm	lm	ll	lm	ll	ll	ll	lm	lm	lm	ll	ll	ll	lm	lm	ll	lm	lm	ll	ll	lm	ll
1359-A80610G	<nnxnp>	np	nn	nn	np	np	nn	np	np	np	np	np	nn	np	nn	nn	np	np	nn	np	np	nn	np	np	np	nn	nn	nn	np	nn	nn	nn	nn	np	np	np	nn	nn	nn	nn	np	np	np	np	nn	nn	np	nn	nn
42850-A15373C	<efxeg>	eg	ef	ef	ee	fg	ee	ee	fg	ee	ef	fg	ee	ef	ef	ef	eg	eg	fg	ef	ee	fg	eg	eg	eg	fg	eg	fg	ee	eg	eg	fg	eg	eg	ee	ef	ee	ee	ee	fg	ee	fg	ee	ee	eg	ef	eg	eg	ee
42648-G11194A	<efxeg>	fg	eg	eg	fg	eg	ee	fg	ef	eg	ee	ef	eg	eg	ef	ef	ef	eg	eg	fg	ee	fg	ee	eg	ef	eg	eg	ef	ef	ee	ef	ee	ee	ee	ee	fg	fg	ee	ee	fg	fg	fg	eg	ee	eg	ee	eg	ef	eg
1441-T368C	<efxeg>	fg	eg	fg	eg	eg	ee	fg	ef	eg	eg	ef	eg	fg	ef	ef	ef	eg	fg	fg	ee	ef	fg	fg	ef	eg	fg	fg	ef	ee	ef	ee	ee	ee	ef	fg	fg	ee	ee	fg	fg	fg	eg	ee	eg	eg	eg	ef	eg
410-T557670A	<efxeg>	fg	ee	ee	fg	fg	fg	fg	fg	eg	eg	ee	ef	eg	ee	ef	eg	fg	ef	ee	fg	ee	eg	fg	eg	ee	ef	ee	eg	ee	eg	ee	ee	eg	fg	ee	fg	ee	ef	ef	fg	eg	eg	fg	ee	ee	fg	ef	ee
43742-G135252T	<hkxhk>	hk	kk	kk	hk	hk	hk	kk	kk	hh	hk	hk	kk	kk	hh	hk	hk	hk	kk	kk	hh	hk	kk	kk	hk	hk	kk	kk	kk	hh	hh	hk	kk	hh	hk	kk	kk	hk	hk	hk	kk	hk	hk	hk	kk	hk	kk	hh	kk
759-G34987A	<hkxhk>	hk	hh	hh	hk	hk	hk	hh	hk	hh	kk	hk	hk	hk	hh	hk	hk	hh	hk	hh	kk	hh	hk	hk	hk	kk	hk	hk	hk	hk	kk	hh	hk	hk	hk	hh	hh	kk	kk	kk	hk	hh	kk	hk	hk	hk	hk	hk	hk
36758-G21937C	<hkxhk>	hk	hk	hk	hk	kk	hk	--	kk	--	--	kk	kk	hh	hk	--	--	hk	hh	hk	hk	hh	hk	hk	kk	hk	hk	hk	hk	kk	hk	kk	kk	hk	hk	--	kk	hk	hk	hh	kk	hk	hk	kk	hk	hk	kk	hk	--
144-T152550C	<hkxhk>	hk	hk	kk	hh	hk	hk	hk	hk	hk	hk	hk	hk	kk	kk	hk	kk	hk	hk	kk	hk	kk	hk	kk	hk	hk	hk	kk	kk	kk	hk	hk	hk	hk	kk	hk	kk	kk	kk	hk	kk	hk	hk	hk	kk	kk	hk	hk	hk
1489-T93547C	<hkxhk>	hk	hh	hh	hk	hk	hk	hk	hk	hk	kk	hk	hk	hh	hh	hk	hk	hk	hk	hk	kk	hh	hk	kk	hk	kk	hh	hk	kk	hk	kk	hk	hh	kk	hk	kk	hh	kk	hk	kk	hk	hk	kk	hk	hk	hk	hk	kk	hk
146-C113200T	<hkxhk>	hk	hh	kk	hk	kk	kk	hk	hk	hk	kk	hk	hk	kk	hk	hk	kk	hk	hk	hk	hh	hh	hk	kk	kk	kk	hk	hk	hk	kk	hk	hk	kk	hk	hk	hk	hk	kk	kk	hk	hk	hk	hh	hk	hk	kk	hk	kk	hk
1785-T52739A	<hkxhk>	hh	hk	hk	--	hh	kk	hk	hh	hk	hk	hh	hh	kk	kk	hh	hk	hk	hk	kk	hk	kk	hk	hk	hk	hh	hk	hk	hk	hk	hk	hh	hh	hk	kk	hk	hh	hk	hk	kk	hh	hk	hk	hh	hk	hk	hh	hh	hk
43844-C242834A	<hkxhk>	hk	kk	hk	hk	hk	hh	kk	kk	hk	hh	kk	kk	hh	kk	kk	hk	kk	kk	kk	hk	hh	kk	kk	hh	hk	kk	kk	kk	hk	hk	kk	hk	kk	hk	hk	hk	hk	hh	hh	hh	hk	hk	kk	hh	kk	hh	kk	kk
750-T108829C	<hkxhk>	kk	hh	hk	hk	hk	hh	kk	hk	kk	hk	hk	hh	hk	hh	hk	hk	hh	hh	hh	hk	hh	hk	hk	hk	hk	hk	hk	hk	hh	hk	hk	kk	hk	kk	hk	hh	hh	hk	hk	hh	hk	hh	hk	hk	hk	hh	hk	kk
419-T332759G	<hkxhk>	hk	hh	hh	hk	kk	kk	hk	hk	kk	hk	hk	kk	hh	hh	hh	kk	kk	hk	hk	hk	hh	hk	hk	hk	hh	hk	hh	kk	hh	hk	hh	hh	kk	hh	kk	hk	kk	hh	hk	kk	kk	kk	hk	hh	hh	hk	hh	hk
1247-C138306T	<hkxhk>	hk	kk	kk	--	hk	hk	kk	hk	hk	kk	hk	hk	kk	kk	kk	hh	hh	hk	kk	hk	hk	hh	hh	hh	hk	hh	hk	hh	hh	hh	hk	hh	hk	hk	kk	hh	hk	hk	hk	hk	hk	hk	hh	hk	kk	hh	hk	hk
40820-T70356G	<hkxhk>	hk	kk	hh	hh	hk	hk	hk	hk	hk	hh	kk	kk	hk	hk	hk	hk	hk	hk	kk	hk	hk	hh	hk	kk	hk	hk	hk	kk	hh	hk	kk	kk	hh	hk	hk	kk	hh	kk	hk	kk	hk	hk	kk	hk	kk	hk	hk	hk
376-C3168T	<hkxhk>	hk	hh	hh	hk	kk	hk	kk	kk	kk	hk	hh	hk	hk	hh	hk	hk	hk	hk	hk	hk	hh	hk	hk	hk	hh	hh	hh	kk	hh	kk	hh	hh	hk	hk	kk	kk	hh	hh	hk	kk	kk	kk	kk	hh	hh	kk	hh	hh
36862-G12383A	<hkxhk>	kk	hk	kk	--	hk	hh	kk	hk	hk	hk	hk	hk	kk	hk	hk	hk	hk	kk	kk	hh	hk	kk	kk	hk	hk	kk	kk	hk	hh	hk	hh	hh	hh	hk	kk	kk	hh	hh	kk	kk	kk	hk	hh	hk	hk	hk	hk	hk
1322-A175900T	<hkxhk>	hk	kk	kk	hk	kk	hh	kk	hk	hk	hk	hk	hk	kk	hk	hk	hk	hk	kk	kk	hh	hk	kk	kk	hk	hk	kk	kk	hk	hh	hk	hh	hk	hh	hk	kk	kk	hh	hh	hk	kk	kk	hk	hk	kk	hk	hk	hk	hk
43630-T96559A	<hkxhk>	kk	hk	hk	hk	kk	kk	kk	hh	hh	kk	hk	kk	hk	kk	hk	hk	hk	hk	hk	hk	hh	hh	kk	hk	hk	hk	hk	hk	hh	kk	kk	hk	kk	hk	hk	hh	hk	hk	kk	kk	hh	hk	hk	kk	hh	hh	hk	hk
1028-A145554G	<hkxhk>	hk	kk	kk	--	hk	hk	kk	hk	kk	hh	hk	hk	hk	kk	hk	hk	kk	hk	kk	hh	kk	hk	hk	hk	hh	hk	hk	hk	hk	hh	kk	hk	hk	hk	hk	kk	hh	hh	hh	hk	kk	hh	hk	hk	hk	hk	hk	hk
337-C369378T	<hkxhk>	hk	kk	kk	hk	hk	kk	kk	hh	kk	hh	hk	hk	hk	kk	hk	hk	kk	hk	kk	hh	kk	hk	hk	hk	hh	kk	hk	hh	hk	hh	hk	kk	hh	hk	hk	kk	hh	hk	hh	hk	hk	hh	hk	hk	hk	hk	hk	hk
41766-T43270C	<hkxhk>	hh	kk	hk	hk	hk	hh	hk	hk	hk	hh	kk	kk	hh	kk	kk	kk	kk	hk	kk	hk	hh	kk	hk	hh	hk	hk	hk	kk	hk	kk	kk	hk	kk	hk	kk	hk	hk	hh	hh	hh	hh	hk	kk	kk	hh	hk	kk	hk
728-T253342A	<hkxhk>	hh	hk	hk	--	hh	kk	hk	hk	hk	hk	hh	hk	hk	hk	hk	hh	kk	hh	hk	kk	hk	hh	kk	hk	kk	hh	kk	hk	hk	hk	kk	hk	hh	hk	hk	kk	hk	kk	hk	hk	kk	hk	kk	hh	hh	kk	hk	kk
115-C480461T	<hkxhk>	hk	kk	kk	--	hh	hh	kk	hk	kk	hk	kk	kk	hh	kk	hk	hk	kk	kk	kk	hh	hh	hk	kk	hk	kk	kk	kk	kk	hh	hk	hk	hk	kk	hh	hk	hk	hk	hh	hk	kk	hk	hh	kk	hh	hk	hk	kk	kk
585-T35872C	<hkxhk>	hk	hh	hh	hk	hk	hk	hh	hk	kk	hk	hk	hh	hh	kk	hk	hk	hk	hh	hh	kk	hk	hh	hh	hk	hk	hh	hh	hh	kk	kk	hk	hh	kk	hk	hh	hh	hk	hk	hk	hh	hh	hk	hk	hh	hk	hh	kk	hh
535-C611043A	<hkxhk>	hk	kk	kk	hk	hk	hk	hk	hk	hk	hk	hk	hk	hk	kk	hk	hk	hk	hk	hk	hh	kk	hk	hk	hh	hh	kk	hk	hh	hk	hk	hk	kk	hh	kk	hh	hk	hh	kk	hh	hk	hh	hh	hk	hk	hk	kk	hh	hk
1203-T193535C	<hkxhk>	hk	hk	kk	hh	hk	hk	hk	hk	hk	hk	hk	hk	kk	kk	hk	kk	hk	hk	kk	hk	kk	hk	kk	hk	hk	hk	kk	kk	kk	hk	hk	hk	hk	kk	hk	kk	kk	kk	hk	kk	hk	hk	hk	kk	kk	hk	hk	hk
42486-T28594C	<hkxhk>	kk	hk	hk	--	hk	hh	kk	hk	kk	hk	hk	hh	hk	hk	hk	hk	hh	hh	hh	hk	hh	hk	hh	hk	hk	hk	hk	hk	hh	hk	hk	kk	hk	kk	hk	hh	hh	hk	hk	hh	hk	hk	hk	hh	hk	hh	hk	kk
C21654-A840G	<hkxhk>	hk	hh	hh	hk	hk	hk	hh	hk	hh	kk	hk	hk	hk	hh	hk	hk	hh	hk	hh	kk	hh	hk	hk	hk	kk	hk	hk	hk	hk	kk	hh	hk	hk	hk	hk	hh	kk	kk	kk	hk	hh	kk	hk	hk	hk	hk	hk	hk
1009-C469249T	<hkxhk>	hk	kk	kk	hk	hk	hk	kk	hk	kk	hh	hk	hk	hk	kk	hk	hk	kk	hk	kk	hh	kk	hk	hk	hk	hh	hk	hk	hk	hk	hh	kk	hk	hk	hk	kk	kk	hh	hh	hh	hk	kk	hh	hk	hk	hk	hk	hk	hk
728-G136677A	<hkxhk>	hk	kk	kk	hk	hk	hk	kk	hk	hh	kk	hk	hk	kk	kk	kk	hh	hh	hk	kk	hk	hk	hk	hk	hh	hh	hh	hk	hh	hh	hh	hk	hh	kk	hk	kk	hh	hk	hk	kk	hk	hk	hk	hh	hk	kk	hh	hk	hk
890-C241090A	<hkxhk>	hh	kk	kk	hk	hk	hk	hk	hk	hk	kk	hk	hk	kk	kk	kk	hh	hh	hk	kk	hk	hk	hh	hh	hh	hk	hh	hk	hk	hh	hh	hk	hh	hh	hk	kk	hk	hk	hk	hk	hk	hk	hk	hk	hh	kk	hh	hh	hk
50-C82515T	<hkxhk>	hk	hk	hk	hk	hh	kk	hk	hk	kk	kk	hh	hk	hk	hk	hk	hk	hk	hk	hk	kk	hk	hh	hk	hk	hk	hk	hk	hk	hk	hk	hk	hk	hk	hk	kk	kk	kk	kk	hk	hk	kk	hk	hk	hh	hk	kk	kk	kk
324-C189474A	<hkxhk>	hk	hh	hh	--	hk	hk	hk	hk	hk	kk	hk	hk	hh	hh	hk	hk	hk	hk	hk	kk	hh	hk	kk	hk	kk	hh	hk	kk	hk	kk	hk	hh	kk	hk	kk	hh	kk	hk	kk	hk	hk	kk	hk	hk	hk	hk	kk	hk
156-A320886G	<hkxhk>	kk	hk	hk	--	hk	hh	kk	hk	kk	hk	hk	hh	hk	hk	hk	hk	hh	hh	hh	hk	hh	hk	hh	hk	hk	hk	kk	hk	hh	hk	hk	kk	hk	kk	hk	hh	hh	hk	hk	hh	hk	hk	hk	hh	hk	hh	hk	kk
1301-G1099934A	<hkxhk>	hk	hk	hk	--	hk	hk	hk	hk	kk	kk	hk	hh	kk	hk	hh	kk	hk	hh	hk	hk	hk	kk	hk	kk	hk	hh	hk	kk	hk	kk	hk	hk	kk	hk	hh	hk	hk	hk	hh	hk	kk	kk	hk	hk	hk	hk	hh	hk
557-A251861T	<hkxhk>	hk	kk	kk	hk	hk	hk	kk	hk	kk	hh	hk	hk	hk	kk	hk	hk	kk	hk	kk	hh	kk	hk	hk	hk	hh	hk	hk	hk	hk	hh	kk	hk	hk	hk	hk	kk	hh	hh	hh	hk	kk	hh	hk	hk	hk	hk	hk	hk
42528-C145563T	<hkxhk>	hk	hh	hk	hk	kk	hk	hk	kk	hk	hk	kk	hk	hk	hk	hh	hk	hk	kk	hh	hh	hk	kk	hk	kk	hk	hk	kk	kk	hk	hk	kk	hk	hk	hh	hk	hk	hh	hh	hk	hh	kk	hh	kk	hh	hk	hk	hh	hh
1132-A814109G	<hkxhk>	hk	kk	kk	hk	hk	hk	kk	kk	hh	hk	hk	kk	kk	hh	hk	hh	hk	hk	kk	hh	hk	kk	kk	hk	hk	kk	kk	kk	hh	hh	hk	kk	hk	hk	kk	kk	hk	hk	hk	kk	hk	hk	hk	kk	hk	kk	hh	kk
1834-G344489A	<hkxhk>	hk	kk	kk	--	hk	hh	kk	hk	hk	hk	hk	hk	kk	hh	hk	hk	hk	kk	kk	hh	hk	kk	kk	hk	hk	kk	kk	hk	hh	hk	hh	kk	hh	hk	kk	kk	hh	hk	hk	kk	kk	hk	hk	kk	hk	kk	hk	kk
556-T233683A	<hkxhk>	hk	hk	hk	hk	hk	hk	kk	kk	hk	hh	hh	hk	hk	hh	hk	hk	hk	kk	hh	hh	hk	hh	hh	hh	hk	kk	hk	hk	hk	kk	hk	hh	hk	kk	hk	kk	hk	hk	kk	kk	hk	kk	kk	hk	hk	hh	hk	kk
107-T446002C	<hkxhk>	hk	hk	kk	hk	hk	kk	hk	hk	kk	kk	hh	hk	hk	hk	hk	hk	hk	hk	hk	hk	hk	hk	hk	hk	hk	hk	hk	hk	hk	hk	hk	hk	hk	hk	kk	kk	kk	hk	hk	hk	kk	hk	hk	hk	hk	kk	kk	hk
C21484-G820A	<hkxhk>	hk	hh	hh	hk	hk	hh	hh	hk	hh	kk	hk	hk	hk	hh	hk	hk	hh	hk	hh	kk	hh	hk	hk	hk	kk	hh	hk	kk	hk	kk	hh	hh	hk	hk	hk	hh	kk	hk	kk	hk	hk	kk	hk	hk	hk	hk	hk	hk
1804-G162152A	<hkxhk>	hk	hh	hh	hk	hk	hk	hh	hh	kk	hk	hk	hh	hh	kk	hk	kk	hk	hk	hh	hk	hh	hh	hh	hk	hk	hh	hh	hh	kk	kk	hk	hh	hk	hk	hh	hh	hk	hk	hk	hh	hk	hk	hk	hh	hk	hh	kk	hh
1009-T1006340C	<lmxll>	lm	ll	ll	ll	lm	ll	ll	lm	ll	ll	lm	ll	ll	ll	ll	lm	lm	lm	ll	ll	lm	lm	lm	lm	lm	lm	lm	ll	lm	lm	lm	lm	lm	ll	ll	ll	ll	ll	lm	ll	lm	ll	ll	lm	ll	lm	lm	ll
1203-A5873G	<hkxhk>	hk	hk	kk	hh	hk	hk	hk	hk	hk	hk	hk	hk	kk	kk	hk	kk	hk	hk	kk	hk	kk	hk	kk	hk	hk	hk	kk	kk	kk	hk	hk	hk	hk	kk	hk	kk	kk	kk	hk	kk	hk	hk	hk	kk	kk	hk	hk	hk
1308-A12678G	<hkxhk>	kk	hk	hk	hk	kk	hh	hk	kk	hk	hk	kk	kk	hh	hh	kk	hk	hk	hk	hh	hk	hh	hk	hk	hk	kk	hk	hk	hk	hk	hk	kk	hk	kk	hh	hk	kk	hk	hk	hh	kk	hk	hk	kk	hk	hk	hk	kk	hk
408-T26139C	<hkxhk>	kk	hk	hk	hk	kk	hh	hk	hk	hh	hk	kk	hk	hk	hk	hk	kk	hh	kk	hk	hh	hk	kk	hh	hk	hh	kk	hh	hk	hk	hk	hh	hk	kk	hk	hk	hh	hk	hh	hk	hk	hh	hk	hh	kk	kk	hh	hk	hh
54-A56600T	<hkxhk>	hk	kk	hh	hk	hh	hk	hk	hk	hk	hh	hh	hk	hh	hk	hk	hh	hk	hk	hk	hk	kk	hk	hh	hh	hh	hh	hk	hh	hh	hk	hk	hh	hh	hk	hk	hk	hk	hh	hk	hk	hk	hk	hk	hk	hh	hk	hh	hk
647-G93709T	<hkxhk>	hh	hk	hk	hk	hh	kk	hk	hk	kk	hk	hh	hk	hk	hk	hk	hh	kk	hk	hk	kk	hk	hh	hk	hk	hk	hh	kk	hk	hk	hk	kk	hk	hh	hk	hk	kk	hk	kk	hk	hk	kk	hk	hk	hh	hh	kk	hk	kk
210-A377168C	<hkxhk>	hk	hh	kk	hk	kk	kk	hk	hk	hk	kk	hk	hk	kk	hk	kk	kk	hk	hk	hk	hh	hh	hk	kk	kk	kk	hk	hk	hk	kk	hk	hk	kk	hk	hk	hk	hk	kk	kk	hk	hk	hk	hh	hk	hk	kk	hk	kk	hk
914-A421950G	<hkxhk>	hk	kk	hh	--	hh	hh	hk	hk	hk	hh	hk	hk	hh	hk	hk	hh	hk	hk	hk	kk	kk	hk	hh	hh	hh	hk	hk	hk	hh	hk	hk	hh	hk	hk	hk	hk	hh	hh	hk	hk	hk	kk	hk	hk	hh	hk	hh	hk
4-G398420A	<hkxhk>	hk	hh	kk	kk	hk	hk	hk	hk	hk	kk	hh	hh	hk	hk	hk	hk	hk	hk	hh	hk	hk	kk	hk	hh	hk	hk	hk	hh	kk	hk	hh	hh	kk	hk	hk	hh	kk	hh	hk	hh	hk	hk	hh	hk	hk	hk	hk	hk
41832-T26040A	<hkxhk>	hh	hk	hk	--	hh	kk	hk	hh	hk	hk	hh	hh	kk	hk	hh	hk	hk	hk	hk	hk	kk	hk	hk	hh	hk	hk	hk	hk	hk	hk	hh	hh	hk	hk	hk	hh	hk	hk	kk	hh	hk	hk	hh	hk	hk	hh	hk	hk
198-G1055772A	<hkxhk>	hk	hk	hh	kk	hk	hk	hk	hk	hk	hk	hk	hk	hh	hh	hk	hh	hk	hk	hh	hk	hh	hk	hh	hk	hk	hk	hh	hh	hh	hk	hk	hk	hk	hh	hk	hh	hh	hh	hk	hh	hk	hk	hk	hh	hh	hk	hk	hk
911-C186663A	<hkxhk>	hk	hh	hh	hk	hh	kk	hh	hk	hk	hk	hk	hk	hh	hk	hk	hk	hk	hh	hh	kk	hk	hh	hh	hk	hk	hh	hh	hk	kk	hk	kk	hk	kk	hk	hh	hh	kk	kk	hk	hh	hh	hk	hk	hh	hk	hk	hk	hk
888-A146425T	<hkxhk>	hk	hk	hk	hk	kk	hh	hk	hk	hh	hh	kk	hk	hk	hk	hk	hk	hk	hk	hk	hh	hk	kk	hk	hk	hk	hk	hk	hk	hk	hk	hk	hk	hk	hk	hh	hh	hh	hh	hk	hk	hh	hk	hk	hk	hk	hh	hh	hh
381-C48593G	<hkxhk>	hk	hk	kk	hk	hk	hk	hh	hk	hk	hk	hk	hk	hh	kk	kk	hk	hk	hh	hk	hk	hk	hh	hk	hh	hh	hk	hk	hk	hk	hk	hh	kk	hh	hk	hh	hk	hk	kk	hh	hh	hh	hh	hh	hh	hk	kk	hh	kk
102-T1110306C	<hkxhk>	hk	hh	hh	hk	hk	kk	hh	hk	hk	hk	hk	hk	hh	kk	hk	hk	hk	hh	hh	kk	hk	hh	hh	hk	hk	hh	hh	hk	kk	kk	kk	hh	kk	hk	hh	hh	kk	hk	hk	hh	hh	hk	hk	hh	hk	hh	kk	hh
1104-T26544C	<hkxhk>	kk	hh	hk	--	hk	hh	kk	hk	kk	hk	hk	hk	hk	hh	hk	hk	hh	hh	hh	hk	hh	hk	hk	hk	hk	hk	hk	hk	hh	hk	hk	kk	hk	kk	hk	hh	hh	hk	hk	hk	hh	hh	hk	hk	hk	hh	hk	kk
1108-G292604A	<hkxhk>	hh	hk	hk	--	hh	hh	hh	kk	kk	hh	hk	hh	hk	hh	hk	hh	hk	hk	hk	hh	kk	kk	hh	hk	hk	hk	hk	hk	kk	hh	hh	hk	hh	hk	hk	kk	hk	hk	hh	hh	kk	hk	hk	hh	kk	kk	hk	hk
1503-T199672C	<hkxhk>	hk	hk	kk	hk	hk	kk	hk	hk	hk	hk	hk	hk	hk	hk	kk	hk	hk	hk	hk	hk	hk	hk	hk	hk	hk	hk	hk	hk	hk	hk	hk	hk	hk	hk	hk	kk	kk	hk	hk	hk	kk	hk	hk	hk	hk	hk	kk	hk
728-T249896A	<hkxhk>	hh	hk	hk	hk	hh	kk	hk	hk	hk	hk	hh	hk	hk	hk	hk	hh	kk	hh	hk	kk	hk	hh	kk	hk	kk	hh	kk	hk	hk	hk	kk	hk	hh	hk	hk	kk	hk	kk	hk	hk	kk	hk	kk	hh	hh	kk	hk	kk
696-C43713T	<hkxhk>	hk	kk	kk	hk	hk	hk	kk	kk	hh	hk	hk	kk	kk	hh	hk	hh	hk	hk	kk	hh	kk	kk	kk	hk	hk	kk	kk	kk	hh	hh	hk	kk	hk	hk	kk	kk	hk	hk	hk	kk	hk	hk	hk	kk	hk	kk	hh	kk
1644-G12927A	<hkxhk>	hk	kk	hh	hh	hh	hk	hk	hk	hk	hh	hh	hk	hh	hk	hk	hh	hk	hk	hk	hk	kk	hk	hh	hh	hh	hh	hk	hh	hh	hk	hk	hh	hh	hk	hk	hk	hk	hh	hk	hk	hk	hk	hk	hk	hh	hk	hh	hk
402-G466052A	<hkxhk>	hk	hk	hk	hk	kk	hh	hk	kk	hk	hk	kk	kk	hh	hk	kk	hk	hk	hk	hk	hk	hh	hk	hk	kk	hk	hk	hk	hk	hk	hk	kk	kk	hk	hk	hk	kk	hk	hk	hh	kk	hk	hk	kk	hk	hk	kk	hk	hk
388-C57055T	<hkxhk>	kk	hh	hh	hk	hk	hk	hh	hk	hk	hh	hk	hk	hh	hh	hh	kk	kk	hk	hh	hk	hk	kk	kk	kk	hk	kk	hk	hk	kk	kk	hk	kk	kk	hk	hh	kk	hk	hk	hk	hk	hk	hk	hk	hk	hh	kk	hk	hk
1018-G7329A	<hkxhk>	hk	hk	hk	--	kk	hh	hk	hk	hh	hh	kk	hk	hk	hk	hk	kk	hh	hk	hk	hh	hk	kk	hk	hk	hk	kk	hk	hk	hk	hk	hh	hk	hk	hk	hh	hh	hh	hh	hk	hk	hh	hk	hk	kk	hk	hh	hk	hh
266-G140310A	<hkxhk>	hk	hh	kk	kk	hk	hk	hk	hk	hk	kk	hh	hh	hk	hk	hk	hk	hk	hk	hh	hk	hk	kk	hk	hh	hk	hk	hk	hh	kk	hk	hh	hh	kk	hk	hk	hh	kk	hh	hk	hh	hk	hk	hh	hk	hk	hk	hk	hk
1064-T34836C	<hkxhk>	hk	hh	hh	hk	hk	hk	kk	hk	hh	hh	hk	hk	hk	hk	hk	kk	hk	hh	hk	kk	hk	kk	kk	hh	hk	hk	hh	hh	hh	kk	hk	hh	hk	hk	kk	hh	hh	hh	hk	hk	kk	hh	hk	hh	hh	hh	kk	hh
1599-T27371G	<hkxhk>	hh	kk	kk	--	hh	hh	hh	hh	hk	hk	kk	hk	hk	kk	hk	hk	hh	hk	kk	hh	kk	hk	hh	hk	kk	hk	kk	hk	kk	hk	kk	kk	hk	hh	kk	hh	kk	hk	hk	hh	hk	hk	hh	kk	kk	hh	hk	kk
501-A1071709C	<hkxhk>	hk	hk	kk	hk	hk	hk	hk	hk	hk	hk	hk	hk	hk	kk	hk	hk	hk	hh	hk	hh	hk	hk	hk	hh	hh	kk	hk	hh	hk	hk	hk	kk	hh	hk	hh	hk	hh	kk	hh	hk	hh	hh	hk	hk	hk	kk	hh	kk
1094-T459686C	<hkxhk>	hh	kk	kk	hk	hk	hk	hk	hk	hk	kk	hk	hk	kk	kk	kk	hh	hh	hk	kk	hk	hk	hh	hh	hh	hk	hh	hk	hk	hh	hh	hk	hh	hh	hk	kk	hh	hk	hk	hk	hk	hk	hk	hk	hk	kk	hh	hk	hk
1255-C502027T	<hkxhk>	hk	hk	kk	hk	hk	kk	hk	hk	hk	kk	hh	hk	hk	hk	kk	hk	hk	hk	hk	hk	hk	hk	hk	hk	hk	hk	hk	hk	hk	hk	hk	hk	hk	hk	hk	kk	kk	hk	hk	hk	kk	hk	hk	hk	hk	hk	kk	hk
12-T82525G	<hkxhk>	hk	hk	hk	hk	hk	hk	hk	hh	hk	hk	hh	hh	hk	hk	hh	hk	hk	hk	hk	hk	hk	kk	hk	hh	hk	hk	hk	hh	hh	hk	hh	hh	hk	hk	hk	hh	hk	hh	hk	hh	hk	hk	hh	hk	hh	hh	hk	hk
42124-C98012A	<hkxhk>	hh	hk	hk	hk	hh	kk	hk	hh	hk	hk	hh	hh	kk	kk	hh	hk	hh	hk	kk	hk	kk	hk	hk	hk	hh	kk	hk	hk	hk	hk	hh	hk	hh	kk	hk	hk	hk	hk	kk	hh	hk	hk	hh	hk	hk	hk	hk	hk
321-T608207G	<hkxhk>	hk	kk	hh	--	hh	hk	hk	hk	hk	hh	hk	hk	hh	hk	hk	hh	hk	hk	hk	hk	kk	hk	hh	hh	hh	hh	hk	hh	hh	hk	hk	hh	hh	hk	hk	hk	hk	hh	hk	hk	hk	hk	hk	hk	hh	hk	hh	hk
1410-C6836T	<hkxhk>	hk	hk	hk	hh	kk	hh	hh	kk	hh	hk	kk	hh	hk	hk	hk	hk	hk	kk	hk	hh	kk	hk	hk	hk	kk	hk	kk	hh	hk	hk	kk	hk	hk	hh	hk	hk	hh	hh	kk	hh	kk	hh	hh	hh	hk	hk	hh	hh
858-T87405C	<hkxhk>	kk	hk	hk	hk	hk	hh	kk	hk	hk	hh	hk	hk	hk	hk	hk	hk	hk	hk	kk	hh	kk	hh	hk	hk	hk	hk	hk	hk	hh	hh	hh	hh	hh	hh	kk	hk	hh	hh	kk	kk	kk	hk	hh	hk	hk	hk	hk	hk
410-C372694T	<hkxhk>	hk	hk	hk	hh	kk	hh	hh	kk	hh	hk	hk	hh	hk	hk	hk	hk	hk	kk	hk	hk	kk	hk	hk	hk	kk	hk	kk	hh	hk	hk	kk	hk	hk	hh	hk	hh	hh	hh	kk	hh	kk	hh	hh	hk	hk	hk	hk	hh
1742-T278013A	<hkxhk>	hk	kk	kk	hk	hk	hk	kk	kk	hh	hk	hk	kk	kk	hh	hk	hh	hk	hk	kk	hk	kk	kk	kk	hk	hk	kk	kk	kk	hh	hh	hk	kk	hk	hk	kk	kk	hk	hk	hk	kk	hk	hk	hk	hk	hk	kk	hh	kk
107-A446020G	<hkxhk>	hk	hk	kk	hk	hk	kk	hk	hk	kk	kk	hh	hk	hk	hk	hk	hk	hk	hk	hk	hk	hk	hk	hk	hk	hk	hk	hk	hk	hk	hk	hk	hk	hk	hk	kk	kk	kk	hk	hk	hk	kk	hk	hk	hk	hk	kk	kk	hk
885-T104734A	<hkxhk>	hk	hk	hk	hk	hh	kk	hk	hk	kk	kk	hh	hk	hk	hk	hk	hk	hk	hk	hk	kk	hk	hh	hk	hk	hk	hk	hk	hk	hk	hk	hk	hk	hk	hk	kk	kk	kk	kk	hk	hk	kk	hk	hk	hk	hk	kk	kk	kk
472-C201587G	<hkxhk>	hh	hk	hk	--	hh	kk	hk	hk	kk	hk	hh	hk	hk	hk	hk	hh	kk	hk	hk	kk	hk	hh	hk	hk	hk	hh	kk	hk	hk	hk	kk	hk	hh	hk	hk	kk	hk	kk	hk	hk	kk	hk	hk	hh	hh	kk	hk	kk
1164-T238713A	<hkxhk>	hh	hk	hk	hk	hk	kk	hh	hk	hk	kk	hk	hk	hk	hk	hk	hk	hk	hk	hh	kk	hh	kk	hk	hk	hk	hk	hk	hk	kk	hk	kk	kk	kk	kk	hh	hk	kk	kk	hh	hh	hh	hk	kk	hk	kk	hk	hk	hk
257-A148520C	<hkxhk>	hk	hh	kk	kk	hk	hk	hk	hk	hk	kk	hh	hh	hk	hk	hk	hk	hk	hk	hh	hk	hk	kk	hk	hh	hk	hk	hk	hh	kk	hk	hh	hh	kk	hk	hk	hh	kk	hh	hk	hh	hk	hk	hh	hk	hh	hk	hk	hk
1896-T306522G	<hkxhk>	hh	hk	hk	hk	hh	kk	hk	hh	hk	hk	hh	hh	kk	kk	hh	hk	hh	hk	kk	hk	kk	hk	hk	hk	hh	hk	hk	hk	hk	hk	hh	hk	hh	kk	hk	hk	hk	hk	kk	hh	hk	hk	hh	hk	hk	hk	hh	hk
334-C632369T	<hkxhk>	hk	kk	hh	hh	hk	hk	hk	hk	hk	hh	kk	kk	hk	hk	hk	hk	hk	hk	kk	hk	hk	hh	hk	kk	hk	hk	hk	kk	hh	hk	kk	kk	hh	hk	hk	kk	hh	kk	hk	kk	hk	hk	kk	hk	hk	hk	hk	hk
393-A516530G	<hkxhk>	hk	hk	hk	--	hk	hk	kk	kk	hk	hh	hh	hk	hk	hh	hk	hk	hk	kk	hh	hh	hk	hh	hh	hh	hk	kk	hk	hk	hk	kk	hk	hh	hk	kk	hk	kk	hk	hk	kk	kk	hk	kk	kk	hk	hk	hh	hk	kk
469-C432784G	<hkxhk>	kk	kk	kk	--	kk	hh	kk	hk	hk	hk	hk	hk	kk	hk	hk	hk	hk	kk	kk	hh	hk	kk	kk	hk	hk	kk	kk	hk	hh	hk	hh	hh	hh	hk	kk	kk	hh	hh	kk	kk	kk	hk	hk	kk	hk	hk	hk	hk
1579-C336028T	<hkxhk>	kk	hk	hk	hk	hk	hh	hk	hk	hk	kk	kk	hh	kk	hk	hk	hk	kk	hh	kk	kk	hk	kk	kk	kk	hk	hh	hk	hk	hk	hk	hk	hk	hk	kk	hk	hh	hh	hk	hh	hk	hk	hk	hk	hk	hk	kk	hk	hh
1715-C587389T	<hkxhk>	hk	hh	hh	hk	hh	kk	hh	hk	hk	hk	hk	hk	hh	hk	hk	hk	hk	hh	hh	kk	hk	hh	hh	hk	hk	hh	hh	hk	kk	hk	kk	hk	kk	hk	hh	hh	kk	kk	hk	hh	hh	hk	hk	hh	hk	hk	hk	hk
1610-T165994C	<hkxhk>	hh	hk	hk	hk	hk	kk	hh	hk	hh	hk	hk	kk	hk	hk	hk	hk	kk	kk	kk	hk	kk	hk	kk	hk	hk	hk	hk	hk	kk	hk	hk	hh	hk	hh	hk	kk	kk	hk	hk	kk	hk	kk	hk	kk	hk	kk	hk	hh
12-T412372C	<hkxhk>	hk	hk	hk	hk	hh	kk	hk	hk	kk	hk	hh	hk	hk	hk	hk	hh	kk	hk	hk	kk	hk	hh	hk	hk	hk	hh	kk	hk	hk	hk	kk	hk	hk	hk	kk	kk	hk	kk	hk	hk	kk	hk	hk	hh	hk	kk	hk	kk
522-C174323T	<hkxhk>	hh	hk	hk	hk	hk	hh	hh	kk	kk	hh	hk	hh	hh	hh	hk	hk	hk	hk	hk	hk	kk	hk	hh	hk	kk	hk	hk	hk	kk	hh	hh	kk	hh	hk	hk	kk	hk	hk	hh	hh	kk	hk	hk	hh	hk	kk	hk	hk
1862-T252311C	<hkxhk>	kk	hh	hh	hk	kk	kk	kk	kk	hk	hk	hh	hk	hk	hh	hk	hk	kk	hk	hh	kk	hh	hk	kk	hk	hh	hk	hh	hk	hh	hk	hh	hh	hk	kk	hh	kk	hh	hk	hk	kk	hk	hk	kk	hh	hh	kk	hk	hh
211-C1121595T	<hkxhk>	hh	hk	hk	hk	hh	kk	hk	hh	hk	hk	hh	hh	kk	kk	hh	hk	hh	hk	kk	hk	kk	hk	hk	hk	hh	kk	hk	hk	hk	hk	hh	hk	hh	kk	hk	hk	hk	hk	kk	hh	hk	hk	hh	hk	kk	hk	hk	hk
86-A1671436T	<hkxhk>	hh	hk	hk	hk	hh	hh	hh	kk	kk	hh	hk	hh	hk	hh	hk	hk	hk	hk	hk	hh	kk	kk	hh	hk	hk	hk	hk	hk	kk	hh	hh	hk	hh	hk	hk	kk	hk	hk	hh	hh	kk	hk	hk	hh	kk	kk	hk	hk
1101-A416386G	<hkxhk>	kk	hk	hk	hk	hk	hh	kk	hk	kk	hk	hk	hh	hk	hk	hk	hk	hh	hh	hh	hk	hh	hh	hh	hk	hk	hk	kk	hk	hh	hk	hk	kk	hk	kk	hk	hh	hh	hk	kk	hk	hk	hk	hh	hh	hk	hk	hk	kk
193-A217314G	<hkxhk>	hk	hk	hk	hk	hh	kk	hk	hk	kk	kk	hh	hk	hk	hk	hk	hk	hk	hk	hk	kk	hk	hh	hk	hk	hk	hk	hk	hk	hk	hk	hk	hk	hk	hk	kk	kk	kk	kk	hk	hk	kk	hk	hk	hh	hk	kk	kk	kk
42528-T105540C	<hkxhk>	hk	hh	hk	hk	kk	hk	hk	kk	hk	hk	kk	hk	hk	hk	hh	hk	hk	kk	hk	hh	hk	kk	hk	kk	hk	hk	kk	kk	hk	hk	kk	hk	hk	hh	hk	hk	hh	hh	hk	hh	kk	hh	kk	hh	hk	hk	hh	hh
71-T159919C	<hkxhk>	hk	kk	kk	hk	hk	kk	kk	hk	kk	hh	hk	hk	hk	kk	hk	hk	kk	hk	kk	hh	kk	hk	hk	hk	hh	hk	hk	hh	hk	hh	kk	hk	hk	hk	hk	kk	hh	hk	hh	hk	hk	hh	hk	hk	hk	hk	hk	hk
42634-C59095G	<hkxhk>	hk	hh	hh	--	hk	hh	hh	hk	kk	hh	hk	hk	hh	hh	hh	kk	kk	hk	hh	hk	kk	hk	hh	hk	kk	kk	hk	kk	kk	hh	hk	kk	hh	hk	hh	kk	hk	hk	hh	hk	hk	hk	hk	hk	hh	kk	hk	hk
41998-T51761C	<hkxhk>	hk	hh	kk	hk	kk	hk	hk	hk	hk	kk	kk	hk	kk	hk	hk	kk	hk	hk	hk	hk	hh	hk	kk	kk	kk	kk	hk	kk	kk	hk	hk	kk	kk	hk	hk	hk	hk	kk	hk	hk	hk	hk	hk	hk	kk	hk	kk	hk
1064-T126211A	<hkxhk>	hk	hk	hk	--	hk	hk	hk	hh	hk	hk	hh	hh	hk	hk	hh	hk	hk	hk	hk	hk	hk	kk	hk	hh	hk	hk	hk	hh	hh	hk	hh	hh	kk	hk	hk	hh	hk	hh	hk	hh	hk	hk	hh	hk	hh	hh	hk	hk
42402-T67279C	<hkxhk>	kk	hk	hk	hk	hk	hh	kk	hk	hk	hh	hk	hk	hk	hk	hk	kk	hk	hk	kk	hh	kk	hh	hk	hk	hh	hk	hk	hk	hh	hh	hk	hh	hh	hh	kk	hk	hh	hh	kk	kk	kk	hk	hh	hk	hk	hk	hk	hk
1053-G9045T	<hkxhk>	hh	kk	hk	hk	hk	kk	hh	hk	hh	hk	hk	hk	hk	kk	hk	hk	kk	kk	kk	hk	kk	hk	hk	hk	hk	hk	hk	hk	kk	hk	hk	hh	hk	hh	hk	kk	kk	hk	hk	hk	hk	kk	hk	hk	hk	kk	hk	hh
422-T290320C	<hkxhk>	hh	hk	hk	hk	hh	kk	hk	hh	hk	hk	hh	hh	kk	kk	hh	hk	hh	hk	kk	hk	kk	hk	hk	hk	hh	kk	hk	hk	hk	hk	hh	hk	hh	kk	hk	hk	hk	hk	kk	hh	hk	hk	hh	hk	kk	hk	hk	hk
1501-A45159T	<hkxhk>	hh	hk	hk	hk	hk	kk	hh	hk	hh	hk	hk	kk	hk	hk	hk	hk	kk	kk	kk	hk	kk	hk	kk	hk	hk	hk	hk	hk	kk	hk	hk	hh	hk	hh	hk	kk	kk	hk	hk	kk	hk	hk	hk	kk	hk	kk	hk	hh
258-T334222C	<hkxhk>	hk	kk	kk	--	hk	kk	kk	hk	kk	hh	hk	hk	hk	kk	hk	hk	kk	hk	kk	hh	kk	hk	hk	hk	hh	kk	hk	hh	hk	hh	hk	kk	hk	hk	hk	kk	hh	hk	hh	hk	hk	hh	hk	hk	hk	--	hk	hk
801-G155045T	<hkxhk>	hh	hk	hk	hk	hk	kk	hh	hk	hk	kk	hk	hk	hk	hk	hk	hk	hk	hk	hh	kk	hh	kk	hk	hk	kk	hk	hk	hk	kk	kk	hk	kk	kk	kk	hh	hk	kk	kk	hh	hh	hh	hk	kk	hk	hk	hk	hk	hk
40820-T32960A	<hkxhk>	hk	hh	kk	kk	hk	hk	hk	hk	hk	kk	hh	hh	hk	hk	hk	hk	hk	hk	hh	hk	hk	kk	hk	hh	hk	hk	hk	hh	kk	hk	hh	hh	kk	hk	hk	hh	kk	hh	hk	hh	hk	hk	hh	hk	hh	hk	hk	hk
43084-C115432T	<hkxhk>	hk	hk	hk	--	hk	kk	hh	hk	hk	hk	hh	hk	kk	hk	hk	hh	hk	hh	kk	hk	hh	hh	kk	kk	kk	hh	kk	kk	hh	hk	kk	kk	hh	hk	hk	kk	hk	hh	hh	kk	kk	hh	kk	hh	hh	hk	hk	kk
536-T78147C	<hkxhk>	hk	hh	hh	hk	hk	hk	hh	hk	hh	kk	hk	hk	hk	hh	hk	hk	hh	hk	hh	kk	hh	hk	hk	hk	kk	hk	hk	hk	hk	kk	hh	hk	hk	hk	hk	hh	kk	kk	kk	hk	hh	kk	hk	hk	hk	hk	hk	hk
471-C853263T	<hkxhk>	hk	hh	hh	hk	hh	kk	hh	hk	hk	hk	hk	hk	hh	kk	hk	hk	hk	hh	hh	kk	hk	hh	hh	hk	hk	hh	hh	hk	kk	hk	kk	hk	kk	hk	hh	hh	kk	hk	hk	hh	hh	hk	hk	hh	hk	hh	hk	hh
933-T363865C	<hkxhk>	hh	kk	kk	hk	kk	kk	hk	hk	hk	kk	hk	kk	kk	kk	hk	hh	kk	hh	hk	kk	hk	hk	hk	hk	hk	hk	hk	hk	hk	kk	hh	hh	kk	kk	hk	kk	hk	kk	hk	kk	hk	kk	kk	hk	hk	kk	kk	kk
77-T1135452C	<hkxhk>	hk	hk	hk	hh	hk	hh	hk	hk	hh	hh	kk	hk	hk	hk	hk	hk	hk	hk	hk	hh	hk	kk	hk	hk	hk	hk	hk	hk	hk	hh	hk	hk	hk	hk	hh	hh	hh	hk	hk	hk	hh	hk	hk	hk	hk	hh	hh	hh
583-T585117G	<hkxhk>	hk	kk	kk	hk	hk	hk	hk	hk	hk	hh	hk	hk	kk	kk	hk	hk	hk	hk	hk	hh	kk	hk	hh	hk	hh	kk	hk	hh	hk	hh	hk	kk	hh	hk	hh	kk	hh	hk	hh	hk	hk	hh	hk	hk	hk	hk	hh	hk
1258-T773212G	<hkxhk>	hh	hk	kk	hk	kk	hk	hk	hk	hk	hk	hk	hk	hk	hk	hk	kk	hk	hk	hk	hk	hk	kk	hk	hh	hk	hk	hk	hk	hh	kk	hk	hh	hk	hh	kk	hh	kk	hk	hh	hk	hh	kk	hk	hk	hk	hk	hk	hk
40388-G11416A	<hkxhk>	hk	hh	hh	hk	kk	hk	kk	kk	kk	hk	hk	hk	hk	hh	hh	kk	hk	hk	hk	hk	hh	hk	hk	hk	hh	hk	hh	kk	hh	hk	hh	hh	kk	hk	kk	hk	hk	hh	hk	kk	kk	kk	kk	hh	hh	hk	hh	hk
1132-C588328A	<hkxhk>	hk	kk	hk	--	hh	hh	kk	hk	kk	hk	kk	kk	hh	kk	hk	hk	kk	kk	kk	hh	hh	hk	kk	hk	kk	kk	kk	kk	hh	hk	hk	hk	kk	hh	hk	hk	hk	hh	hk	kk	hk	hh	hk	hh	hk	hk	kk	kk
850-T136512C	<hkxhk>	hh	kk	kk	hk	kk	kk	hk	hk	hk	kk	hk	kk	kk	kk	hk	hh	kk	hh	hh	kk	hk	hk	hk	hk	hk	hk	hk	hk	hk	kk	hh	hh	kk	kk	hk	kk	hk	kk	hk	kk	hk	kk	kk	hk	hk	kk	kk	kk
678-C188376G	<hkxhk>	hk	hh	kk	hk	kk	kk	hk	hk	hk	kk	hk	hk	kk	hk	kk	kk	hk	hk	hk	hh	hh	hk	kk	kk	kk	hk	hk	hk	kk	hk	hk	kk	hk	hk	hk	hk	kk	kk	hk	hk	hk	hh	hk	hk	kk	hk	kk	hk
304-A403683G	<hkxhk>	kk	hk	hk	hk	kk	hh	hk	kk	hk	hk	kk	kk	hh	hh	kk	hk	hk	hk	hh	hk	hh	hk	hk	hk	kk	hk	hk	hk	hk	hk	kk	hk	kk	hh	hk	kk	hk	hk	hh	kk	hk	hk	kk	hk	hk	hk	kk	hk
433-A97215G	<hkxhk>	hk	hk	hh	kk	hk	hk	hk	hk	hk	hk	hk	hk	hh	hh	hk	hh	hk	hk	hh	hk	hh	hk	hh	hk	hk	hk	hh	hh	hh	hk	hk	hk	hk	hh	hk	hh	hh	hk	hk	hh	hk	hk	hk	hh	hh	hk	hk	hk
493-A27404T	<hkxhk>	kk	kk	kk	hk	hh	hh	hk	hk	hh	hk	hk	hh	kk	hk	kk	hh	hh	hk	hk	hk	kk	hk	hk	hk	kk	hk	kk	hh	kk	hk	kk	hk	hh	hk	hh	hk	hh	kk	hk	hk	hh	hk	hk	kk	kk	hk	kk	hk
402-T590389C	<hkxhk>	hk	hk	hk	hk	kk	hh	hk	kk	hk	hk	kk	kk	hh	hk	kk	hk	hk	hk	hk	hk	hh	hk	hk	kk	hk	hk	hk	hk	hk	hk	kk	kk	hk	hk	hk	kk	hk	hk	hh	kk	hk	hk	kk	hk	hk	kk	hk	hk
1583-A699270G	<hkxhk>	hk	hk	hk	hk	kk	hk	hk	kk	hh	hk	kk	hk	hh	hh	kk	hk	kk	hh	hh	kk	hk	hk	kk	hk	kk	hh	hh	hk	hk	hk	kk	hk	kk	hh	hk	hk	hk	hh	hh	kk	kk	hk	kk	hk	hh	hk	hk	hk
592-G257429A	<hkxhk>	hk	hh	hk	hk	hh	hh	hk	kk	hk	hh	hk	hk	hh	hk	hk	kk	hh	hk	hk	hh	hk	kk	hk	hk	hk	hk	hk	hh	kk	hh	kk	kk	hk	hh	hk	hh	hk	hk	hk	hh	hk	hh	hk	hk	hk	hk	hk	hh
34652-T7711A	<hkxhk>	hk	hh	hh	--	hk	hk	hk	hk	hk	hk	hk	hk	hk	hh	hk	hk	hk	hk	hk	kk	hh	hk	hk	--	kk	hh	hk	kk	hk	hk	hk	hh	kk	hk	kk	hk	kk	hh	kk	hk	kk	kk	hk	hk	hk	hh	--	hk
1116-A54521G	<hkxhk>	hk	kk	kk	hk	hk	hk	kk	kk	hh	hk	hk	kk	kk	hh	hk	hh	hk	hk	kk	hh	kk	kk	kk	hk	hk	kk	kk	kk	hh	hh	hk	kk	hk	hk	kk	kk	hk	hk	hk	kk	hk	hk	hk	kk	hk	kk	hh	kk
616-G191463A	<hkxhk>	hh	kk	hk	hk	hk	kk	hh	hh	hh	hk	hk	hk	hk	kk	hk	hk	kk	kk	kk	hk	kk	hk	hk	hk	hk	hk	hk	hh	kk	hk	hk	hh	hk	hh	hk	kk	kk	hk	hk	hk	kk	kk	hk	hk	hk	kk	hk	hh
1104-C108927A	<hkxhk>	hh	hk	hk	--	kk	hh	hk	kk	hk	hk	kk	hh	hk	hk	hk	hk	hk	kk	hk	hh	kk	kk	hh	hk	hk	hk	kk	hk	hk	hk	kk	hk	hk	hh	hk	hk	hh	hh	hk	hh	kk	hh	hk	hh	hk	hk	hh	hh
44098-C45733T	<hkxhk>	hk	hk	hh	kk	hk	hk	hk	hk	hk	hk	hk	hk	hh	hh	hk	hh	hk	hk	hh	hk	hh	hk	hh	hk	hk	hk	hh	hh	hh	hk	hk	hk	hk	hh	hk	hh	hh	hh	hk	hh	hk	hk	hk	hh	hh	hk	hk	hk
1769-A71180C	<hkxhk>	hk	hk	hh	hk	hk	hk	hk	hk	hk	hk	hk	hk	hk	hh	hk	hk	hk	kk	hk	kk	hh	hk	hk	kk	kk	hh	hk	kk	hk	hk	hk	hh	kk	hk	kk	hk	kk	hh	kk	hk	kk	kk	hk	hk	hk	hh	kk	hh
1097-A849385T	<hkxhk>	hk	hk	--	hk	hk	hk	--	kk	hk	hk	kk	kk	hk	hk	kk	hk	hk	hk	hk	hk	hk	hh	--	kk	hk	hk	hk	kk	hk	hk	kk	kk	hh	hk	hk	kk	hk	kk	hk	kk	hk	hk	kk	hk	kk	hk	hk	hk
583-A706947T	<hkxhk>	hh	hh	hh	hk	hh	kk	hh	hk	hk	hk	hk	hk	hh	hk	hk	hk	hk	hh	hh	kk	hk	hh	hh	hk	hk	hh	hh	hk	kk	hk	kk	kk	kk	hk	hh	hh	kk	kk	hh	hh	hh	hk	hk	hh	hk	hk	hk	hk
168-C462758T	<hkxhk>	kk	hh	hh	hk	kk	kk	kk	kk	hk	hk	hh	hk	hk	hh	hk	hk	kk	hk	hh	kk	hh	hk	kk	hk	hh	hk	hh	hk	hh	hk	hh	hh	hk	kk	hh	kk	hh	hk	hk	kk	hk	hk	kk	hh	hh	kk	hk	hh
443-A250097T	<hkxhk>	hh	kk	hk	hk	hk	hh	kk	hk	hk	hh	kk	kk	hh	kk	kk	kk	kk	hk	kk	hk	hh	kk	hk	hh	hk	hk	hk	kk	hk	hk	kk	hk	kk	hk	kk	hk	hk	hh	hh	hh	hk	hk	kk	kk	kk	hh	kk	kk
496-C309409T	<hkxhk>	hh	hk	hk	hk	hk	kk	hk	hk	hh	hk	hk	kk	hk	hk	hk	hk	kk	kk	kk	hk	kk	kk	kk	hk	hk	hk	hh	hk	kk	hk	hk	hh	hk	hh	hk	kk	kk	hk	hh	hk	hk	hk	kk	kk	hk	hk	hk	hh
36158-G23406T	<hkxhk>	hk	hk	hh	--	hh	hk	hk	hk	hk	hh	hh	hh	hh	hk	hk	hh	hh	hk	hk	hk	kk	hk	hh	hh	hk	hh	hk	hh	hh	hk	hk	hh	hh	hk	hh	hk	hk	hk	hk	hk	hk	hk	hk	hk	hh	hk	hh	hk
750 incertae sedis	<hkxhk>	hh	hh	hh	hk	hh	kk	hh	hk	hk	hk	hk	hk	hh	hk	hk	hk	hk	hh	hh	kk	hk	hh	hh	hk	hk	hh	hh	hk	kk	hk	kk	kk	kk	hk	hh	hh	kk	kk	hk	hh	hh	hk	hk	hh	hk	hk	hk	hk
396-T391712A	<hkxhk>	hh	hk	hk	--	hh	hh	hh	kk	kk	hh	hk	hh	hk	hh	hk	hk	hk	hk	hk	hk	kk	kk	hh	hk	hk	hk	hk	hk	kk	hh	hh	hk	hh	hk	hk	kk	hk	hk	hh	hh	kk	hk	hk	hh	kk	kk	hk	hk
1862-T254299G	<hkxhk>	kk	hh	hh	hk	kk	kk	kk	kk	hk	hk	hh	hk	hk	hh	hk	hk	kk	hk	hh	kk	hh	hk	kk	hk	hh	hk	hh	hk	hh	hk	hh	hh	hk	kk	hh	kk	hh	hk	hk	kk	hk	hk	kk	hh	hh	kk	hk	hh
165-T180032A	<hkxhk>	hk	hk	kk	hk	hk	kk	hk	hk	kk	kk	hh	hk	hk	hk	hk	hk	hk	hk	hk	hk	hk	hk	hk	hk	hk	hk	hk	hk	hk	hk	hk	hk	hk	hk	kk	kk	kk	hk	hk	hk	kk	hk	hk	hk	hk	kk	kk	hk
122-C62627T	<hkxhk>	hk	hk	kk	hh	hk	hk	hk	hk	hk	hk	hk	hk	kk	kk	hk	kk	hk	hk	kk	hk	kk	hk	kk	hk	hk	hk	kk	kk	kk	hk	hk	hk	hk	kk	hk	kk	kk	hk	hk	kk	hk	hk	hk	kk	kk	hk	hk	hk
1083-T189159C	<hkxhk>	hk	hk	hk	--	hk	hk	hk	hh	hk	hk	hh	hh	hk	hk	hh	hk	hk	hk	hk	hk	hk	kk	hk	hh	hk	hk	hk	hh	hk	hk	hh	hh	kk	hk	hk	hh	hk	hh	hk	hh	hk	hk	hh	hk	hh	hk	hk	hk
547-G555834A	<hkxhk>	hk	kk	kk	hk	hh	hk	hh	hh	hh	hk	hk	hk	hk	kk	kk	hh	hh	hk	hk	hk	kk	hk	hk	hk	kk	hk	kk	hh	kk	hk	kk	kk	hh	hk	hh	hk	hk	kk	hk	hh	hh	hh	hh	kk	kk	hk	kk	hk
1132-T586556C	<hkxhk>	hk	hh	hk	--	kk	kk	hh	hk	hh	hk	hh	hh	kk	hh	hk	hk	hh	hh	hh	kk	kk	hk	hh	hk	hh	hh	hh	hh	kk	hk	hk	hk	hh	kk	hk	hk	hk	kk	hk	hh	hk	kk	hk	kk	hk	hk	hh	hh
985-T40887C	<hkxhk>	hk	hh	hh	hk	hk	hk	hk	hk	hk	hk	kk	hk	kk	hk	hh	hk	kk	hh	hh	hk	hk	hk	hk	kk	kk	hh	kk	kk	hk	hk	hk	hh	hk	hh	hh	hk	hh	kk	hk	hk	hk	hh	kk	hk	hk	hk	hh	hh
975-C103613T	<hkxhk>	hk	hk	hk	--	hh	kk	hk	hk	kk	kk	hh	hk	hk	hk	hk	hk	hk	hk	hk	kk	hk	hh	hk	hk	hk	hk	hk	hk	hk	hk	hk	hk	hk	hk	kk	kk	kk	kk	hk	hk	kk	hk	hk	hk	hk	kk	kk	kk
1179-C381678G	<hkxhk>	kk	hk	hk	hk	hk	hh	kk	hk	hk	hh	hk	hk	hk	hk	hk	hk	hk	hk	kk	hh	kk	hh	hk	hk	hh	hk	hk	hk	hh	hh	hk	hh	hh	hh	kk	hk	hh	hh	kk	kk	kk	hk	hh	hk	hk	hk	hk	hk
53-G357879C	<hkxhk>	hk	kk	hk	--	hk	hh	kk	hk	kk	hh	kk	kk	hh	kk	kk	hk	kk	kk	kk	hh	hh	hk	kk	hk	kk	kk	kk	kk	hk	hk	kk	hk	kk	hh	hk	hk	hk	hh	hk	hk	hk	hh	kk	hh	kk	hh	kk	kk
1584-G113150A	<hkxhk>	hk	hk	hk	--	hk	hk	hk	hh	hk	hk	hh	hh	hk	hk	hh	hk	hk	hk	hk	hk	hk	kk	hk	hh	hk	hk	hk	hh	hk	hk	hh	hh	kk	hk	hk	hh	hk	hh	hk	hh	hk	hk	hh	hk	hh	hk	hk	hk
44-T64653C	<hkxhk>	hk	kk	kk	--	hh	hh	hh	hh	hk	hk	kk	hk	hk	kk	hk	hk	hh	hk	kk	hh	kk	hk	hh	hk	kk	hk	kk	hk	kk	hk	kk	kk	hk	hh	hk	hh	kk	kk	hk	hh	hk	hk	hh	kk	kk	hh	hk	kk
425-C64538T	<hkxhk>	hk	hh	hh	hk	hk	hk	hh	hk	kk	hh	hk	hk	hh	hh	hh	kk	kk	hk	hh	hk	hk	hk	hk	kk	kk	kk	hk	kk	kk	kk	hk	kk	hh	hk	hh	kk	hk	hk	hh	hk	hk	hk	kk	hk	hh	kk	hk	hk
1836-C1115378T	<hkxhk>	hh	kk	hk	hk	hk	kk	hh	hk	hh	hk	hk	hk	hk	kk	hk	hk	kk	kk	kk	hk	kk	hk	hk	hk	hk	hk	hk	hk	kk	hk	hk	hh	hk	hh	hk	kk	kk	hk	hk	hk	kk	kk	hk	hk	hk	kk	hk	hh
625-G805250A	<hkxhk>	kk	hk	hk	hk	kk	kk	kk	hh	hh	kk	hk	kk	hk	kk	hk	kk	hk	hk	hk	kk	hh	hh	kk	hk	hk	hk	hk	hk	hh	kk	kk	hk	kk	hk	hk	hh	hk	hk	kk	kk	hh	hk	hk	kk	hh	hh	hk	hk
269-C203389T	<hkxhk>	hk	hk	hk	--	hh	kk	hk	hk	kk	kk	hh	hk	hk	hk	hk	hk	hk	hk	hk	kk	hk	hh	hk	hk	hk	hk	hk	hk	hk	hk	hk	hk	hk	hk	kk	kk	kk	kk	hk	hk	kk	hk	hk	hk	hk	kk	kk	kk
1720-C245362T	<hkxhk>	hk	kk	kk	hk	hk	hk	kk	hk	kk	hh	hk	hk	hk	kk	hk	hk	kk	hk	kk	hh	kk	hk	hk	hk	hh	hk	hk	hk	hk	hh	kk	hk	hk	hk	kk	kk	hh	hh	hh	hk	kk	hh	hk	hk	hk	hk	hk	hk
433-C1273472A	<hkxhk>	hk	hk	hk	--	kk	hh	hk	hk	hh	hh	kk	hk	hk	hk	hk	hk	hk	hk	hk	hh	hk	kk	hk	hk	hk	hk	hk	hk	hk	hk	hk	hk	hk	hk	hh	hh	hh	hh	hk	hk	hh	hk	hk	hk	hk	hh	hh	hh
1665-A180086T	<hkxhk>	hk	hh	kk	hk	kk	kk	hk	hk	hk	kk	hk	hk	kk	hk	kk	kk	hk	hk	hk	hh	hh	hk	kk	kk	kk	hk	hk	hk	kk	hk	hk	kk	hk	hk	hk	hk	kk	kk	hk	hk	hk	hh	hk	hk	kk	hk	kk	hk
193-T222477C	<hkxhk>	hk	hk	hk	--	kk	hh	hk	hk	hh	hh	kk	hk	hk	hk	hk	hk	hk	hk	hk	hh	hk	kk	hk	hk	hk	hk	hk	hk	hk	hk	hk	hk	hk	hk	hh	hh	hh	hh	hk	hk	hh	hk	hk	kk	hk	hh	hh	hh
1299-A73902G	<hkxhk>	kk	hk	hk	hk	hk	hh	hk	hk	hk	hk	hk	hh	hk	hk	hk	hk	hh	hh	hh	hk	hh	hh	hk	hk	hk	hk	kk	hk	hh	hk	hk	kk	hk	kk	hk	hh	hh	hk	kk	hk	hk	hk	hh	hh	hk	hk	hk	kk
951-A40849C	<hkxhk>	hk	kk	kk	--	hk	hk	hk	hk	hk	hk	hh	hk	hh	hk	kk	hk	hh	kk	kk	hk	hk	hk	hk	hh	hh	kk	hh	hh	hk	hk	hk	kk	hk	kk	kk	hk	kk	hh	hk	hk	hk	kk	hh	hk	hk	hk	kk	kk
40442-T42905C	<hkxhk>	hh	hk	hk	hk	hk	kk	hk	hk	hk	hh	hk	kk	hh	hk	hk	hk	hh	kk	hh	hh	hk	hh	hh	hh	hk	hk	hk	hk	hk	hk	hk	hk	hk	hh	hk	hk	hk	hk	kk	hk	hk	hk	hk	hk	hk	hh	hk	kk
760-A380078T	<hkxhk>	hk	hk	kk	hk	hk	kk	hk	hk	hk	kk	hh	hk	hk	hk	kk	hk	hk	hk	hk	hk	hk	hk	hk	hk	hk	hk	hk	hk	hk	hk	hk	hk	hk	hk	hk	kk	kk	hk	hk	hk	kk	hk	hk	hk	hk	hk	kk	hk
406-C811423T	<hkxhk>	hk	hk	hk	--	hk	hk	hk	hk	hk	hk	kk	kk	hk	hk	kk	hk	hk	hk	hk	hk	hk	hh	hk	kk	hk	hk	hk	kk	hk	hk	kk	kk	hh	hk	hk	kk	hk	kk	hk	kk	hk	hk	kk	hk	kk	hk	hk	hk
269-A16079T	<hkxhk>	hk	hh	hh	hk	hk	hk	hh	hh	kk	hk	hk	hh	hh	kk	hk	hk	hk	hk	hh	kk	hk	hh	hh	hk	hk	hh	hh	hh	kk	kk	hk	hh	kk	hk	hh	hh	hk	hk	hk	hh	hk	hk	hk	hh	hk	hh	kk	hh
647-A51490G	<hkxhk>	hh	hk	hk	hk	hh	kk	hk	hk	kk	hk	hh	hk	hk	hk	hk	hh	kk	hk	hk	kk	hk	hh	hk	hk	hk	hh	kk	hk	hk	hk	kk	hk	hh	hk	hk	kk	hk	kk	hk	hk	kk	hk	hk	hh	hh	kk	hk	kk
625-T540559C	<hkxhk>	hh	hk	hk	hk	hh	kk	hk	hh	hk	hk	hh	hh	kk	kk	hh	hk	hk	hk	kk	hk	kk	hk	hk	hk	hh	hk	hk	hk	hk	hk	hh	hk	hk	kk	hk	hh	hk	hk	kk	hh	hk	hk	hh	hk	hk	hk	hh	hk
1149-T201074C	<hkxhk>	hk	hk	hk	hk	hk	hk	hk	hk	hk	hk	hh	hh	hk	hk	hh	hk	hk	hk	hk	hk	hk	kk	hk	hh	hk	hk	hk	hh	hk	hk	hh	hh	kk	hk	hk	hh	hk	hh	hk	hh	hk	hk	hh	hk	hh	hk	hk	hk
1834-A231632T	<hkxhk>	hk	kk	kk	--	hk	hh	kk	hk	hk	hk	hk	hk	kk	hh	hk	hk	hk	kk	kk	hh	hk	kk	kk	hk	hk	kk	kk	hk	hh	hk	hh	kk	hh	hk	kk	kk	hh	hk	hk	kk	kk	hk	hk	kk	hk	kk	hk	kk
1125-A140740C	<hkxhk>	hk	hk	hk	--	kk	hh	hk	hk	hh	hh	kk	hk	hk	hk	hk	kk	hh	hk	hk	hh	hk	kk	hk	hk	hk	kk	hk	hk	hk	hk	hh	hk	hk	hk	hh	hh	hh	hh	hk	hk	hh	hk	hk	kk	hk	hh	hk	hh
1459-T91193G	<hkxhk>	hk	hk	hk	hk	hh	kk	hk	hk	kk	hk	hh	hk	hk	hk	hk	hh	kk	hk	hk	kk	hk	hh	hk	hk	hk	hh	kk	hk	hk	hk	kk	hk	hk	hk	kk	kk	hk	kk	hk	hk	kk	hk	hk	hh	hk	kk	hk	kk
86-G911634A	<hkxhk>	kk	hh	hh	hk	kk	kk	kk	kk	hk	hk	hh	hk	hk	hh	hk	hk	kk	hk	hh	kk	hh	hk	kk	hk	hh	hk	hh	hk	hh	hk	hh	hh	hk	kk	hh	kk	hh	hk	hk	kk	hk	hk	kk	hh	hh	kk	hk	hh
226-T797149C	<hkxhk>	hk	hk	hk	hk	hk	hk	hk	hk	hh	hh	hk	kk	hh	hk	kk	hh	hk	kk	hk	hk	hk	hh	hk	hh	hk	kk	hk	hh	hk	hh	hk	hk	hh	hk	hk	hk	hk	kk	kk	hk	hh	hh	hk	hk	hk	hk	kk	hk
44098-G124702A	<hkxhk>	hk	hk	kk	hh	hk	hk	hk	hk	hk	hk	hk	hk	kk	kk	hk	kk	hk	hk	kk	hk	kk	hk	kk	hk	hk	hk	kk	kk	kk	hk	hk	hk	hk	kk	hk	kk	kk	kk	hk	kk	hk	hk	hk	kk	kk	hk	hk	hk
54-G132020A	<hkxhk>	hk	hh	kk	hk	kk	hk	hk	hk	hk	kk	kk	hk	kk	hk	hk	kk	hk	hk	hk	hk	hh	hk	kk	kk	kk	kk	hk	kk	kk	hk	hk	kk	kk	hk	hk	hk	hk	kk	hk	hk	hk	hk	hk	hk	kk	hk	kk	hk
44098-C450525T	<hkxhk>	hk	hk	hh	kk	hk	hk	hk	hk	hk	hk	hk	hk	hh	hh	hk	hh	hk	hk	hh	hk	hh	hk	hh	hk	hk	hk	hh	hh	hh	hk	hk	hk	hk	hh	hk	hh	hh	hh	hk	hh	hk	hk	hk	hh	hh	hk	hk	hk
617-C188947T	<hkxhk>	hk	hh	hh	--	hk	hk	hh	hh	kk	hk	hk	hh	hh	kk	hk	kk	hk	hk	hh	kk	hk	hh	hh	hk	hk	hh	hh	hh	kk	kk	hk	hh	kk	hk	hh	hh	hk	hk	hk	hh	hk	hk	hk	hh	hk	hh	kk	hh
695-G149437A	<hkxhk>	hk	hk	hk	--	hk	kk	hh	hk	hk	hk	hh	hk	kk	hk	hk	hh	hk	hh	kk	hk	hh	hh	kk	kk	kk	hh	kk	kk	hh	hk	kk	kk	hh	hk	hk	kk	hk	hh	hh	kk	kk	hh	kk	hh	hh	hk	hk	kk
625-A543137G	<hkxhk>	kk	hk	hk	hk	kk	hh	hk	kk	hk	hk	kk	kk	hh	hh	kk	hk	hk	hk	hh	hk	hh	hk	hk	hk	kk	hk	hk	hk	hk	hk	kk	hk	hk	hh	hk	kk	hk	hk	hh	kk	hk	hk	kk	hk	hk	hk	kk	hk
150-G1282068A	<hkxhk>	hh	hk	hk	--	hh	kk	hk	hk	hk	hk	hh	hk	hk	hk	hk	hh	kk	hh	hk	kk	hk	hh	kk	hk	kk	hh	kk	hk	hk	hk	kk	hk	hh	hk	hk	kk	hk	kk	hk	hk	kk	hk	kk	hh	hh	kk	hk	kk
298-C459716G	<hkxhk>	kk	hh	hk	hk	hk	kk	hk	hk	hk	kk	hh	hh	kk	hh	hh	hh	hh	hk	hh	hk	kk	hh	hk	kk	hk	hk	hk	hh	hk	hh	hh	hk	hh	hk	hh	hk	hk	kk	kk	kk	kk	hk	hh	hh	kk	hk	hh	hk
42422-A31542T	<hkxhk>	kk	hk	hk	hk	kk	hh	hk	hk	hh	hk	kk	hk	hk	hk	hk	kk	hh	hk	hk	hh	hk	kk	hk	hk	hk	kk	hh	hk	hk	hk	hh	hk	kk	hk	hk	hh	hk	hh	hk	hk	hh	hk	hk	kk	kk	hh	hk	hh
596-T157582C	<hkxhk>	hk	kk	kk	hk	hk	kk	kk	hh	kk	hh	hk	hk	hk	kk	hk	hk	kk	hk	kk	hh	kk	hk	hk	hk	hh	kk	hk	hh	hk	hh	hk	kk	hh	hk	hk	kk	hh	hk	hh	hk	hk	hh	hk	hk	hk	hk	hk	hk
1307-C729099T	<lmxll>	lm	lm	ll	ll	ll	ll	ll	lm	ll	ll	lm	lm	ll	lm	ll	ll	lm	lm	lm	lm	lm	lm	ll	ll	ll	lm	lm	lm	ll	lm	ll	ll	lm	lm	lm	lm	ll	ll	lm	lm	lm	lm	lm	lm	ll	lm	ll	lm
43122-G186710A	<lmxll>	ll	lm	lm	ll	lm	ll	lm	lm	ll	lm	lm	ll	lm	lm	lm	ll	ll	lm	lm	ll	lm	lm	ll	ll	ll	ll	lm	ll	ll	ll	lm	ll	lm	ll	lm	ll	ll	ll	lm	ll	lm	ll	ll	ll	lm	ll	ll	ll
364-G241866A	<lmxll>	ll	ll	ll	ll	ll	ll	ll	ll	ll	lm	ll	ll	ll	ll	ll	--	ll	ll	ll	lm	ll	ll	lm	ll	lm	ll	ll	lm	ll	lm	ll	ll	lm	ll	lm	ll	lm	ll	lm	ll	ll	lm	ll	ll	ll	ll	lm	ll
664-A63520C	<hkxhk>	hk	kk	hk	hh	hh	kk	hk	kk	hk	hk	kk	kk	hk	hh	kk	hk	hk	hk	hk	hk	kk	hk	hk	kk	hk	hk	hh	hh	kk	hk	hk	hh	hh	hh	hk	hk	hk	hk	hk	hk	hk	--	kk	hk	hk	hk	hk	hh
896-A523018G	<nnxnp>	nn	nn	np	--	np	np	np	nn	np	np	nn	nn	np	nn	np	np	nn	nn	nn	nn	nn	nn	np	np	np	nn	nn	nn	np	nn	np	np	nn	nn	nn	nn	np	np	nn	nn	nn	nn	nn	nn	np	np	np	nn
128-C268824T	<hkxhk>	hh	hh	hh	hk	hh	hh	hh	hk	hk	hh	hk	hh	hk	hh	hh	hh	hk	hh	hh	hh	hh	hk	hh	hk	hk	hh	--	hk	hk	hh	hh	hh	hh	hh	hh	hk	hh	hk	hh	hh	hk	hh	hk	hh	hk	hk	hh	hh
487-T160108A	<lmxll>	lm	lm	lm	lm	lm	ll	lm	lm	ll	lm	lm	lm	lm	lm	lm	lm	ll	lm	lm	ll	lm	lm	lm	lm	lm	lm	ll	lm	lm	lm	ll	lm	lm	lm	lm	ll	lm	ll	lm	lm	ll	lm	lm	lm	lm	ll	lm	ll
76-A103490C	<efxeg>	eg	ef	ef	fg	eg	eg	eg	ef	eg	eg	eg	eg	ef	ef	ef	ef	eg	ef	eg	eg	ef	eg	eg	ef	eg	ef	ef	eg	eg	eg	eg	ef	eg	eg	ef	ef	eg	eg	eg	eg	ef	eg	eg	eg	eg	eg	eg	eg
43954-C390738T	<lmxll>	ll	lm	lm	lm	lm	lm	lm	lm	ll	lm	lm	ll	lm	lm	lm	ll	ll	lm	lm	ll	ll	lm	lm	lm	ll	ll	lm	ll	ll	lm	lm	ll	lm	ll	lm	ll	ll	ll	lm	ll	lm	ll	lm	ll	lm	ll	ll	ll
502-G307268A	<lmxll>	lm	lm	ll	ll	ll	ll	ll	lm	ll	ll	lm	lm	ll	lm	ll	ll	lm	lm	lm	lm	lm	lm	ll	ll	ll	lm	lm	lm	ll	lm	lm	ll	lm	lm	lm	lm	ll	ll	lm	lm	lm	lm	lm	lm	ll	lm	ll	lm
602-A800645G	<hkxhk>	hh	kk	kk	hh	kk	hk	hh	hh	kk	hk	hh	kk	kk	hh	hh	hh	kk	kk	hh	hk	hh	hk	kk	hh	hk	kk	hh	hh	hk	hk	hh	hk	hk	hk	hh	kk	hk	hk	hh	hh	hh	kk	hk	kk	hh	kk	hh	kk
42850-A24707C	<nnxnp>	np	nn	nn	np	nn	np	np	nn	np	nn	nn	np	nn	nn	nn	np	np	nn	nn	np	nn	np	np	np	nn	np	nn	np	np	np	nn	np	np	np	nn	np	np	np	nn	np	nn	np	np	np	nn	np	np	np
1466-T25829C	<nnxnp>	np	np	np	np	np	nn	np	nn	np	np	nn	np	np	nn	nn	nn	np	np	np	nn	nn	np	np	nn	np	np	np	nn	nn	nn	nn	nn	nn	nn	np	np	nn	nn	np	np	np	np	nn	np	np	np	nn	np
914-G174290A	<efxeg>	ef	eg	eg	fg	ef	ef	ef	ef	eg	eg	eg	fg	eg	eg	fg	eg	ef	fg	eg	ef	eg	eg	ef	eg	eg	fg	eg	eg	eg	eg	eg	eg	eg	ef	eg	ef	eg	fg	fg	ef	eg	eg	ef	eg	eg	ef	fg	eg
100-C260475A	<nnxnp>	np	np	np	np	np	np	np	nn	np	np	nn	nn	np	np	nn	np	np	np	np	np	np	np	np	nn	np	np	np	nn	nn	np	nn	nn	np	np	np	nn	np	nn	np	nn	np	np	nn	np	nn	nn	np	np
100-A378029G	<lmxll>	lm	ll	lm	ll	lm	lm	ll	lm	ll	lm	lm	lm	lm	lm	ll	lm	lm	lm	lm	lm	ll	ll	lm	lm	lm	lm	lm	lm	lm	lm	ll	lm	lm	lm	ll	lm	lm	lm	lm	lm	lm	lm	lm	lm	lm	ll	lm	lm
1386-T7933G	<lmxll>	lm	ll	lm	ll	lm	lm	ll	lm	ll	lm	lm	lm	lm	lm	ll	lm	lm	lm	lm	lm	lm	ll	lm	lm	lm	lm	lm	lm	lm	lm	ll	lm	lm	lm	ll	lm	lm	lm	lm	lm	lm	lm	lm	lm	lm	ll	lm	lm
419-C255519T	<lmxll>	ll	lm	lm	lm	ll	ll	lm	lm	ll	ll	ll	ll	lm	lm	lm	ll	ll	lm	ll	ll	lm	ll	ll	ll	lm	lm	lm	ll	lm	lm	lm	lm	ll	lm	ll	lm	ll	lm	lm	ll	ll	ll	lm	lm	lm	ll	lm	lm
146-T57660C	<hkxhk>	kk	hh	hk	--	hk	hk	hh	kk	hh	hk	kk	kk	hk	kk	hh	hk	kk	kk	kk	hh	hh	kk	hk	hk	hk	kk	kk	kk	hk	kk	hh	hk	kk	kk	kk	kk	hk	hk	kk	kk	kk	hh	kk	kk	hk	kk	hk	kk
288-T467793C	<hkxhk>	hh	hk	hk	--	hh	hk	hh	hh	hk	hk	hh	hh	hk	hk	hh	hh	hk	hk	hk	hh	hk	hh	hh	hk	hh	hk	hk	hk	hk	hh	hh	hk	hh	hk	hh	hh	hk	hk	hk	hh	hh	hk	hh	hk	hk	hk	hh	hk
43-G168610A	<nnxnp>	np	np	np	np	np	nn	nn	np	np	np	np	np	nn	nn	np	nn	np	np	nn	nn	nn	nn	nn	np	np	nn	np	np	np	nn	np	np	np	nn	nn	np	np	np	nn	np	nn	np	np	np	nn	np	nn	np
241-C805894G	<hkxhk>	hh	hk	hk	hk	hk	hh	kk	hh	kk	hk	hh	hh	hk	hh	kk	hk	hh	hh	hh	hh	hk	hh	hk	hk	hk	hh	hh	hh	hk	hh	kk	hk	hh	hh	hh	hh	hh	hk	hh	hh	hh	hk	hh	hh	hk	hk	hk	hh
271-C360516A	<nnxnp>	nn	np	nn	np	nn	nn	np	nn	np	nn	nn	nn	nn	nn	nn	nn	nn	np	nn	np	np	nn	nn	nn	nn	nn	np	nn	nn	nn	np	nn	nn	nn	nn	nn	nn	nn	nn	nn	nn	np	nn	nn	np	nn	np	nn
1093-T360571C	<lmxll>	lm	ll	lm	--	lm	lm	ll	lm	ll	lm	lm	lm	lm	lm	ll	lm	lm	lm	lm	lm	ll	lm	lm	lm	lm	lm	lm	lm	lm	lm	ll	lm	lm	lm	lm	lm	lm	lm	lm	lm	lm	ll	lm	lm	lm	lm	lm	lm
42994-C67884T	<lmxll>	lm	lm	lm	lm	ll	ll	lm	lm	ll	ll	ll	ll	lm	ll	lm	ll	ll	lm	ll	ll	lm	ll	ll	ll	lm	lm	lm	ll	lm	lm	lm	ll	ll	lm	ll	lm	ll	lm	lm	lm	ll	lm	lm	lm	lm	ll	lm	lm
57-C511666T	<hkxhk>	hk	kk	kk	hk	kk	hk	hk	kk	hk	kk	kk	hk	kk	kk	kk	hk	hk	kk	kk	hk	kk	hk	hk	hk	kk	hk	kk	hk	hk	hk	kk	hk	hk	hk	kk	hk	hk	hk	kk	hk	kk	hk	hk	hk	kk	hk	hk	hk
1866-A434775C	<hkxhk>	hh	hh	hk	hk	hk	hh	kk	hh	kk	hk	hh	hh	hk	hh	kk	hk	hh	hh	hh	hh	hh	hh	hk	hk	hk	hh	hh	hh	hk	hh	kk	hk	hh	hh	hh	hh	hh	hk	hh	hh	hh	hh	hh	hh	hk	kk	hk	hh
128-T537177G	<lmxll>	ll	ll	ll	lm	lm	lm	lm	lm	ll	ll	ll	lm	ll	ll	lm	ll	ll	lm	ll	ll	ll	ll	lm	ll	ll	ll	ll	ll	ll	lm	ll	ll	ll	ll	lm	lm	ll	ll	lm	lm	lm	lm	lm	ll	ll	lm	lm	ll
365-A457784C	<nnxnp>	np	np	np	np	np	nn	np	np	np	np	np	nn	np	np	np	np	nn	nn	nn	np	nn	np	nn	np	np	np	np	np	nn	np	np	np	np	np	np	nn	nn	np	np	nn	np	np	np	nn	np	nn	np	np
348-A666812G	<lmxll>	ll	lm	lm	lm	ll	lm	ll	ll	ll	ll	ll	lm	ll	lm	lm	ll	ll	lm	ll	ll	lm	ll	ll	ll	lm	lm	lm	ll	lm	lm	lm	lm	ll	ll	ll	lm	lm	lm	lm	ll	ll	ll	ll	lm	lm	ll	lm	lm
168-A439910G	<lmxll>	lm	ll	ll	--	lm	lm	lm	lm	ll	ll	ll	lm	ll	ll	lm	ll	lm	lm	ll	lm	ll	ll	lm	ll	ll	lm	ll	ll	ll	ll	ll	ll	ll	lm	ll	lm	ll	lm	lm	lm	ll	ll	lm	ll	ll	lm	lm	ll
1834-G123052A	<lmxll>	ll	ll	ll	--	lm	lm	ll	lm	ll	ll	lm	ll	ll	lm	lm	lm	ll	ll	ll	lm	lm	ll	ll	lm	ll	ll	ll	lm	lm	lm	lm	ll	lm	lm	ll	ll	lm	lm	ll	ll	ll	ll	lm	ll	ll	ll	lm	ll
483-A152980G	<nnxnp>	nn	nn	nn	--	np	nn	nn	nn	np	nn	np	nn	nn	np	nn	np	nn	nn	nn	np	nn	nn	nn	np	nn	nn	nn	nn	np	np	np	nn	np	np	nn	nn	nn	np	nn	nn	nn	nn	np	nn	nn	nn	np	nn
1788-C509084T	<hkxhk>	hk	kk	kk	hk	kk	hk	kk	kk	hk	kk	kk	hk	kk	kk	kk	hk	hk	kk	kk	hk	kk	kk	hk	hk	hk	hk	kk	hk	hk	hk	kk	hk	hk	hk	kk	hk	hk	hk	kk	hk	kk	hk	hk	hk	kk	hk	hk	hk
698-A384421T	<nnxnp>	nn	nn	nn	np	np	nn	nn	nn	np	nn	np	nn	nn	np	nn	np	nn	nn	nn	np	np	nn	nn	np	nn	nn	nn	nn	np	np	np	nn	np	np	nn	nn	nn	np	nn	nn	nn	nn	np	nn	nn	nn	np	nn
580-T517670A	<lmxll>	ll	ll	ll	ll	ll	lm	ll	lm	ll	lm	lm	ll	ll	lm	lm	ll	ll	ll	ll	lm	ll	lm	ll	lm	lm	ll	lm	lm	lm	lm	lm	lm	lm	lm	ll	ll	lm	lm	ll	ll	ll	ll	lm	ll	lm	ll	lm	ll
786-T312472A	<hkxhk>	hh	hk	hk	hk	hh	hk	hh	hh	hk	hk	hh	hh	hk	hk	hh	hh	hh	hk	hk	hh	hk	hh	hh	hk	hh	hk	hk	hk	hk	hh	hh	hk	hh	hk	hh	hh	hk	hk	hk	hh	hh	hk	hh	hk	hk	hk	hh	hk
1583-C75097T	<hkxhk>	hk	hh	hh	hk	hh	hk	hk	hh	hk	hh	hh	hk	hh	hh	hh	hk	hk	hh	hh	hk	hh	hk	hk	hk	hh	hk	hh	hk	hk	hk	hh	hk	hk	hk	hh	hk	hk	hk	hh	hk	hh	hk	hk	hk	hh	hk	hk	hk
980-A412061G	<lmxll>	ll	ll	ll	lm	ll	lm	lm	ll	ll	ll	ll	ll	lm	lm	ll	lm	ll	ll	lm	lm	lm	lm	lm	ll	ll	ll	ll	ll	ll	lm	ll	ll	lm	lm	lm	ll	ll	ll	lm	ll	lm	ll	ll	ll	ll	ll	ll	ll
1512-C119993A	<hkxhk>	hk	hk	hk	hk	hk	hk	kk	kk	hk	hk	hk	hk	hk	hk	hk	hk	hk	kk	hk	hk	hk	hk	hk	hk	hk	kk	hk	hk	hk	kk	hk	hk	hk	kk	hk	kk	hk	hk	kk	kk	hk	kk	kk	hk	hk	hk	hk	kk
1188-G619970T	<lmxll>	ll	ll	ll	lm	ll	lm	ll	lm	ll	lm	lm	ll	ll	lm	lm	ll	ll	ll	ll	lm	ll	lm	ll	lm	lm	ll	lm	lm	lm	lm	lm	lm	lm	lm	ll	ll	lm	lm	ll	ll	ll	ll	lm	ll	lm	ll	lm	ll
481-G567315A	<lmxll>	lm	lm	lm	lm	lm	ll	lm	lm	ll	ll	lm	lm	lm	lm	lm	lm	lm	lm	lm	ll	lm	lm	lm	lm	lm	lm	lm	lm	lm	lm	lm	lm	lm	lm	ll	ll	ll	lm	lm	lm	ll	lm	lm	lm	lm	ll	ll	ll
1066-T301355C	<lmxll>	lm	ll	ll	lm	ll	lm	ll	ll	ll	lm	ll	ll	lm	ll	ll	ll	ll	ll	ll	lm	lm	ll	ll	lm	ll	ll	ll	ll	lm	ll	ll	lm	ll	lm	ll	lm	ll	lm	lm	lm	lm	ll	ll	ll	ll	lm	ll	ll
1800-C137608T	<nnxnp>	nn	nn	nn	np	np	nn	nn	nn	np	nn	np	nn	nn	np	nn	np	nn	nn	nn	np	nn	nn	nn	np	nn	nn	nn	nn	np	np	np	nn	np	np	nn	nn	nn	np	nn	nn	nn	nn	np	nn	nn	nn	np	nn
269-G181348C	<nnxnp>	np	nn	nn	nn	nn	np	nn	nn	np	np	nn	nn	nn	np	np	nn	np	np	nn	np	nn	nn	nn	nn	np	nn	nn	nn	np	np	nn	nn	np	nn	nn	nn	np	nn	np	nn	np	np	nn	nn	np	nn	np	nn
370-C627648T	<hkxhk>	hh	hk	hk	--	hk	hk	kk	hh	kk	hk	hh	hh	hk	hh	kk	hk	hh	hh	hh	hh	hk	hh	hk	hk	hk	hh	hh	hh	hk	hh	kk	hk	hh	hh	hh	hh	hk	hk	hh	hh	hh	hk	hh	hh	hk	hh	hk	hh
54-G488530A	<hkxhk>	hk	hh	hh	hk	hk	hh	hh	hk	hh	kk	hk	hk	hk	hh	hk	hk	hh	hk	hh	kk	hh	hk	hk	hk	kk	hh	hk	kk	hk	kk	hh	hh	hk	hk	hk	hh	kk	hk	kk	hk	hk	kk	hk	hk	hk	hk	hk	hk
658-C99043T	<nnxnp>	np	np	np	np	np	nn	np	np	np	np	np	np	nn	np	np	np	np	np	nn	np	np	np	nn	np	nn	np	nn	nn	np	np	nn	nn	np	np	np	nn	np	np	np	nn	nn	np	nn	np	np	np	np	nn
1485-A23792T	<nnxnp>	nn	np	nn	nn	nn	nn	np	nn	np	nn	nn	nn	nn	nn	nn	nn	nn	nn	nn	np	np	nn	nn	nn	nn	nn	nn	nn	nn	nn	np	nn	nn	nn	nn	nn	nn	nn	nn	nn	nn	np	nn	nn	nn	nn	nn	nn
42558-A18037G	<hkxhk>	kk	hk	hk	kk	kk	kk	hk	kk	hk	kk	kk	kk	hk	hk	hk	hk	kk	kk	hk	kk	hk	hk	hk	kk	kk	kk	hk	hk	hk	kk	hk	kk	kk	hk	hk	hk	hk	kk	kk	hk	kk	kk	kk	hk	hk	hk	kk	kk
1485-C28033T	<lmxll>	ll	lm	ll	lm	ll	ll	lm	ll	lm	ll	ll	ll	ll	ll	ll	ll	ll	ll	ll	lm	ll	ll	ll	ll	ll	ll	ll	ll	ll	ll	lm	ll	ll	ll	ll	ll	ll	ll	ll	ll	ll	lm	ll	ll	ll	ll	ll	ll
1336-A7529G	<nnxnp>	nn	np	nn	np	nn	nn	np	nn	np	nn	nn	nn	nn	nn	nn	nn	np	np	nn	np	np	nn	nn	nn	nn	nn	np	np	nn	nn	np	nn	nn	nn	nn	nn	nn	nn	np	nn	nn	np	nn	nn	np	nn	np	nn
1097-T318856C	<lmxll>	lm	ll	lm	lm	lm	lm	ll	lm	ll	lm	lm	lm	lm	lm	ll	lm	lm	lm	lm	lm	ll	lm	lm	lm	lm	lm	lm	lm	lm	lm	ll	lm	lm	lm	lm	lm	lm	lm	lm	lm	lm	lm	lm	lm	lm	ll	lm	lm
1061-T424574G	<lmxll>	lm	lm	lm	--	ll	ll	ll	ll	ll	lm	lm	ll	lm	lm	lm	ll	ll	ll	lm	lm	lm	lm	lm	lm	lm	ll	lm	ll	lm	ll	lm	lm	ll	lm	ll	ll	ll	lm	ll	ll	ll	ll	ll	lm	lm	lm	lm	ll
1803-A2315T	<lmxll>	lm	lm	ll	ll	ll	ll	ll	lm	ll	ll	lm	lm	ll	lm	ll	ll	lm	lm	lm	lm	lm	lm	ll	ll	ll	lm	lm	lm	ll	lm	ll	ll	lm	lm	lm	lm	ll	ll	lm	lm	lm	lm	lm	lm	ll	lm	ll	lm
1539-G6263T	<hkxhk>	hh	hk	hk	hk	kk	hh	hk	kk	hh	hk	kk	hh	hk	hk	hk	kk	kk	kk	hk	hh	kk	kk	kk	kk	kk	kk	kk	kk	kk	kk	kk	kk	hh	hh	hk	kk	hh	hh	kk	hh	kk	hh	kk	hh	hk	kk	hh	hh
721-G368695A	<lmxll>	ll	ll	ll	--	ll	lm	lm	ll	ll	ll	ll	ll	lm	lm	ll	lm	ll	ll	lm	lm	lm	lm	lm	ll	ll	ll	ll	ll	ll	lm	ll	ll	lm	lm	lm	ll	ll	ll	lm	ll	lm	ll	ll	ll	ll	ll	ll	ll
102-G1311363A	<nnxnp>	nn	np	np	nn	np	np	nn	nn	np	np	nn	np	np	nn	nn	nn	np	np	nn	np	nn	np	np	nn	np	np	nn	nn	np	np	np	np	np	np	nn	np	np	np	nn	nn	nn	np	np	np	np	np	nn	np
602-G370631A	<lmxll>	lm	lm	ll	ll	ll	ll	ll	lm	ll	ll	lm	lm	ll	lm	ll	ll	lm	lm	lm	lm	lm	lm	ll	ll	ll	lm	lm	lm	ll	lm	lm	ll	lm	lm	lm	lm	ll	ll	lm	lm	lm	lm	lm	lm	ll	lm	ll	lm
1402-T40502G	<lmxll>	lm	ll	ll	--	lm	ll	ll	ll	ll	lm	ll	ll	lm	lm	ll	ll	lm	ll	lm	lm	ll	ll	lm	ll	lm	ll	lm	lm	ll	lm	lm	lm	lm	lm	ll	lm	ll	ll	lm	lm	ll	ll	ll	lm	ll	lm	ll	lm
1527-T255714G	<efxeg>	eg	eg	ef	fg	eg	eg	fg	ef	eg	eg	ef	fg	eg	ef	fg	fg	eg	fg	fg	eg	fg	ef	eg	ef	fg	eg	ef	eg	ef	eg	fg	ef	fg	fg	ef	fg	eg	fg	fg	fg	ef	eg	eg	fg	ef	fg	eg	eg
786-A276899C	<lmxll>	ll	ll	ll	lm	ll	lm	lm	ll	ll	ll	ll	ll	lm	lm	ll	lm	ll	ll	lm	lm	lm	lm	lm	ll	ll	ll	ll	ll	ll	lm	ll	ll	ll	lm	lm	ll	ll	ll	lm	ll	lm	ll	ll	ll	ll	ll	ll	ll
716-G104294A	<nnxnp>	nn	nn	nn	np	np	nn	nn	nn	np	nn	np	nn	nn	np	nn	np	nn	nn	nn	np	nn	nn	nn	np	nn	nn	nn	nn	np	np	np	nn	np	np	nn	nn	nn	np	nn	nn	nn	nn	np	nn	nn	nn	np	nn
192-A171111G	<hkxhk>	kk	hk	kk	hk	kk	kk	hk	kk	hk	kk	kk	kk	kk	kk	hk	kk	kk	kk	kk	kk	hk	kk	kk	kk	kk	kk	kk	kk	kk	kk	hk	kk	kk	kk	kk	kk	kk	kk	kk	kk	kk	hk	kk	kk	kk	kk	kk	kk
1569-A73596C	<lmxll>	ll	ll	ll	lm	ll	lm	lm	ll	ll	ll	ll	ll	lm	lm	ll	lm	ll	ll	lm	lm	lm	lm	lm	ll	ll	ll	ll	ll	ll	lm	ll	ll	ll	lm	lm	ll	ll	ll	lm	ll	lm	ll	ll	ll	ll	ll	ll	ll
38030-A26413T	<lmxll>	lm	ll	ll	lm	lm	lm	lm	ll	ll	lm	lm	lm	lm	lm	ll	lm	lm	ll	ll	ll	ll	lm	lm	lm	ll	ll	lm	lm	ll	lm	lm	ll	lm	ll	ll	ll	ll	lm	lm	lm	ll	ll	lm	lm	ll	ll	ll	ll
70-C821451T	<nnxnp>	np	np	np	np	np	np	np	np	np	np	np	np	np	np	np	np	np	np	nn	np	np	np	np	np	np	np	np	np	np	np	np	np	np	np	np	np	nn	np	np	np	np	np	np	np	np	np	np	np
616-A214117T	<lmxll>	ll	lm	lm	ll	lm	lm	ll	ll	ll	ll	ll	lm	lm	lm	ll	lm	lm	lm	lm	ll	lm	ll	lm	ll	ll	ll	lm	ll	lm	lm	--	--	ll	ll	lm	lm	lm	lm	lm	lm	--	lm	ll	lm	lm	lm	--	ll
77-T1315662C	<nnxnp>	np	nn	nn	np	np	np	nn	nn	np	np	np	nn	nn	np	np	np	np	np	nn	np	nn	nn	nn	np	np	nn	nn	nn	np	np	np	nn	np	np	nn	nn	np	np	np	nn	np	np	np	nn	np	nn	np	nn
500-A127980G	<lmxll>	ll	lm	lm	lm	lm	lm	lm	lm	ll	lm	lm	ll	lm	lm	lm	ll	ll	lm	lm	ll	ll	lm	lm	lm	ll	ll	lm	ll	ll	lm	lm	ll	lm	ll	lm	ll	ll	ll	lm	ll	lm	ll	lm	ll	lm	ll	ll	ll
678-T889321C	<nnxnp>	np	nn	np	np	nn	np	np	np	np	np	np	np	np	np	nn	np	np	nn	nn	np	nn	np	np	np	np	nn	np	np	np	np	np	nn	np	nn	nn	np	nn	np	np	np	np	nn	np	np	np	np	nn	nn
698-A384421T	<nnxnp>	nn	nn	nn	nn	np	nn	nn	nn	np	nn	np	nn	nn	np	nn	np	nn	nn	nn	np	np	nn	nn	np	nn	nn	nn	nn	np	np	np	nn	np	np	nn	nn	nn	np	nn	nn	nn	nn	np	nn	nn	nn	np	nn
1420-A22807G	<lmxll>	lm	ll	ll	--	lm	ll	ll	ll	ll	ll	lm	ll	ll	ll	ll	lm	ll	lm	ll	ll	ll	lm	ll	ll	ll	lm	ll	ll	ll	ll	ll	ll	lm	ll	ll	ll	ll	ll	ll	ll	ll	ll	ll	lm	lm	ll	ll	ll
1204-T17866C	<lmxll>	lm	lm	ll	ll	ll	ll	ll	lm	ll	ll	lm	lm	ll	lm	ll	ll	lm	lm	lm	lm	lm	lm	ll	ll	ll	lm	lm	lm	ll	lm	lm	ll	lm	lm	lm	lm	ll	ll	lm	lm	lm	lm	lm	lm	ll	lm	ll	lm
42046-T35735G	<hkxhk>	hh	hk	hk	hk	hh	hk	hk	hh	hk	hk	hh	hk	hk	hk	hk	hh	hh	hh	hk	hk	hh	hh	hh	hh	hh	hh	hh	hk	hh	hh	hh	hh	hh	hk	hk	hk	hk	hk	hh	hk	hh	hk	hk	hh	hk	hh	hh	hk
43358-G157202C	<lmxll>	lm	ll	ll	ll	lm	lm	lm	ll	ll	lm	lm	lm	lm	lm	ll	lm	lm	ll	ll	ll	ll	lm	lm	lm	ll	ll	lm	lm	ll	lm	lm	ll	lm	ll	ll	ll	ll	lm	lm	lm	ll	ll	lm	lm	ll	ll	ll	ll
USC_43758-348-2	<efxeg>	eg	ef	eg	fg	eg	ef	eg	fg	eg	fg	fg	eg	eg	ef	fg	eg	ef	ef	ef	fg	ef	fg	eg	fg	fg	fg	eg	fg	ef	eg	fg	eg	fg	eg	eg	ef	ef	eg	eg	eg	eg	ef	fg	eg	eg	ef	eg	eg
36904-C17279A	<hkxhk>	hh	hh	hh	hk	hk	hh	hh	hk	hk	hh	hk	hh	hh	hh	hh	hk	hk	hk	hh	hh	hk	hk	hh	hk	hk	hk	hk	hk	hk	hh	hk	hk	hh	hh	hh	hk	hh	hh	hh	hh	hk	hh	hk	hh	hh	hk	hh	hh
1252-T9476C	<lmxll>	lm	lm	ll	ll	ll	ll	lm	lm	ll	ll	lm	lm	ll	lm	lm	ll	lm	lm	lm	lm	ll	lm	lm	ll	ll	lm	lm	lm	lm	ll	lm	lm	lm	lm	ll	lm	ll	ll	ll	ll	lm	ll	lm	ll	lm	ll	lm	lm
1004-A623144G	<hkxhk>	hh	hk	hk	hk	hk	hh	kk	hh	kk	hk	hh	hh	hk	hh	kk	hk	hh	hh	hh	hh	hk	hh	hk	hk	hk	hh	hh	hh	hk	hh	kk	hk	hh	hh	hh	hh	hh	hk	hh	hh	hh	hh	hh	hh	hk	kk	hk	hh
USC_46914-779-1	<lmxll>	ll	lm	ll	lm	ll	lm	ll	lm	ll	lm	lm	lm	ll	lm	lm	ll	lm	lm	lm	lm	lm	lm	lm	lm	lm	lm	ll	lm	lm	ll	lm	ll	lm	ll	ll	lm	lm	ll	ll	lm	ll	lm	lm	lm	ll	lm	ll	ll
366-C22992T	<hkxhk>	hk	hh	hh	hk	hk	hk	hk	kk	hk	kk	hk	hk	hh	hh	kk	kk	hk	kk	hk	kk	hh	hk	kk	kk	kk	hh	kk	kk	hk	kk	hk	hh	kk	hk	kk	hh	kk	hk	kk	hk	kk	kk	hk	hk	hk	hk	kk	hk
168-A770394G	<lmxll>	lm	lm	lm	lm	ll	lm	lm	ll	ll	lm	ll	lm	lm	lm	lm	ll	ll	ll	lm	lm	ll	ll	lm	ll	ll	ll	ll	ll	ll	lm	ll	ll	lm	lm	lm	ll	lm	lm	lm	lm	ll	lm	ll	lm	lm	ll	lm	lm
683-T197693C	<nnxnp>	np	np	np	np	nn	np	np	nn	np	np	nn	nn	np	np	nn	np	np	np	np	np	np	np	np	nn	np	np	np	np	nn	np	nn	nn	np	np	np	nn	np	np	np	nn	np	np	nn	np	np	nn	np	np
1445-T120774A	<lmxll>	lm	lm	lm	--	ll	lm	lm	ll	ll	lm	ll	lm	lm	lm	lm	ll	ll	ll	lm	lm	ll	ll	lm	ll	ll	ll	ll	ll	ll	lm	ll	ll	lm	lm	lm	ll	lm	lm	lm	lm	ll	lm	ll	lm	lm	ll	lm	lm
43574-A98074T	<lmxll>	lm	lm	lm	lm	ll	ll	lm	lm	ll	ll	ll	ll	lm	ll	lm	ll	ll	lm	ll	ll	lm	ll	ll	ll	lm	lm	lm	ll	lm	lm	lm	ll	ll	lm	ll	lm	ll	lm	lm	lm	ll	lm	lm	lm	lm	ll	lm	lm
43278-G166397A	<hkxhk>	kk	hk	kk	hk	kk	kk	hk	kk	hk	kk	kk	kk	kk	kk	kk	kk	kk	kk	kk	hk	hk	kk	kk	kk	kk	kk	kk	kk	kk	kk	hk	kk	kk	kk	kk	kk	kk	kk	kk	kk	kk	hk	kk	kk	kk	kk	kk	kk
718-A116420G	<lmxll>	ll	lm	lm	ll	lm	ll	lm	lm	ll	lm	lm	ll	lm	lm	lm	ll	ll	lm	lm	ll	lm	lm	ll	ll	ll	ll	lm	ll	ll	ll	lm	ll	ll	ll	lm	ll	ll	ll	lm	ll	lm	ll	ll	ll	lm	ll	ll	ll
1855-G54365A	<lmxll>	ll	ll	ll	lm	lm	lm	lm	lm	ll	ll	ll	lm	ll	ll	lm	ll	lm	lm	ll	lm	ll	ll	lm	ll	ll	ll	ll	ll	ll	ll	ll	ll	ll	lm	lm	lm	ll	ll	lm	lm	ll	lm	lm	ll	ll	lm	lm	ll
867-A1158732G	<lmxll>	ll	lm	lm	lm	lm	lm	ll	ll	ll	ll	ll	lm	lm	lm	ll	lm	lm	lm	lm	ll	lm	ll	lm	ll	ll	ll	lm	ll	lm	lm	ll	ll	ll	ll	lm	lm	lm	lm	lm	lm	lm	lm	ll	lm	lm	lm	lm	ll
1662-C57613T	<nnxnp>	np	np	np	nn	nn	nn	nn	nn	np	np	np	nn	np	np	nn	np	np	nn	np	np	np	np	nn	np	np	np	np	np	np	nn	np	np	np	np	nn	nn	np	np	nn	nn	nn	nn	nn	np	np	nn	nn	np
1741-G545515A	<hkxhk>	hk	hh	hk	hk	hk	hh	hk	hk	hk	hh	hk	hk	hh	hk	hk	hk	hh	hk	hh	hh	hh	hk	hh	hh	hk	hk	hk	hk	hh	hh	hk	hk	hk	hk	hk	hh	hk	hk	hh	hk	hk	hk	hk	hh	hk	hh	hk	hk
433-G852761A	<lmxll>	lm	ll	ll	--	lm	lm	lm	lm	ll	ll	ll	lm	ll	ll	lm	ll	lm	lm	ll	lm	ll	ll	lm	ll	ll	lm	ll	ll	ll	ll	ll	ll	ll	lm	ll	lm	ll	lm	lm	lm	ll	ll	lm	ll	ll	lm	lm	ll
433-T560928C	<hkxhk>	hk	kk	kk	hk	hk	hk	hk	hk	hk	hk	kk	kk	hk	kk	kk	hk	hk	kk	kk	hk	kk	hk	hk	hk	kk	kk	kk	hk	kk	hk	kk	kk	hk	hk	kk	hk	kk	kk	kk	hk	hk	hk	hk	kk	kk	hk	kk	kk
10-T18342A	<nnxnp>	np	np	np	np	np	np	np	nn	np	np	nn	nn	np	np	nn	np	np	np	np	np	np	np	np	nn	np	np	np	nn	np	np	nn	nn	np	np	np	nn	np	nn	np	nn	np	np	nn	np	nn	np	np	np
619-T436436C	<lmxll>	lm	ll	ll	lm	lm	lm	lm	ll	ll	lm	lm	lm	lm	lm	ll	lm	lm	ll	ll	ll	ll	lm	lm	lm	lm	ll	lm	lm	ll	lm	lm	ll	lm	ll	ll	ll	ll	lm	lm	lm	ll	ll	lm	lm	ll	ll	ll	ll
790-G187021A	<hkxhk>	kk	hk	hk	kk	kk	kk	kk	kk	hk	hk	hk	kk	hk	hk	kk	hk	kk	kk	hk	kk	hk	hk	kk	hk	hk	kk	hk	hk	hk	hk	hk	hk	hk	kk	hk	kk	hk	kk	kk	kk	hk	hk	kk	hk	hk	kk	kk	hk
188-G147312C	<hkxhk>	hh	hk	hh	hk	hk	kk	hh	hh	hk	kk	hh	hk	hh	hh	hh	hh	hk	hh	hh	kk	hh	hh	hh	hh	hk	hh	hh	hh	kk	hh	kk	kk	kk	hh	hh	hh	kk	kk	hh	hh	hh	hk	kk	hk	kk	hk	hh	hk
201-A57450G	<nnxnp>	nn	nn	nn	nn	nn	nn	nn	np	np	nn	nn	nn	nn	nn	nn	nn	nn	nn	nn	nn	nn	np	nn	nn	nn	nn	nn	nn	np	nn	nn	nn	nn	nn	nn	np	nn	nn	nn	nn	np	nn	nn	nn	np	np	nn	nn
43426-A48381C	<hkxhk>	kk	kk	hk	hk	hk	kk	hk	kk	hk	hk	kk	kk	hk	kk	hk	hk	kk	kk	kk	kk	kk	kk	hk	hk	hk	kk	kk	kk	hk	kk	hk	hk	kk	kk	kk	kk	kk	hk	kk	kk	kk	kk	kk	kk	hk	hk	hk	kk
334-T72428C	<nnxnp>	np	np	np	np	nn	np	np	nn	np	np	np	np	np	np	np	np	np	nn	np	np	nn	np	np	np	nn	np	nn	np	np	np	nn	np	np	np	np	np	np	np	nn	np	nn	np	np	np	np	np	np	np
914-G174290A	<hkxhk>	hh	kk	kk	hk	hh	hh	hh	hh	kk	kk	kk	hk	kk	kk	hk	kk	hh	hk	kk	hh	kk	kk	hh	kk	kk	hk	kk	kk	kk	kk	kk	kk	kk	hh	kk	hh	kk	hk	hk	hh	kk	kk	hh	kk	kk	hh	hk	kk
C20350-C293T	<hkxhk>	kk	hk	hh	kk	kk	kk	hk	kk	hk	kk	kk	kk	hh	hh	hk	hh	kk	kk	hh	kk	hh	hk	hh	kk	kk	kk	hh	hh	hh	kk	hk	kk	kk	hh	hk	hh	hh	hh	kk	hh	kk	kk	kk	hh	hh	hk	kk	kk
1032-A418047C	<hkxhk>	hk	hh	hh	hk	kk	hk	hk	kk	kk	hk	kk	hk	hk	hk	hh	kk	kk	kk	hh	hh	kk	kk	hk	kk	kk	kk	kk	kk	kk	hk	kk	kk	hk	hh	hk	kk	hh	hk	hk	hh	kk	hh	kk	hk	hh	kk	hh	hh
1644-T42775C	<lmxll>	lm	ll	lm	lm	lm	lm	ll	lm	ll	lm	lm	lm	lm	lm	ll	lm	lm	lm	lm	lm	ll	lm	lm	lm	lm	lm	lm	lm	lm	lm	ll	lm	lm	lm	lm	lm	lm	lm	lm	lm	lm	lm	lm	lm	lm	ll	lm	lm
1836-A923945G	<nnxnp>	np	nn	np	np	np	nn	np	nn	np	nn	nn	nn	nn	np	nn	np	nn	np	nn	nn	nn	nn	nn	nn	nn	nn	np	nn	nn	np	nn	np	np	np	np	nn	np	np	np	nn	np	np	nn	nn	np	nn	np	np
870-T178614A	<nnxnp>	nn	np	nn	np	np	np	nn	nn	np	np	nn	np	nn	nn	nn	nn	np	nn	nn	np	nn	nn	nn	nn	np	nn	nn	nn	np	nn	np	np	np	nn	nn	nn	np	np	nn	nn	nn	np	np	np	np	np	nn	np
121-T393807A	<lmxll>	lm	ll	lm	--	lm	lm	ll	lm	ll	lm	lm	lm	lm	lm	ll	lm	lm	lm	lm	lm	ll	lm	lm	lm	lm	lm	lm	lm	lm	lm	ll	lm	lm	lm	lm	lm	lm	lm	lm	lm	lm	lm	lm	lm	lm	ll	lm	lm
43954-G79948A	<lmxll>	ll	lm	lm	lm	lm	lm	lm	lm	ll	lm	lm	ll	lm	lm	lm	ll	ll	lm	lm	ll	ll	lm	lm	lm	ll	ll	lm	ll	ll	lm	lm	ll	lm	ll	lm	ll	ll	ll	lm	ll	lm	ll	lm	ll	lm	ll	ll	ll
619-T1000116C	<lmxll>	lm	lm	lm	--	lm	ll	lm	lm	ll	lm	lm	lm	lm	lm	lm	lm	ll	lm	lm	ll	lm	lm	lm	lm	lm	lm	ll	lm	lm	lm	ll	lm	lm	lm	lm	ll	lm	ll	lm	lm	ll	lm	lm	lm	lm	ll	lm	ll
40246-A49615G	<hkxhk>	hh	hh	hh	--	hk	hh	hh	hk	hk	hh	hk	hh	hh	hh	hh	hk	hk	hk	hh	hh	hk	hk	hh	hk	hk	hk	hk	hk	hk	hk	hk	hk	hh	hh	hh	hk	hh	hh	hh	hh	hk	hh	hk	hh	hh	hk	hh	hh
189-G448678A	<lmxll>	ll	lm	lm	lm	lm	lm	ll	ll	ll	ll	ll	lm	lm	lm	ll	lm	lm	lm	lm	ll	lm	ll	lm	ll	ll	ll	lm	ll	lm	lm	ll	ll	ll	ll	lm	lm	lm	lm	lm	lm	lm	lm	ll	lm	lm	lm	lm	ll
493-C121011T	<lmxll>	lm	lm	ll	ll	ll	ll	ll	lm	ll	ll	lm	lm	ll	lm	ll	ll	lm	lm	lm	lm	lm	lm	ll	ll	ll	lm	lm	lm	ll	lm	ll	ll	lm	lm	lm	lm	ll	ll	lm	lm	lm	lm	lm	lm	ll	lm	ll	lm
1901-A310313T	<lmxll>	ll	lm	lm	lm	ll	lm	ll	ll	ll	ll	lm	lm	ll	lm	lm	ll	ll	lm	ll	ll	lm	ll	ll	ll	lm	lm	lm	ll	lm	ll	lm	lm	ll	ll	ll	ll	lm	lm	lm	ll	ll	ll	ll	lm	lm	ll	lm	lm
71-A372313T	<nnxnp>	nn	np	np	nn	nn	nn	nn	np	np	nn	nn	nn	nn	nn	np	nn	nn	np	np	nn	np	np	nn	nn	nn	np	nn	nn	np	nn	nn	np	nn	np	np	np	np	nn	nn	nn	np	np	nn	nn	np	np	np	np
43034-C30643G	<lmxll>	lm	ll	ll	lm	lm	lm	ll	lm	ll	ll	ll	ll	ll	ll	ll	ll	ll	lm	lm	lm	ll	lm	ll	ll	lm	ll	ll	ll	ll	lm	ll	ll	ll	ll	ll	ll	lm	lm	lm	lm	lm	lm	lm	lm	ll	ll	lm	lm
888-T16347C	<lmxll>	ll	ll	ll	lm	ll	lm	lm	ll	ll	ll	ll	ll	lm	lm	ll	lm	ll	ll	lm	lm	lm	lm	lm	ll	ll	lm	ll	ll	ll	lm	ll	ll	ll	lm	lm	ll	ll	ll	lm	ll	lm	ll	ll	ll	ll	ll	ll	ll
120-G159643A	<nnxnp>	np	np	nn	--	np	nn	np	np	np	np	np	np	np	np	nn	np	np	np	np	np	np	np	np	np	np	np	np	np	np	np	np	np	np	np	np	nn	nn	np	nn	np	np	np	np	np	np	np	nn	np
43244-A204243G	<hkxhk>	hh	hh	hk	hk	hk	hk	hk	hh	hk	hk	hh	hh	hk	hh	hk	hk	hh	hh	hh	hh	hh	hh	hk	hk	hk	hh	hh	hh	hk	hh	hk	hk	hh	hh	hh	hh	hk	hk	hh	hh	hh	hh	hh	hh	hk	hk	hk	hh
41982-T124808C	<lmxll>	ll	ll	ll	--	ll	lm	lm	ll	ll	ll	ll	ll	lm	lm	ll	lm	ll	ll	lm	lm	lm	lm	lm	ll	ll	ll	ll	ll	ll	lm	ll	ll	lm	lm	lm	ll	ll	ll	lm	ll	lm	ll	ll	ll	ll	ll	ll	ll
43396-T139083A	<lmxll>	lm	ll	lm	--	lm	lm	ll	lm	ll	lm	lm	lm	lm	lm	ll	lm	lm	lm	lm	lm	ll	lm	lm	lm	lm	lm	lm	lm	lm	lm	ll	lm	lm	lm	lm	lm	lm	lm	lm	lm	lm	lm	lm	lm	lm	ll	lm	lm
140-G184494A	<hkxhk>	hk	kk	kk	hk	kk	hk	kk	kk	hk	kk	kk	hk	kk	kk	kk	hk	hk	kk	kk	hk	kk	hk	hk	hk	kk	hk	kk	hk	hk	hk	kk	hk	hk	hk	kk	hk	hk	hk	kk	hk	kk	hk	hk	hk	kk	hk	hk	hk
1893-T131175C	<lmxll>	lm	ll	ll	ll	ll	lm	ll	ll	lm	lm	ll	ll	ll	lm	lm	lm	lm	lm	ll	lm	ll	ll	ll	ll	lm	ll	ll	ll	lm	lm	ll	ll	lm	ll	ll	ll	lm	ll	lm	ll	lm	lm	ll	ll	lm	ll	lm	ll
211-G187620A	<lmxll>	ll	lm	lm	ll	lm	ll	ll	lm	ll	lm	lm	ll	lm	lm	lm	ll	ll	lm	lm	ll	lm	ll	ll	ll	lm	ll	lm	ll	ll	ll	lm	ll	ll	ll	lm	ll	ll	ll	lm	ll	lm	ll	ll	ll	lm	ll	ll	ll
1485-A23792T	<nnxnp>	nn	np	nn	np	nn	nn	np	nn	np	nn	nn	nn	nn	nn	nn	nn	nn	nn	nn	np	np	nn	nn	nn	nn	nn	nn	nn	nn	nn	np	nn	nn	nn	nn	nn	nn	nn	nn	nn	nn	np	nn	nn	nn	nn	nn	nn
421-T250222C	<lmxll>	ll	ll	ll	lm	ll	lm	ll	lm	ll	lm	lm	ll	ll	lm	lm	lm	ll	ll	ll	lm	ll	ll	ll	lm	ll	ll	ll	lm	lm	lm	lm	lm	lm	lm	ll	ll	lm	lm	ll	ll	ll	ll	lm	ll	lm	ll	lm	ll
394-T560705C	<nnxnp>	nn	nn	nn	nn	np	np	np	np	np	nn	nn	np	nn	nn	nn	np	np	np	nn	nn	nn	nn	nn	nn	nn	np	nn	np	nn	np	nn	nn	np	nn	np	np	np	nn	np	np	np	np	np	nn	nn	nn	nn	np
1599-C538171T	<lmxll>	ll	lm	lm	lm	ll	ll	ll	ll	ll	ll	lm	lm	ll	lm	lm	ll	ll	lm	lm	ll	lm	ll	ll	ll	lm	lm	lm	ll	lm	ll	lm	lm	ll	ll	lm	ll	lm	lm	lm	ll	ll	ll	ll	lm	lm	ll	lm	lm
500-A116804G	<lmxll>	ll	lm	lm	--	lm	lm	lm	lm	ll	lm	lm	ll	lm	lm	lm	ll	ll	lm	lm	ll	ll	lm	lm	lm	ll	ll	lm	ll	ll	lm	lm	ll	lm	ll	lm	ll	ll	ll	lm	ll	lm	ll	lm	ll	lm	ll	ll	ll
681-A108647G	<lmxll>	lm	ll	ll	ll	ll	ll	lm	lm	ll	ll	lm	ll	ll	lm	lm	lm	ll	lm	lm	ll	lm	ll	ll	lm	ll	lm	lm	lm	ll	lm	ll	ll	ll	ll	lm	lm	ll	ll	lm	lm	lm	ll	ll	ll	ll	ll	lm	ll
1600-C308226T	<hkxhk>	hh	hk	hk	hk	hk	hk	hk	hk	hh	hh	hk	kk	hh	hk	kk	hh	hk	kk	hk	hk	hk	hh	hk	hh	hk	kk	hk	hh	hk	hh	hk	hk	hh	hk	kk	hk	hk	hk	kk	hk	hh	hk	hk	hk	hk	hk	kk	hk
574-T25910G	<hkxhk>	hk	kk	kk	hk	hk	hk	hk	hk	hk	hk	hh	hk	hh	hk	kk	hh	hh	kk	kk	kk	hk	hk	hk	hh	hh	kk	hh	hh	hk	hk	hk	kk	hk	kk	kk	hk	kk	hh	hk	hk	hk	kk	hh	hk	hk	hk	kk	kk
1108-T129678A	<lmxll>	lm	ll	ll	lm	lm	lm	lm	ll	ll	lm	lm	lm	lm	lm	ll	lm	lm	ll	ll	lm	ll	ll	lm	lm	lm	ll	lm	lm	ll	lm	lm	ll	lm	ll	ll	ll	ll	lm	lm	lm	ll	ll	lm	lm	ll	ll	ll	ll
1890-G121330A	<lmxll>	ll	lm	lm	lm	lm	lm	ll	ll	ll	ll	ll	lm	lm	lm	ll	lm	lm	lm	lm	ll	lm	ll	lm	ll	ll	ll	lm	ll	lm	lm	ll	ll	ll	ll	lm	lm	lm	lm	lm	lm	lm	lm	ll	lm	lm	lm	lm	ll
1583-T90308C	<lmxll>	lm	ll	ll	ll	lm	ll	ll	lm	ll	ll	lm	ll	ll	ll	ll	lm	lm	lm	ll	ll	lm	lm	lm	lm	lm	lm	lm	ll	lm	lm	lm	lm	lm	ll	ll	ll	ll	ll	lm	ll	lm	ll	ll	lm	ll	lm	lm	ll
198-C1102802T	<nnxnp>	np	np	nn	np	np	np	np	np	np	np	np	np	nn	nn	np	nn	np	np	nn	np	nn	np	nn	np	np	np	nn	nn	nn	np	np	np	np	nn	np	nn	nn	nn	np	nn	np	np	np	nn	nn	np	np	np
35538-C18792T	<hkxhk>	kk	kk	kk	hk	kk	kk	kk	hk	hk	kk	hk	kk	hk	kk	kk	hk	hk	kk	kk	kk	hk	hk	kk	hk	hk	kk	hk	hk	hk	kk	kk	kk	kk	kk	kk	hk	kk	hk	kk	kk	hk	kk	hk	kk	hk	hk	kk	kk
150-A337617G	<nnxnp>	nn	nn	nn	np	np	nn	nn	nn	np	nn	np	nn	nn	np	nn	np	nn	nn	nn	np	nn	nn	nn	np	nn	nn	nn	nn	np	np	np	nn	np	np	nn	nn	nn	np	nn	nn	nn	nn	np	nn	nn	nn	np	nn
619-A1081649G	<nnxnp>	np	np	np	np	nn	np	np	np	np	np	nn	np	np	np	np	nn	np	np	np	np	np	nn	np	np	np	nn	np	np	np	np	np	np	np	np	np	np	np	np	np	np	np	np	np	nn	nn	np	np	np
1203-C212740A	<nnxnp>	np	np	nn	np	np	np	np	np	np	np	np	np	nn	nn	np	nn	np	np	nn	np	nn	np	nn	np	np	np	nn	nn	nn	np	np	np	np	nn	np	nn	nn	nn	np	nn	np	np	np	nn	nn	np	np	np
1492-A2607G	<hkxhk>	hh	hh	kk	hk	hh	hh	hh	hk	hh	hk	hh	hh	hh	kk	hk	hk	hh	hh	hh	hh	kk	hh	hk	hh	hh	kk	hk	hh	hh	hk	hh	kk	hh	hk	hh	hh	hh	kk	hh	hh	hh	hh	hh	hh	hh	kk	hh	kk
41242-G67725A	<lmxll>	lm	ll	lm	ll	ll	ll	lm	lm	ll	ll	lm	ll	lm	lm	lm	lm	ll	lm	lm	ll	lm	lm	lm	lm	ll	lm	lm	lm	ll	lm	ll	ll	ll	ll	lm	lm	ll	ll	lm	lm	lm	ll	ll	ll	ll	ll	lm	ll
1780-T288882C	<nnxnp>	np	np	nn	np	np	np	np	nn	np	np	np	np	np	np	nn	np	np	np	np	np	np	np	np	np	np	np	np	np	np	np	np	np	np	np	np	nn	nn	np	nn	np	np	np	np	np	np	np	nn	np
1797-G5367A	<lmxll>	lm	ll	ll	lm	lm	ll	ll	lm	ll	lm	lm	lm	lm	ll	lm	lm	ll	lm	ll	lm	ll	lm	lm	lm	lm	lm	lm	lm	lm	lm	ll	lm	lm	lm	lm	ll	lm	lm	lm	lm	lm	lm	lm	lm	lm	lm	lm	lm
1836-T763319G	<nnxnp>	nn	np	nn	--	nn	nn	np	nn	np	nn	nn	nn	nn	nn	nn	nn	nn	np	nn	np	np	nn	nn	nn	nn	nn	np	nn	nn	nn	np	nn	nn	nn	nn	nn	nn	nn	nn	nn	nn	np	nn	nn	np	nn	np	nn
121-T484620A	<lmxll>	lm	ll	lm	lm	lm	lm	ll	lm	ll	lm	lm	lm	lm	lm	ll	lm	lm	lm	lm	lm	ll	lm	lm	lm	lm	lm	lm	lm	lm	lm	ll	lm	lm	lm	lm	lm	lm	lm	lm	lm	lm	lm	lm	lm	lm	ll	lm	lm
334-G628889A	<nnxnp>	np	nn	np	np	np	np	np	np	np	np	nn	nn	np	np	np	np	np	np	nn	np	np	np	np	nn	np	np	np	nn	np	np	nn	nn	np	np	np	nn	np	nn	np	nn	np	np	nn	np	np	np	np	np
164-A297472G	<lmxll>	ll	lm	lm	ll	lm	ll	ll	lm	ll	lm	lm	ll	lm	lm	lm	ll	ll	lm	lm	ll	lm	ll	ll	ll	lm	ll	lm	ll	ll	ll	lm	ll	ll	ll	lm	ll	ll	ll	lm	ll	lm	ll	ll	ll	lm	ll	ll	ll
43932-C316645T	<lmxll>	lm	lm	ll	ll	ll	ll	ll	lm	ll	ll	lm	lm	ll	lm	ll	ll	lm	lm	lm	lm	lm	lm	ll	ll	ll	lm	lm	lm	ll	lm	ll	ll	lm	lm	lm	lm	ll	ll	lm	lm	lm	lm	lm	lm	ll	lm	ll	lm
43034-A69194T	<nnxnp>	nn	np	np	nn	nn	nn	np	nn	np	np	np	np	np	np	np	np	np	nn	nn	nn	np	nn	np	np	nn	np	np	np	np	nn	np	np	np	np	np	np	nn	nn	nn	nn	nn	nn	nn	nn	np	np	nn	nn
79-A626832T	<hkxhk>	kk	hh	hk	kk	hk	kk	hh	kk	hh	hk	hk	hk	hk	hk	hh	hk	hk	kk	kk	kk	hh	kk	hk	hk	kk	hk	kk	hk	hk	kk	hh	hk	hk	hk	hk	hk	kk	kk	kk	kk	kk	kk	kk	kk	hk	hh	kk	kk
1869-T38841A	<nnxnp>	np	np	nn	--	np	nn	np	np	np	np	np	np	np	np	nn	np	np	np	np	np	np	np	np	np	np	np	np	np	np	np	np	np	np	np	np	nn	nn	np	nn	np	np	np	np	np	np	np	nn	np
193-G356403C	<hkxhk>	kk	hh	hh	--	hk	hk	hk	hk	hk	hh	hh	hk	hh	hh	hh	kk	kk	hk	hh	kk	hk	kk	kk	kk	hk	kk	hk	hk	kk	kk	hk	kk	kk	hk	hh	hk	hk	hk	hk	hk	hk	hk	hk	kk	hh	kk	kk	hk
USC_43667-775-0	<nnxnp>	nn	np	nn	np	nn	nn	np	nn	np	nn	nn	nn	nn	nn	nn	nn	nn	nn	nn	np	np	nn	nn	nn	nn	nn	nn	nn	nn	nn	np	nn	nn	nn	nn	nn	nn	nn	nn	nn	nn	np	nn	nn	nn	nn	nn	nn
41982-T119487G	<hkxhk>	kk	hk	hk	hk	kk	hh	kk	kk	hk	hk	kk	kk	hh	hh	kk	kk	hk	hk	kk	kk	hh	kk	kk	hk	kk	hk	hk	hk	hk	kk	kk	kk	kk	hh	kk	kk	hk	hk	hh	kk	kk	hk	kk	hk	hk	kk	kk	hk
1362-A821027C	<nnxnp>	np	nn	nn	np	np	np	np	np	np	np	nn	nn	np	nn	nn	np	np	nn	nn	np	nn	np	np	np	nn	nn	nn	np	nn	np	nn	nn	np	np	nn	np	nn	nn	nn	np	np	np	np	nn	nn	np	nn	nn
43-A277393C	<nnxnp>	np	nn	nn	np	np	np	np	np	np	np	np	np	nn	nn	np	np	np	np	np	np	nn	np	np	np	np	nn	np	np	np	np	np	nn	np	np	np	nn	np	np	np	np	np	np	np	np	np	np	np	np
198-C584607T	<lmxll>	lm	ll	lm	ll	lm	lm	ll	lm	ll	lm	lm	lm	lm	lm	ll	lm	lm	lm	lm	lm	lm	ll	lm	lm	lm	lm	lm	lm	lm	lm	ll	lm	lm	lm	ll	lm	lm	lm	lm	lm	lm	lm	lm	lm	lm	ll	lm	lm
79-C793857T	<lmxll>	lm	ll	lm	lm	lm	lm	ll	lm	ll	lm	lm	lm	lm	lm	ll	lm	lm	lm	lm	lm	ll	lm	lm	lm	lm	lm	lm	lm	lm	lm	ll	lm	lm	lm	lm	lm	lm	lm	lm	lm	lm	lm	lm	lm	lm	ll	lm	lm
42364-C56123T	<nnxnp>	np	nn	np	np	np	np	np	np	np	np	nn	nn	np	nn	nn	nn	nn	np	nn	np	np	nn	np	np	np	np	np	nn	np	np	nn	np	nn	np	nn	np	np	np	np	np	np	np	nn	nn	nn	np	nn	np
1497-T86794C	<nnxnp>	nn	np	nn	--	nn	nn	np	nn	np	nn	nn	nn	nn	nn	nn	nn	nn	np	nn	np	np	nn	nn	nn	nn	nn	np	np	nn	nn	np	nn	nn	nn	nn	nn	nn	nn	np	nn	nn	np	nn	nn	np	nn	np	nn
1821-G139332A	<hkxhk>	kk	hk	hk	kk	kk	hk	kk	kk	hk	hk	kk	kk	hk	hk	kk	kk	hk	hk	kk	kk	hk	kk	kk	kk	hk	hk	hk	hk	hk	kk	kk	kk	kk	kk	kk	kk	hk	hk	hk	kk	kk	kk	kk	hk	hk	kk	hk	hk
583-T817293A	<hkxhk>	hk	hk	hk	hk	hk	hh	hk	hh	hk	hk	hh	hk	hk	hh	hh	hh	hk	hk	hk	hh	hh	hk	hk	hh	hk	hk	hk	hh	hh	hh	hh	hh	hh	hh	hk	hk	hh	hh	hk	hk	hk	hk	hh	hk	hk	hk	hh	hk
578-A197434G	<nnxnp>	np	np	np	--	np	nn	np	nn	np	nn	nn	np	np	nn	nn	nn	np	np	np	nn	np	np	np	nn	np	np	np	nn	nn	nn	nn	nn	nn	nn	np	np	nn	nn	np	np	np	np	nn	np	nn	np	nn	np
1729-C168040T	<hkxhk>	kk	kk	kk	hk	hk	kk	kk	hk	hk	kk	hk	kk	kk	kk	kk	hk	hk	hk	kk	kk	hk	hk	kk	hk	hk	hk	hk	hk	hk	kk	hk	hk	kk	kk	kk	hk	kk	kk	kk	kk	hk	kk	hk	kk	kk	hk	kk	kk
1899-G266917A	<hkxhk>	kk	hk	hk	kk	kk	kk	kk	kk	hk	hk	hk	kk	hk	hk	kk	hk	kk	kk	hk	kk	hk	hk	kk	hk	hk	kk	hk	hk	hk	hk	hk	hk	hk	kk	hk	kk	hk	kk	kk	kk	hk	hk	kk	hk	hk	kk	kk	hk
854-G74771T	<lmxll>	lm	ll	lm	--	lm	lm	ll	lm	ll	lm	lm	lm	lm	lm	ll	lm	lm	lm	lm	lm	ll	lm	lm	lm	lm	lm	lm	lm	lm	lm	ll	lm	lm	lm	lm	lm	lm	lm	lm	lm	lm	lm	lm	lm	lm	ll	lm	lm
1844-A43355T	<nnxnp>	nn	np	nn	np	nn	nn	np	nn	np	nn	nn	nn	nn	nn	nn	nn	nn	np	nn	np	np	nn	nn	nn	nn	nn	np	nn	nn	nn	np	nn	nn	nn	nn	nn	nn	nn	nn	nn	nn	np	nn	nn	nn	nn	np	nn
1497-C93631T	<nnxnp>	nn	np	nn	--	nn	nn	np	nn	np	nn	nn	nn	nn	nn	nn	nn	nn	np	nn	np	np	nn	nn	nn	nn	nn	np	np	nn	nn	np	nn	nn	nn	nn	nn	nn	nn	np	nn	nn	np	nn	nn	np	nn	np	nn
43452-A73014T	<hkxhk>	hh	hk	hk	hh	hh	hh	hk	hh	hk	hk	hk	hk	hk	hk	hk	hk	hk	hh	hh	hh	hk	hh	hk	hk	hh	hk	hh	hk	hk	hh	hk	hk	hk	hk	hk	hk	hh	hh	hh	hh	hh	hh	hh	hh	hk	hk	hh	hh
1599-G99594T	<hkxhk>	hh	hk	hk	hh	hh	hh	hh	hh	hk	hk	hk	hh	hk	hk	hh	hk	hh	hh	hk	hh	hk	hk	hh	hk	hk	hh	hk	hk	hk	hk	hk	hk	hk	hh	hk	hh	hk	hh	hh	hh	hk	hk	hh	hk	hk	hh	hh	hk
35866-A17363G	<hkxhk>	hk	hk	hk	hk	hk	hk	hk	hk	hk	kk	hk	hk	hk	hk	hk	hk	hk	hk	hk	kk	hk	hk	hk	hk	kk	hk	hk	hk	hk	kk	hk	hk	hk	hk	hk	hk	kk	kk	kk	hk	hk	kk	hk	hk	hk	hk	hk	hk
38824-A1625C	<nnxnp>	np	np	np	np	np	nn	np	nn	np	nn	nn	np	np	nn	nn	nn	np	np	np	nn	np	np	np	nn	np	np	np	nn	nn	nn	nn	nn	nn	nn	np	np	nn	nn	np	np	np	np	nn	np	nn	np	nn	np
40442-C47558T	<hkxhk>	kk	kk	kk	kk	hk	hk	hk	hk	hk	kk	kk	hk	kk	kk	kk	hk	kk	hk	kk	kk	kk	kk	kk	kk	kk	kk	kk	hk	kk	hk	kk	kk	hk	kk	hk	hk	kk	kk	hk	hk	hk	hk	hk	kk	kk	kk	kk	hk
771-G84T	<nnxnp>	nn	nn	nn	np	np	nn	nn	nn	np	nn	np	nn	nn	np	nn	np	nn	nn	nn	nn	nn	nn	nn	np	nn	nn	nn	nn	np	np	np	nn	np	np	nn	nn	nn	np	nn	nn	nn	nn	np	nn	nn	nn	np	nn
1188-A505269T	<hkxhk>	hh	kk	kk	hh	hk	hh	kk	hk	hh	hh	hk	kk	kk	hh	hh	hk	hh	kk	kk	hh	hk	kk	kk	hk	hh	kk	kk	kk	hh	hh	hk	kk	hh	hk	kk	kk	hh	hk	hh	kk	kk	hh	hk	kk	hh	kk	hh	kk
[truncated: 42 more columns]
