# Supplementary material for: Second-Generation Linkage Maps for the Pacific Oyster Crassostrea gigas Reveal Errors in Assembly of Genome Scaffolds
Source: G3 (Bethesda). 2015 Aug 6;5(10):2007–19. doi: 10.1534/g3.115.019570 (PMC4592983; doi:10.1534/g3.115.019570)
Supplement: Supporting Information [file supp_g3.115.019570_TableS5.xlsx]

## Sheet: Table S5. 51x35 genotypes
Table S5 Genotypes at 547 markers in 108 individuals of Pacific oyster family 51´35
Locus	Mating type	1	2	3	4	5	6	7	8	9	10	11	12	13	14	15	16	17	18	19	20	21	22	23	24	25	26	27	28	29	30	31	32	33	34	35	36	37	38	39	40	41	42	43	44	45	46	47	48
Cg126	<efxeg>	fg	fg	fg	ee	fg	fg	eg	ef	fg	fg	eg	ef	ef	fg	ef	eg	eg	fg	fg	ef	fg	ef	fg	ef	ef	fg	fg	ef	ef	fg	fg	ee	fg	ef	ef	eg	eg	fg	ef	fg	eg	ef	fg	ef	eg	fg	eg	fg
Cg153	<hkxhk>	hh	hk	hh	kk	hh	hh	hk	kk	kk	hh	hk	hk	hk	hh	kk	kk	hk	hh	kk	hk	kk	kk	kk	kk	hk	hh	hh	hk	hh	hh	hk	hh	hh	hk	hk	hh	hk	kk	hk	hh	hk	hh	hk	hk	hk	hh	kk	hh
Cg124	<lmxll>	ll	lm	ll	lm	ll	ll	lm	lm	lm	ll	lm	ll	ll	ll	lm	lm	lm	ll	lm	ll	lm	lm	lm	lm	ll	ll	ll	ll	ll	ll	ll	ll	ll	ll	ll	ll	lm	lm	ll	ll	lm	ll	lm	ll	lm	ll	lm	ll
Cg200	<nnxnp>	nn	np	np	nn	np	nn	np	np	np	np	np	np	np	nn	nn	np	np	nn	np	np	nn	--	np	np	np	nn	nn	nn	nn	nn	np	nn	nn	nn	np	nn	nn	np	np	nn	nn	nn	nn	nn	nn	nn	nn	nn
Cg157	<efxeg>	ee	ef	ef	ef	ee	ef	ee	ef	ef	eg	ee	ef	fg	ef	ef	ee	eg	ee	ee	fg	ef	fg	ef	ef	eg	ef	eg	fg	fg	fg	ef	fg	ee	ef	eg	fg	ee	ee	fg	fg	fg	fg	ee	eg	ef	eg	eg	eg
Cg145	<lmxll>	ll	ll	lm	lm	ll	lm	ll	lm	lm	ll	ll	lm	ll	lm	lm	ll	ll	ll	ll	lm	lm	lm	lm	lm	ll	lm	ll	lm	lm	lm	lm	lm	ll	lm	ll	lm	ll	ll	lm	lm	lm	lm	ll	ll	ll	ll	lm	ll
Cg195	<hkxhk>	hk	--	--	hk	kk	hk	hk	--	hk	hk	--	hk	hk	hk	hk	hk	--	hk	hk	hk	hk	--	hk	hk	hk	--	hk	hk	hk	kk	hk	--	hk	hk	--	hk	--	hk	--	--	hk	hk	hk	hk	hk	hk	kk	hk
L48	<efxeg>	ef	ee	ee	eg	eg	eg	ef	ee	ef	eg	eg	ef	eg	ef	eg	ef	fg	eg	fg	ef	ef	ee	eg	eg	eg	ee	ef	ef	eg	ee	eg	ee	eg	ef	ee	ef	ee	ef	ee	ee	ef	fg	ef	eg	ef	eg	eg	fg
Cg162	<hkxhk>	hk	kk	hk	hk	kk	hk	hk	kk	hk	hk	kk	hk	kk	hk	kk	hk	kk	hk	kk	kk	hk	kk	kk	kk	hh	kk	hk	hk	hh	kk	hk	kk	hk	hk	kk	hk	hk	hk	hk	kk	hk	hk	hk	hk	hk	hk	hh	hk
Cg148	<hkxhk>	hk	hh	hk	hk	hh	hk	hk	hh	hk	hk	hh	hk	hk	hh	hk	hk	hk	hk	hh	hh	hk	hh	hk	hh	hk	hh	hk	hk	hk	hh	hk	hh	hk	hk	hh	hk	hh	hk	hk	hh	hk	hk	hk	hk	kk	hk	hk	hk
Cg178	<hkxhk>	kk	hk	hk	hk	kk	kk	hk	kk	hh	hk	kk	kk	kk	kk	kk	kk	hh	hk	hk	hh	kk	hk	hk	hk	hk	hk	hk	kk	hk	hk	hk	hh	hk	hh	hh	hk	hk	hh	kk	hk	hh	hk	hk	kk	kk	hk	hk	hh
Cg139	<hkxhk>	kk	kk	kk	hk	kk	hk	hk	hk	hk	hk	hh	hh	hh	kk	hk	hk	hk	hh	hk	hh	kk	hk	kk	hk	kk	kk	hk	kk	hk	hk	kk	kk	hk	hk	hk	kk	kk	hk	hh	kk	kk	hk	hh	hk	hk	hk	hk	hk
Cg111	<lmxll>	lm	lm	lm	lm	lm	lm	lm	lm	lm	lm	--	lm	--	lm	lm	lm	lm	ll	lm	lm	lm	lm	lm	lm	lm	lm	lm	lm	lm	--	lm	lm	lm	lm	lm	lm	lm	lm	lm	lm	lm	ll	lm	lm	--	lm	--	lm
Cg138	<hkxhk>	hh	hh	hh	hk	hh	hk	hk	hk	hk	hk	kk	kk	kk	hh	hh	hk	hk	kk	hk	hk	hh	hh	hh	hk	hh	hh	hk	hk	hk	hk	hh	hh	hk	hh	hk	hh	hh	hk	hk	hh	hh	kk	hk	hh	kk	hk	kk	hk
Cg147	<hkxhk>	kk	hk	kk	hk	kk	hk	hk	hk	hk	hk	hh	hk	hh	kk	kk	hk	hk	hh	hk	kk	kk	kk	kk	hk	hk	kk	hk	hk	hk	hh	kk	kk	hk	--	hk	kk	kk	hk	kk	kk	kk	hh	hk	kk	hh	hk	hh	hk
Cg117	<hkxhk>	hh	hh	hh	hk	hh	hk	hk	hk	hk	hk	kk	kk	kk	hh	hk	hk	hk	kk	hk	hk	hh	hk	hh	hk	hh	hh	hk	hh	hk	hk	hh	hh	hk	hk	hk	hh	hh	hk	kk	hh	hh	hk	kk	hk	hk	hk	hh	hk
Cg186	<hkxhk>	hk	kk	kk	hk	kk	kk	kk	kk	hk	hk	hk	hh	kk	kk	kk	hk	hk	hk	hh	hk	hk	hk	kk	hk	hk	hk	hk	hk	kk	hk	hk	hk	kk	kk	kk	hh	hk	hh	hk	hk	hk	hk	hh	hk	hk	hk	hh	hk
Cg177	<hkxhk>	hk	hk	hk	hk	kk	kk	kk	hk	hk	hk	hk	hk	hk	hk	hk	kk	hk	hk	hk	hk	hk	hk	kk	kk	hk	hk	hk	hk	kk	hk	hk	hk	kk	kk	hk	hk	hk	hk	kk	hk	hk	hk	hk	kk	hk	hk	hk	kk
Cg14	<hkxhk>	--	kk	kk	hk	hk	kk	kk	kk	hk	hk	hk	hh	kk	kk	kk	hk	hk	hk	hh	hk	hk	hk	kk	hk	kk	hk	hk	hk	kk	kk	hk	hk	hk	hk	kk	hh	kk	hh	hk	kk	hk	--	hh	hk	hk	hk	hk	hk
Cg141	<hkxhk>	hk	hk	hk	hk	kk	kk	kk	hk	hk	hk	hk	hk	hk	hk	hh	kk	hk	hk	hk	hk	hk	hk	kk	kk	hk	hk	hk	hk	kk	hk	hk	kk	kk	kk	hk	hk	hk	hk	kk	hk	hk	hk	hk	kk	hk	hk	hk	kk
Cg155	<hkxhk>	kk	hh	hk	hh	hk	hk	hk	hk	hk	hk	hk	kk	hh	hk	hk	kk	kk	hk	hk	kk	hh	hk	hk	hk	kk	hk	kk	hk	hk	hk	kk	hk	hk	hk	hk	hk	kk	hk	kk	hh	hk	kk	hk	hk	hk	kk	hk	hk
Cg108	<hkxhk>	hk	hk	hk	hk	hk	hk	hk	hk	kk	hk	hk	hk	hh	hk	hk	hh	hk	hk	hk	hk	hk	hk	hk	hk	hk	hk	hk	hk	hk	hk	hk	hk	hh	hk	hk	hk	hk	hk	hk	hk	hk	hk	hk	hk	hk	hk	hh	hk
Cg133	<hkxhk>	hh	hk	hk	hk	hh	hk	hk	hh	kk	hh	hh	hh	hk	hh	kk	hh	hh	hk	hk	hk	kk	hk	hk	hk	hk	kk	hk	hk	hk	hk	hh	hk	hk	hh	hh	hh	kk	hh	hh	kk	hk	hh	hk	hh	kk	hh	hh	hh
Cg131	<hkxhk>	hh	hk	hk	hk	hk	hk	hk	hh	hk	hk	hk	hh	hk	hk	kk	hh	hh	hk	hk	hh	kk	hk	hh	hk	hk	hk	hh	hk	hk	hk	hh	hk	hk	hk	hh	hh	hh	hh	hh	kk	hk	hh	hk	hk	hk	hh	hk	hh
Cg28	<hkxhk>	hh	kk	hk	hh	hk	hk	hk	hk	hk	hk	hk	hh	kk	hk	hk	hh	hh	hk	hk	hh	kk	hk	hk	hk	hh	hk	hh	hk	hk	hk	hh	hk	hk	hk	hk	hk	hh	hk	hh	kk	hk	hh	hk	hk	hk	hh	hk	hk
Cg196	<hkxhk>	hk	hk	hk	hk	hk	hh	kk	kk	hk	hk	hk	hk	hh	hk	kk	hk	hk	hk	hk	kk	hh	hk	hk	hk	hk	kk	hk	hk	kk	kk	kk	hk	hk	hk	hh	hk	hk	kk	hh	kk	hk	kk	hk	hk	hh	hk	kk	hk
Cg149	<hkxhk>	hk	hk	hh	hk	hk	kk	hh	hh	hk	hh	hk	hh	hk	hk	hk	hh	hk	hk	hk	hh	hk	hk	hk	hk	hk	hk	hh	hk	hh	hk	hh	hk	hk	hh	kk	hk	hk	hh	hk	hk	hk	hh	kk	kk	kk	hk	hk	hk
Cg166	<lmxll>	lm	lm	ll	lm	ll	ll	ll	lm	ll	ll	lm	ll	lm	lm	ll	lm	ll	lm	lm	ll	lm	ll	ll	lm	ll	ll	ll	ll	ll	lm	ll	lm	ll	ll	lm	lm	lm	ll	lm	ll	ll	lm	ll	ll	lm	lm	ll	lm
Cg140	<hkxhk>	hk	hk	hk	hk	hk	hh	hk	hk	hk	hh	hk	hh	hk	hk	kk	hk	hh	hh	kk	hh	hk	hk	hh	hk	hh	hk	hh	hk	hk	hk	hk	hk	hk	hh	hh	hk	hk	hh	hh	hk	hk	kk	hh	hh	hh	hk	hk	hh
Cg189	<efxeg>	eg	fg	eg	eg	fg	eg	ef	eg	eg	fg	eg	eg	eg	eg	eg	eg	fg	fg	eg	fg	ef	eg	fg	fg	fg	fg	fg	eg	eg	ef	eg	eg	eg	fg	fg	eg	fg	fg	fg	ef	eg	fg	fg	ef	fg	fg	ef	fg
Cg04	<efxeg>	ee	ee	fg	ef	fg	fg	ee	ef	eg	eg	ee	fg	eg	ef	fg	ee	ee	ee	ee	fg	ef	fg	ef	ef	eg	fg	ee	fg	ef	ef	ef	fg	fg	fg	eg	--	ee	ee	ef	fg	fg	fg	ee	eg	ee	eg	ef	ee
CmrCg002	<hkxhk>	hh	hk	hk	hk	hh	hh	hk	hk	kk	hk	kk	hh	hk	hh	hh	hh	hh	hh	hk	kk	hk	hk	hk	hh	hh	hk	hk	hk	hk	hk	hh	hk	hk	hk	kk	hk	kk	kk	hk	hh	kk	hk	hk	hk	hh	hk	kk	hk
CmrCg004	<hkxhk>	kk	hh	hh	hh	kk	kk	kk	hh	kk	kk	kk	kk	kk	hh	hh	hk	kk	kk	kk	kk	kk	hk	hk	hk	hh	kk	kk	kk	hh	hk	kk	kk	kk	kk	hh	kk	hh	kk	kk	hk	kk	kk	hk	hh	kk	hh	hh	hk
Crgi050	<lmxll>	lm	lm	lm	lm	lm	lm	lm	lm	lm	lm	ll	ll	lm	lm	lm	lm	lm	ll	lm	lm	lm	lm	lm	lm	lm	lm	lm	lm	lm	lm	lm	lm	lm	lm	lm	lm	lm	lm	ll	lm	lm	lm	ll	lm	lm	lm	lm	lm
Cg12	<hkxhk>	hk	hk	kk	hk	hk	hk	kk	hk	hk	kk	hk	kk	hk	kk	hk	kk	hk	hk	hk	hk	hk	hk	hk	hk	hk	hk	kk	hk	kk	hk	hk	hk	hk	kk	hk	kk	hk	hk	hk	hk	hk	hk	kk	hk	hk	hk	hk	hk
Crgi015	<lmxll>	lm	ll	lm	lm	lm	lm	lm	lm	lm	ll	lm	ll	lm	lm	lm	lm	ll	ll	lm	ll	lm	lm	ll	lm	ll	ll	ll	lm	ll	lm	lm	lm	lm	ll	ll	lm	lm	ll	ll	lm	lm	lm	ll	lm	ll	lm	lm	ll
Cg105	<hkxhk>	hk	kk	hk	hk	kk	hk	hk	kk	hk	hk	kk	hk	kk	hk	kk	hk	kk	hk	kk	kk	hk	kk	kk	kk	hh	kk	hk	hk	hh	kk	hk	kk	hk	hk	kk	hk	hk	hk	hk	kk	hk	hk	hk	hk	hk	hk	hh	hk
contig12a-431	<hkxhk>	hk	kk	hk	hh	kk	hh	hk	hk	kk	kk	hk	hk	kk	hk	hh	hk	kk	hh	hk	hk	hh	hh	kk	kk	kk	hk	hh	hk	hk	hk	kk	hh	hh	--	kk	hk	--	hk	hk	hk	hh	hk	hk	--	hh	hk	hk	hk
contig111a-203	<hkxhk>	hk	hh	hh	hk	hh	hh	hh	hh	hk	hk	hk	kk	hh	hh	hh	hk	hk	hk	kk	hk	hk	hk	hh	hk	hk	hk	hk	hk	hh	hk	hk	hk	hh	--	hh	kk	--	kk	hk	hk	hk	hk	kk	--	hk	hk	kk	hk
contig221-614	<hkxhk>	hh	kk	hk	kk	hk	hk	hk	hk	hk	hk	hk	hh	kk	hk	hk	hh	hh	hk	hk	hh	kk	hk	hk	hk	hh	hk	hh	hk	hk	hk	hk	hk	hk	--	hk	hk	--	hk	hh	kk	hk	hh	hk	--	hk	hh	hk	hk
contig1054-375	<nnxnp>	np	nn	np	nn	np	np	nn	nn	nn	np	nn	np	np	np	nn	nn	nn	np	nn	np	nn	nn	nn	nn	np	np	np	np	np	np	np	np	np	--	np	np	--	nn	np	np	nn	np	nn	--	nn	np	nn	np
contig358-216	<hkxhk>	kk	hk	hk	hk	hk	kk	kk	kk	hh	hk	hh	kk	hk	hk	kk	kk	kk	hk	hk	hk	hk	hk	hk	kk	kk	hk	hk	hk	hk	hk	kk	hk	hk	--	hh	hh	--	hh	hk	kk	hk	hk	hh	--	kk	hk	hk	hk
contig988-391	<nnxnp>	nn	nn	np	np	nn	np	np	np	nn	nn	np	np	nn	nn	np	np	nn	nn	np	nn	np	np	np	nn	nn	nn	np	nn	nn	nn	nn	np	np	--	nn	nn	--	np	np	--	np	nn	nn	--	np	nn	nn	nn
contig78-372	<nnxnp>	np	np	np	np	nn	nn	nn	np	nn	nn	np	nn	np	np	nn	np	nn	np	np	nn	np	nn	nn	np	nn	nn	nn	nn	nn	np	nn	np	nn	--	np	np	--	nn	np	--	nn	np	nn	--	np	np	nn	nn
contig48a-620	<hkxhk>	kk	hk	hk	hh	hk	hk	hk	hk	kk	hh	hk	hk	hh	hk	hk	hh	hk	hk	hk	hk	hk	hk	hk	hk	hk	hk	hk	hk	hk	hk	kk	hk	hh	--	kk	kk	--	hk	kk	hk	hk	kk	hk	--	kk	kk	hh	kk
contig58a-415	<hkxhk>	hh	hh	hh	hk	hh	hk	hk	hk	hk	hk	kk	kk	kk	hh	hh	hk	hk	kk	hk	hk	hh	hk	hh	hk	hh	hh	hk	hk	hk	hk	hh	hh	hk	--	hk	hh	--	hk	hk	hh	hh	kk	hk	--	hk	hk	kk	hh
contig353a-222	<hkxhk>	hk	kk	hk	hh	kk	hh	hk	hk	kk	kk	hk	hk	kk	hk	hh	hk	kk	hh	hk	hk	hh	hh	kk	kk	kk	hk	hh	hk	hk	hk	kk	hh	hh	--	kk	hk	--	hk	hk	hk	hh	hk	hk	--	hh	hk	hk	hk
contig353a-388	<hkxhk>	hk	kk	hk	hh	kk	hh	hk	hk	kk	kk	hk	hk	kk	hk	hh	hk	kk	hh	hk	hk	hh	hh	kk	kk	kk	hk	hh	hk	hk	hk	kk	hh	hh	--	kk	hk	--	hk	hk	hk	hh	hk	hk	--	hh	hk	hk	hk
contig118-193	<hkxhk>	kk	hk	hh	hk	hk	hk	hh	hh	hk	hk	hh	hh	hk	kk	hk	hh	hk	hk	hh	kk	hk	hk	hk	hk	hk	kk	hk	kk	kk	kk	hk	--	hk	--	hk	kk	--	hh	hh	kk	hk	kk	kk	--	hk	kk	kk	kk
664-A63520C	<lmxll>	ll	ll	ll	ll	ll	lm	ll	ll	ll	ll	lm	lm	lm	ll	ll	lm	ll	lm	--	ll	ll	ll	lm	lm	ll	ll	lm	lm	lm	lm	ll	ll	ll	ll	ll	ll	lm	ll	ll	ll	ll	lm	ll	ll	lm	lm	lm	ll
36758-G21937C	<nnxnp>	nn	nn	np	np	nn	np	nn	nn	nn	np	nn	nn	np	nn	nn	nn	nn	np	nn	nn	nn	nn	np	nn	np	nn	nn	nn	np	nn	np	nn	np	nn	nn	nn	nn	nn	nn	nn	nn	nn	nn	np	nn	np	np	np
43868-C176900A	<hkxhk>	hh	hk	hk	kk	hk	hk	hk	hk	hh	kk	hk	hk	kk	hk	hk	kk	hk	hk	hk	hk	hk	hk	hk	hk	hk	hk	hk	hk	hk	hk	hh	hk	kk	kk	hh	hh	hk	hk	hh	hk	hk	hh	hk	hh	hh	hh	kk	hk
1611-T286474A	<hkxhk>	hk	hk	hk	hk	hk	hk	hk	hk	hk	hk	hk	hk	hk	hk	hk	hk	hk	hk	hk	hk	hk	hk	hk	hk	hk	hk	hk	hk	hk	hk	hk	hk	hk	hk	hk	hk	hk	hk	hk	hk	hk	hk	hk	hk	hk	hk	hk	hk
1324-G502556A	<hkxhk>	hh	hk	hk	hk	hk	kk	hk	hk	hk	hk	hk	kk	hk	hk	hh	hk	hk	kk	hh	hk	kk	hk	hk	hk	hk	hk	kk	hk	hk	kk	hk	hk	hk	kk	kk	hk	hk	kk	hk	hk	hk	hh	kk	kk	hk	hk	hk	hk
128-C268824T	<hkxhk>	hh	hk	hk	hk	hk	hk	hk	hk	hk	hk	hh	hk	hk	hk	hk	hk	hk	hh	hk	hk	hk	hk	hk	hk	hh	hh	hh	hk	hk	hk	hk	hh	hk	hk	hk	hk	hk	hk	hh	hk	hk	hk	hk	hk	hk	hk	hh	hk
1403-A418535G	<hkxhk>	hk	hk	hk	hk	hk	hh	kk	kk	hk	hk	hk	kk	hk	hk	kk	hk	hk	hk	hk	kk	hh	hk	hk	hk	hk	kk	hk	hk	kk	kk	kk	hk	hk	hk	hh	hk	hk	kk	hh	kk	hk	kk	hk	hk	hk	hk	kk	hk
1489-T93547C	<hkxhk>	hk	hk	hk	hk	hk	hk	kk	kk	hk	hk	hk	kk	hk	hk	kk	hk	hk	hk	hk	kk	hk	hk	hk	hk	hk	kk	hk	hk	kk	kk	kk	hk	hk	hk	hk	hk	hk	kk	hk	kk	hk	kk	hk	hk	hk	hk	kk	hk
560-G184644C	<hkxhk>	hk	kk	hk	hk	hh	hh	hh	hk	hk	hk	kk	hk	hk	hk	kk	hh	kk	hk	hk	hk	hk	hk	hk	hk	hk	hk	hk	hk	hh	hk	hk	hh	hk	hh	hk	hk	hk	hk	hh	hk	hk	hk	hk	hh	hk	hk	hk	hh
76-A103490C	<hkxhk>	hk	hk	hk	hk	hk	kk	hh	hk	hk	hk	hk	hh	hk	hk	hk	hk	hk	hk	hk	hh	kk	hk	hk	hk	hk	hh	hk	hk	hh	hh	hh	hk	hk	hk	kk	hk	hk	hh	kk	hk	hk	hh	hk	hk	hk	kk	hh	hk
1350-C273302T	<hkxhk>	kk	kk	kk	hk	kk	hk	hk	hk	hk	hk	hh	hh	hh	kk	kk	hk	hk	hh	hk	hk	kk	hk	kk	hk	kk	kk	hk	hk	hk	hk	kk	kk	hk	hk	hk	kk	kk	hk	hk	kk	kk	hh	hh	kk	hk	hk	hh	hk
40612-A77303G	<hkxhk>	hk	hh	hh	hk	hk	hk	hk	hh	hk	hk	hk	kk	hh	hh	hh	hk	hk	hk	kk	hk	hk	hk	hh	hk	hh	hk	hk	hk	hh	hh	hk	hk	hk	hk	hh	hk	hh	kk	hk	hk	hk	hk	kk	hk	hh	hk	hk	hk
1841-G81198T	<hkxhk>	hk	kk	kk	kk	kk	hk	hk	hk	hk	hk	hk	hk	hk	hk	hk	hk	kk	kk	hh	kk	hk	hk	kk	hk	kk	kk	kk	hk	hk	hk	hk	hk	hk	kk	kk	hk	hh	kk	kk	hk	hk	hh	kk	hk	kk	hk	hk	kk
36812-C11578T	<hkxhk>	hh	hk	hk	hk	hh	hk	hk	hh	kk	hk	hk	hh	hk	hh	kk	hh	hh	hk	hh	hk	kk	hk	hk	hk	hk	kk	hk	hk	hk	hk	hh	hk	hk	hk	hh	hh	hh	hh	hh	kk	hk	hh	hh	hh	kk	hh	hh	hh
1785-T52739A	<hkxhk>	hk	kk	hk	hk	kk	hk	hk	kk	hk	hk	kk	hk	hk	hk	hk	hk	kk	hk	kk	hk	hk	kk	hk	hk	hk	kk	hk	hk	hk	kk	hk	kk	hk	hk	kk	hk	kk	hk	kk	kk	hk	hk	hk	hk	hk	hk	hh	hk
612-T138314C	<hkxhk>	hk	hh	hh	hh	hk	hk	hk	hh	hk	hk	hk	kk	hh	hh	hh	hk	hk	hk	kk	hk	hk	hk	hh	hk	hh	hk	hk	hk	hh	hh	hk	hk	hk	hk	hh	hk	hh	kk	hk	hk	hk	hk	kk	hk	hh	hk	hk	hk
85-C112245T	<hkxhk>	kk	hk	hk	kk	hk	hk	kk	hk	hh	hk	hk	kk	hk	hk	kk	kk	kk	hk	hk	kk	hk	hk	hh	kk	kk	hk	hk	hk	hk	hk	kk	kk	hk	kk	hh	hh	hk	hh	hk	kk	hk	hk	hh	hk	kk	kk	hk	hk
42046-T57773C	<hkxhk>	hk	hh	hh	hh	hh	hk	hk	hk	hk	hk	hk	hk	hk	hk	hk	hk	hh	hh	kk	hh	hk	hk	hh	hk	hh	hh	hh	hk	hk	hk	hk	hk	hk	hh	hh	hk	kk	hh	hh	hk	hk	kk	hh	hk	hh	hk	hk	hh
269-A194319G	<hkxhk>	kk	hh	hk	hk	hk	kk	hh	hh	hh	hk	hh	hh	hk	kk	hk	hh	hh	kk	hh	kk	hk	hk	hh	hh	hk	kk	hk	kk	kk	kk	hk	hk	hk	kk	hk	kk	kk	hh	hh	kk	hk	kk	hk	kk	hk	kk	kk	kk
USC_39273-507-0	<hkxhk>	hk	hk	hk	hk	hk	hh	hk	hk	hk	hh	hk	hh	hk	hk	kk	hh	hh	hh	kk	hh	hk	hk	hh	hk	hh	hk	hh	hk	hk	hk	hk	hk	hk	hh	hh	hk	hk	hh	hh	hk	hk	kk	hh	hh	hh	hk	hk	hh
502-G307268A	<hkxhk>	hk	hk	hk	hk	kk	kk	kk	hk	hk	hk	hk	hk	hk	hk	hk	kk	hk	hk	hk	hk	hk	hk	kk	kk	hk	hk	hk	hk	kk	hk	hk	hk	kk	kk	hk	hk	hk	hk	kk	hk	hk	hk	hk	kk	hk	hk	hk	kk
37972-C34761T	<hkxhk>	hk	hk	hk	hk	hk	kk	hh	hk	hk	hk	hk	hh	hh	hk	hk	hk	hk	hk	hk	hh	kk	hk	hh	hk	hk	hh	kk	hk	hh	hh	hh	kk	hk	hk	kk	hk	hk	hh	kk	hk	hk	hh	hk	hh	hk	kk	hh	hh
1247-C138306T	<hkxhk>	hk	hk	hk	hk	hk	hh	hk	hk	hk	hh	hk	hh	hk	hk	kk	hk	hh	hh	kk	hh	hk	hk	hh	hk	hh	hh	hh	hk	hk	hk	hk	hk	hk	hh	hh	hk	hk	hh	hh	hk	hk	kk	hh	hk	hh	hk	hk	hh
42850-A24707C	<nnxnp>	np	np	np	np	np	np	nn	np	np	np	np	nn	nn	np	np	np	np	np	nn	np	nn	np	np	np	np	np	np	np	np	nn	nn	np	np	np	np	np	nn	np	np	nn	np	nn	np	nn	np	nn	nn	np
40820-T70356G	<hkxhk>	hh	hh	kk	hk	hh	hk	hk	hk	hk	hh	hk	kk	hk	hk	hh	hk	hh	hh	hk	hh	hk	hk	hh	hh	hk	hh	hh	hk	kk	hk	hh	hh	hk	hh	hk	hh	hk	hk	hk	hh	hk	hh	hk	hk	hk	hk	hk	hk
1466-T25829C	<nnxnp>	np	np	np	nn	np	np	np	nn	nn	np	np	nn	nn	np	nn	nn	np	np	nn	nn	nn	nn	nn	nn	nn	np	np	nn	nn	np	nn	np	np	nn	nn	np	np	nn	nn	np	np	np	np	nn	np	np	nn	nn
226-A865523T	<hkxhk>	kk	hk	hk	hh	hk	hk	hk	hk	kk	hh	hk	hk	hh	hk	hk	hh	hk	hk	hk	hk	hk	hk	hk	hk	hk	hk	hk	hk	hk	hk	kk	hk	hh	hh	kk	kk	hk	hk	kk	hk	hk	kk	hk	kk	kk	kk	hh	hk
914-G174290A	<hkxhk>	hh	hk	hk	kk	hk	hk	hk	hk	hh	kk	hk	hk	kk	hk	hk	kk	hk	hk	hk	hk	hk	hk	hk	hk	hk	hk	hk	hk	hk	hk	hh	hk	kk	kk	hh	hh	hk	hk	hh	hk	hk	hh	hk	hh	hh	hh	kk	hk
1484-C53598T	<hkxhk>	hk	hk	hk	hk	hk	hh	kk	hk	hk	hk	hk	kk	hk	hk	hk	hk	hk	hk	hk	kk	hh	hk	hk	hk	hk	kk	hk	hk	kk	kk	kk	hk	hk	hk	hh	hk	hk	kk	hh	hk	hk	kk	hk	hk	hk	hh	kk	hk
1844-G68422A	<hkxhk>	hk	hk	hk	hk	kk	kk	kk	hk	hk	hk	hk	hk	hk	hk	hh	kk	hk	hk	hk	hk	hk	hk	kk	kk	hk	hk	hk	hk	kk	hk	hk	kk	kk	kk	hk	hk	hk	hk	kk	hk	hk	hk	hk	kk	hk	hk	hk	kk
408-T495634A	<hkxhk>	hk	kk	kk	kk	hk	hk	hk	kk	hk	hk	hk	hh	hk	kk	kk	hh	hk	hk	hh	hk	hh	hk	kk	hh	kk	hk	hk	hk	kk	kk	hk	hk	hk	hk	kk	hk	kk	hh	hk	hk	hk	hk	hh	hk	kk	kk	kk	hk
42392-T83636C	<hkxhk>	hk	hk	hh	hk	hk	hk	hk	hk	hk	hk	kk	hk	kk	hh	hk	hk	hk	kk	hh	hh	hk	hh	kk	hk	hk	hh	hk	hk	hk	kk	hk	hk	hh	hk	hk	hh	hk	hh	hh	hh	hk	hk	hh	hh	kk	kk	kk	hh
1364-G31469T	<hkxhk>	hk	hk	hk	hk	hk	hh	hk	hk	hk	hh	hk	hh	hk	hk	kk	hk	hh	hh	kk	hh	hk	hk	hh	hk	hh	hh	hh	hk	hk	hk	hk	hk	hk	hh	hh	hk	hk	hh	hh	hk	hk	kk	hh	hk	hh	hk	hk	hh
1503-G17549A	<hkxhk>	kk	hk	kk	kk	hk	hk	kk	hk	hk	hk	hk	hk	hk	hk	hk	kk	kk	kk	hk	kk	hk	hk	hk	kk	kk	kk	hk	hk	hk	hk	hk	kk	kk	kk	hk	hh	hk	hh	hk	kk	kk	hh	hh	hk	kk	hk	hk	kk
1475-A971G	<hkxhk>	hh	hk	hk	hk	hk	hh	hh	hh	kk	hk	kk	hh	hk	hk	hh	hh	hh	hk	hk	hk	hk	hk	hk	hh	hh	hk	hk	hk	hk	hk	hh	hk	hk	hh	kk	kk	kk	kk	hk	hh	hk	hk	kk	hk	hh	hk	hk	hk
1867-T16136C	<hkxhk>	hk	hk	hk	hk	hh	hh	hh	hk	hk	hk	kk	hk	hk	hk	kk	hh	hk	hk	hk	hk	hk	hk	hk	hk	hk	hk	hk	hk	hh	hk	hk	hh	hk	hh	hk	hk	hk	hk	hh	hk	hk	hk	hk	hh	hk	hk	hk	hh
1710-T196391G	<hkxhk>	hk	hh	hh	hh	hk	hk	hk	hh	hk	hk	hk	kk	hk	hh	hh	kk	hk	hk	kk	hk	kk	hk	hh	kk	hh	hk	hk	hk	hh	hh	hk	hk	hk	hk	hh	hk	hh	kk	hk	hk	hk	hk	kk	hk	hh	hh	hh	hk
376-C3168T	<hkxhk>	kk	hh	hk	hh	hk	hk	hk	hk	hk	hk	hk	kk	hh	hk	hk	kk	kk	hk	hk	kk	hh	hk	hk	hk	kk	hk	kk	hk	hk	hk	kk	hk	hk	hk	hk	hk	kk	hk	kk	hh	hk	kk	hk	hk	hk	kk	hk	hk
1174-T625854C	<hkxhk>	hh	hk	hk	hk	hk	kk	hk	hk	hk	hk	hk	kk	hk	hk	hh	hk	hk	kk	hh	hk	kk	hk	hk	hk	hk	hk	kk	hk	hk	kk	hk	hk	hk	kk	kk	hk	hk	kk	hk	hk	hk	hh	kk	kk	hk	hk	hk	hk
728-C136683T	<hkxhk>	hk	hk	hk	hk	hk	kk	hk	hk	hk	hk	hk	kk	hk	hk	hh	hk	kk	kk	hh	kk	hk	hk	kk	hk	kk	hk	kk	hk	hk	hk	hk	hk	hk	kk	kk	hk	hk	kk	kk	hk	hk	hh	kk	kk	kk	hk	hk	kk
1836-C932030T	<hkxhk>	hk	hk	hh	hk	hk	hk	hk	hk	hk	hk	kk	hk	kk	hh	hk	hk	hk	kk	hh	hh	hk	hh	kk	hk	hk	hh	hk	hk	hk	kk	hk	hk	hh	hk	hk	hh	hk	hh	hh	hh	hk	hk	hh	hh	kk	kk	kk	hh
82-A538196G	<hkxhk>	hk	hh	hh	hk	hh	hk	hk	hh	hk	hk	hk	hk	hk	hk	hk	hk	hk	hk	hk	hk	hk	hh	hk	hk	hk	hh	hk	hk	hk	hh	hk	hh	hk	hk	hh	hk	hh	hk	hh	hh	hk	kk	hk	hk	hk	hk	hk	kk
492-T286888A	<hkxhk>	hk	hk	hk	hk	hk	kk	hk	hk	hk	kk	hk	kk	hk	hk	hk	hk	kk	kk	hh	kk	hk	hk	kk	hk	kk	kk	kk	hk	hk	hk	hk	hk	hk	kk	kk	hk	hk	kk	kk	hk	hk	hh	kk	hk	kk	hk	hk	kk
146-T57660C	<hkxhk>	hk	hk	hk	hk	hh	hh	hh	hk	hh	hk	hk	hk	hk	hh	hk	hh	hk	hk	hk	hk	hk	hk	hh	hh	hk	hk	hk	hk	hh	hk	hk	hk	hh	hh	hk	hk	hk	hk	hh	hk	hk	hk	hk	hh	hk	hk	hk	hh
43-G168610A	<nnxnp>	nn	nn	nn	np	nn	np	nn	nn	nn	np	np	nn	np	nn	np	nn	nn	np	np	nn	nn	nn	np	np	np	nn	nn	nn	np	nn	np	nn	np	nn	nn	nn	nn	nn	nn	nn	nn	np	--	np	nn	np	np	np
1766-T33960C	<hkxhk>	hh	hk	hk	hk	hh	hh	hk	hk	kk	hk	hh	hh	hh	hh	hh	hh	hh	hk	hk	kk	hh	hk	hk	hk	hk	hk	hk	hk	hk	hk	hk	kk	hk	kk	kk	hk	hk	kk	hh	hk	kk	hk	hk	hh	hh	hk	--	kk
1322-A175900T	<nnxnp>	np	np	np	nn	nn	np	np	nn	nn	np	np	nn	nn	np	nn	nn	np	np	nn	nn	np	np	nn	nn	nn	np	np	nn	nn	np	nn	np	np	nn	nn	np	np	nn	nn	np	np	np	np	nn	np	np	np	nn
1419-G25202T	<hkxhk>	hh	hk	hh	hk	hh	hk	hk	hk	hk	hk	kk	hk	kk	hh	hh	kk	hk	kk	hk	hh	hh	hh	hk	hk	hk	hh	hk	hk	hk	kk	hh	hh	hk	hh	hk	hh	hh	hk	hk	hh	hh	kk	kk	hh	kk	hk	kk	hk
1188-A505269T	<nnxnp>	nn	nn	nn	nn	np	np	nn	--	np	nn	--	np	np	nn	--	np	nn	nn	--	np	nn	nn	np	--	np	nn	nn	np	nn	nn	np	nn	nn	nn	np	nn	nn	--	np	nn	nn	nn	nn	--	nn	nn	nn	np
1028-A145554G	<nnxnp>	nn	nn	np	nn	np	np	nn	np	np	np	np	nn	nn	np	np	np	np	np	nn	nn	np	np	nn	np	nn	nn	np	nn	nn	nn	nn	np	np	nn	np	nn	np	nn	np	np	nn	nn	nn	nn	nn	np	nn	nn
241-C805894G	<hkxhk>	hk	hk	hk	hk	hh	hh	hh	hh	hh	hk	hk	hk	hh	hh	hk	hh	hk	hk	hk	hk	hk	hk	hh	hh	hk	hk	hk	hk	hh	hk	hk	hk	hh	hh	hk	hk	hk	hk	hh	hk	hk	hk	hk	hk	hk	hk	hk	hh
41766-T43270C	<nnxnp>	nn	np	nn	nn	nn	np	np	np	np	nn	nn	nn	np	nn	np	np	nn	nn	np	np	nn	np	nn	np	nn	np	nn	nn	nn	nn	nn	nn	nn	nn	np	nn	np	nn	np	nn	nn	nn	np	nn	np	nn	np	np
57-C511666T	<nnxnp>	np	np	np	np	np	np	nn	np	np	np	np	nn	nn	np	np	np	np	np	nn	np	nn	np	np	np	np	np	np	np	np	nn	nn	np	--	np	np	np	nn	np	np	nn	np	nn	np	nn	np	nn	nn	np
115-C480461T	<hkxhk>	kk	hk	kk	kk	hh	hk	hh	hk	hh	hh	hk	hh	hk	kk	hh	kk	hk	kk	hk	hk	hk	hk	hk	hk	hk	hk	hk	hk	hh	kk	hk	kk	hk	hk	hk	kk	kk	hk	hk	hk	hh	kk	hh	hh	hk	hk	hk	hk
585-T35872C	<lmxll>	lm	ll	lm	ll	lm	lm	ll	ll	ll	lm	ll	lm	lm	lm	ll	ll	ll	lm	ll	lm	ll	ll	ll	ll	lm	lm	lm	lm	lm	lm	lm	lm	lm	lm	lm	lm	lm	ll	lm	lm	ll	lm	ll	lm	ll	lm	ll	lm
1391-A183814T	<hkxhk>	kk	hk	hk	hk	hk	hk	hk	hk	kk	hh	hk	hk	hh	hk	hh	hh	hk	kk	hk	hk	hk	hk	hk	kk	hk	hk	hk	hk	hk	hk	kk	hk	hh	hh	kk	kk	hk	hk	hk	hk	hk	kk	--	kk	kk	kk	hh	hk
1445-G137521A	<hkxhk>	kk	hk	hk	hk	kk	hk	hk	hk	hk	hk	hk	hk	hk	hk	hk	hk	hk	hk	hk	hk	hk	hk	hk	hk	hk	hk	kk	hk	hk	hk	hk	kk	hk	hk	hk	hk	hk	hh	hk	hk	hk	kk	hh	hh	hk	hk	hk	hk
102-T1534541C	<hkxhk>	hh	hk	hh	hh	hk	hk	hh	hk	hk	hk	hk	hk	hk	hk	hk	hh	hh	hh	hk	hh	hk	hk	hk	hh	hh	hh	hk	hk	hk	hk	hk	hh	hh	hh	hk	kk	hk	kk	hk	hh	hh	kk	kk	hk	hh	hk	hk	hh
43940-T272268C	<hkxhk>	hh	hk	hh	hk	hh	hk	hh	hh	kk	hh	hh	hh	hk	hh	kk	hh	hh	hk	hk	hk	kk	hk	hk	hk	hk	kk	hk	hk	hk	hk	hk	hk	hk	hh	hh	hh	hh	hh	hh	kk	hk	hk	hk	hh	kk	hh	hh	hh
712-A371629G	<hkxhk>	hk	hh	hh	hk	hh	hh	hh	hh	hk	hk	hk	hk	hh	hh	hk	hh	hk	hk	hk	hk	hk	hk	hh	hh	hk	hk	hk	hk	hh	hk	hk	hk	hh	hh	hk	hk	hk	hk	hh	hk	hk	hk	hk	hk	hk	hk	hk	hh
1866-A434775C	<hkxhk>	hk	hh	hh	hk	hh	hh	hh	hh	hk	hk	hk	hk	hh	hh	hk	hh	hk	hk	hk	hk	hk	hk	hh	hh	hk	hk	hk	hk	hh	hk	hk	hk	hh	hh	hk	hk	hk	hk	hh	hk	hk	hk	hk	hk	hk	hk	hk	hh
128-T537177G	<hkxhk>	kk	hh	hk	hh	hk	hk	hk	hk	hk	hk	hk	kk	hh	hk	hk	kk	kk	hk	hk	kk	hh	hk	hk	hk	kk	hk	kk	hk	hk	hk	kk	hk	hk	hk	hk	hk	kk	hk	kk	hh	hk	kk	hk	hk	hk	kk	hk	hk
1086-C131655T	<hkxhk>	hk	hh	hh	hk	hh	hh	hh	hh	hk	hk	hk	hk	hh	hh	hk	hh	hk	hk	hk	hk	hk	hk	hh	hh	hk	hk	hk	hk	hh	hk	hk	hk	hh	hh	hk	hk	hk	hk	hh	hk	hk	hk	hk	hk	hk	hk	hk	hh
348-A666812G	<hkxhk>	kk	hh	hk	hh	hk	hk	hk	hk	hk	hk	hk	kk	hh	hk	hk	kk	kk	hk	hk	kk	hh	hk	hk	hk	kk	hk	kk	hk	hk	hk	kk	hk	hk	hk	hk	hk	kk	kk	kk	hh	hk	kk	hk	hk	hk	kk	hk	hk
481-C923529A	<hkxhk>	hh	kk	hk	kk	hk	hk	hk	hk	hk	hk	hk	hh	kk	hk	hk	hh	hh	hk	hk	hh	kk	hk	hk	hk	hh	hk	hh	hk	hk	hk	hh	hk	hk	hk	hk	hk	hh	hk	hh	kk	hk	hh	hk	hk	hk	hh	hk	hk
1838-A330922C	<lmxll>	ll	ll	ll	ll	ll	lm	ll	ll	ll	ll	lm	lm	lm	ll	ll	lm	ll	lm	lm	ll	ll	ll	lm	lm	ll	ll	lm	lm	lm	lm	ll	ll	ll	ll	ll	ll	lm	ll	ll	ll	ll	lm	ll	ll	lm	lm	lm	ll
1834-G123052A	<hkxhk>	hh	hk	hh	hk	hk	hh	hk	kk	kk	hh	hk	hk	hk	hh	kk	kk	hk	hh	kk	hk	hk	hk	kk	kk	hk	hh	hh	hk	hk	hh	hk	hh	hh	hk	hk	hh	hh	kk	hk	hh	hk	hh	hk	hk	hk	hh	hk	hk
67-A25130C	<hkxhk>	kk	hh	hk	hh	hk	hk	hk	hk	hk	hk	hk	kk	hh	hk	hk	kk	kk	hk	hk	kk	hh	hk	hk	hk	kk	hk	kk	hk	hk	hk	kk	hk	hk	hk	hk	hk	kk	hk	kk	hh	hk	kk	hk	hk	hk	kk	hk	hk
37540-G40231A	<hkxhk>	hk	kk	hk	hk	kk	hk	hk	kk	hk	hk	kk	hk	kk	hk	kk	hk	kk	hk	kk	kk	hk	kk	kk	kk	hh	kk	hk	hk	hh	hk	hk	kk	hk	hk	hk	hk	hk	hk	hk	kk	hk	hk	hk	hk	hk	hk	hh	hk
C21654-A840G	<nnxnp>	nn	nn	np	nn	np	np	nn	np	np	np	np	nn	nn	np	np	np	np	np	nn	nn	np	np	nn	np	nn	nn	np	nn	nn	nn	nn	np	np	nn	np	nn	np	nn	np	np	nn	nn	nn	nn	nn	np	nn	nn
1859-G51981T	<hkxhk>	hk	kk	kk	hk	kk	kk	kk	kk	hk	hk	hk	hh	kk	kk	kk	hk	hk	hk	hh	hk	hk	hk	kk	hk	hk	hk	hk	hk	kk	hk	hk	hk	kk	kk	kk	hh	hk	hh	hk	hk	hk	hk	hh	hk	hk	hk	hh	hk
150-A337617G	<hkxhk>	hk	hk	hk	hh	kk	hh	hk	hk	kk	kk	hk	hk	kk	hk	hh	hk	kk	hk	hk	hk	hh	hh	hk	hk	kk	hk	hh	hk	hk	hk	kk	hh	hh	hk	kk	hk	hk	hk	hk	hk	hh	hk	hk	hk	hh	hk	hk	hk
39998-G3487A	<lmxll>	lm	ll	ll	ll	ll	ll	lm	ll	lm	ll	ll	lm	ll	lm	ll	lm	ll	ll	ll	lm	lm	ll	ll	ll	ll	ll	lm	lm	lm	ll	ll	ll	ll	lm	ll	lm	lm	lm	ll	ll	lm	lm	lm	ll	lm	ll	lm	ll
1869-T12907G	<hkxhk>	hk	hk	hh	hh	hk	hk	hh	hk	hk	hk	hk	hk	hk	hk	hk	hh	hh	hh	hk	hh	hk	hk	hk	hh	hh	hh	hk	hk	hk	hk	hk	hh	hh	hh	hk	kk	hk	kk	hk	hh	hh	kk	kk	hk	hh	hk	hk	hh
1385-G193329A	<hkxhk>	hk	hk	hk	hk	hk	hk	hk	hk	hk	hk	hk	hk	hk	hk	kk	hk	hk	hk	kk	hk	hk	hk	hk	hk	hk	hk	hk	hk	hk	hk	hk	hk	hk	hk	hk	hk	hk	hk	hk	hk	hk	kk	hk	hk	hk	hk	hk	hk
698-A384421T	<lmxll>	ll	lm	ll	lm	ll	ll	lm	lm	lm	ll	lm	lm	ll	ll	lm	lm	lm	ll	lm	ll	lm	lm	lm	lm	ll	ll	lm	ll	ll	ll	ll	lm	lm	ll	ll	ll	ll	lm	lm	ll	lm	ll	lm	ll	lm	ll	ll	ll
580-T517670A	<nnxnp>	np	nn	np	nn	np	np	np	nn	nn	np	np	nn	np	nn	nn	np	np	np	nn	np	nn	nn	nn	nn	nn	np	np	nn	nn	np	nn	np	np	nn	nn	np	np	nn	nn	np	np	nn	nn	nn	np	np	nn	np
41652-G117154A	<hkxhk>	kk	hk	hk	hk	hk	hk	hk	hk	hk	hk	kk	hk	hk	hk	hk	hk	hk	hk	hk	hk	hk	hk	hk	hk	hk	hk	kk	hk	hk	hk	hk	kk	hk	hk	hk	hk	hk	hk	hk	hk	hk	hk	hk	hk	hk	hk	hk	hk
1583-C75097T	<hkxhk>	hk	kk	kk	kk	kk	hk	hk	hk	hk	kk	hk	kk	hk	hk	hk	hk	kk	kk	hh	kk	hk	hk	kk	hk	kk	kk	kk	hk	hk	hk	hk	hk	hk	kk	kk	hk	hh	kk	kk	hk	hk	hh	kk	hk	kk	hk	hk	kk
583-C526071T	<hkxhk>	hk	hh	hh	hh	hh	hk	hk	hk	hk	hk	hk	hk	hk	hk	hk	hk	hh	hh	kk	hh	hk	hk	hh	hk	hh	hh	hh	hk	hk	hk	hk	hk	hk	hh	hh	hk	kk	hh	hh	hk	hk	kk	hh	hk	hh	hk	hk	hh
564-A304018G	<hkxhk>	hk	hh	hk	hh	hh	hk	hk	hh	hk	hh	hh	kk	hh	hk	hh	hk	hh	hk	hh	hh	hk	hh	hh	hh	kk	hh	hk	hk	kk	hk	hk	hh	hk	hh	hk	hk	hk	hk	hk	hh	hk	hk	hh	hk	hk	hk	kk	hk
1009-G1020472A	<lmxll>	ll	lm	lm	lm	lm	ll	lm	ll	ll	ll	ll	ll	lm	ll	ll	ll	lm	lm	ll	lm	lm	ll	lm	ll	lm	lm	lm	ll	ll	lm	lm	ll	ll	lm	lm	ll	ll	lm	lm	lm	ll	ll	lm	lm	lm	lm	lm	ll
50-C82515T	<hkxhk>	kk	hk	hk	hk	hk	kk	hk	kk	hh	hk	hh	kk	hk	hk	kk	kk	kk	hk	hk	hk	hk	hk	hk	kk	kk	hk	hk	hk	hk	hk	kk	hk	hk	kk	hh	hh	hh	hh	hk	kk	hk	hk	hh	hk	kk	hk	hh	hk
324-C189474A	<hkxhk>	hk	hk	hk	hk	hk	kk	hh	hh	hk	hk	hk	hh	hk	hk	hh	hk	hk	hk	hk	hh	kk	hk	hk	hk	hk	hh	hk	hk	hh	hh	hh	hk	hk	hk	kk	hk	hk	hh	kk	hh	hk	hh	hk	hk	kk	hk	hh	hk
234-T891G	<lmxll>	ll	lm	lm	lm	lm	ll	lm	ll	ll	ll	ll	ll	lm	ll	ll	ll	lm	lm	ll	lm	lm	ll	lm	ll	lm	lm	lm	ll	ll	lm	lm	ll	ll	lm	lm	ll	ll	lm	lm	lm	ll	ll	lm	lm	lm	lm	lm	ll
1188-G619970T	<hkxhk>	kk	hh	kk	hh	kk	kk	hk	hk	hh	kk	hk	hk	kk	hh	hk	hk	hk	kk	hh	kk	hh	hk	hh	hh	hk	kk	kk	hk	hk	kk	hh	kk	kk	hh	hk	hk	hk	hh	hk	kk	hk	hk	hh	hk	hk	kk	hh	kk
42124-C98012A	<nnxnp>	nn	nn	nn	np	nn	np	nn	nn	nn	np	np	nn	np	nn	np	nn	nn	np	nn	nn	nn	nn	np	np	np	nn	nn	nn	np	nn	np	nn	np	nn	nn	nn	nn	nn	nn	nn	nn	np	nn	np	nn	np	np	np
156-A320886G	<hkxhk>	hh	hh	hh	hk	hh	hk	hk	hk	hk	hk	kk	kk	kk	hh	hh	hk	hk	kk	hk	hk	hh	hh	hh	hk	hh	hh	hk	hk	hk	hk	hh	hh	hk	hh	hk	hh	hh	hk	hk	hh	hh	kk	hk	hh	kk	hk	kk	hk
1066-T301355C	<lmxll>	ll	ll	ll	ll	lm	lm	lm	ll	lm	lm	ll	lm	ll	lm	lm	ll	lm	ll	ll	lm	ll	lm	lm	ll	lm	lm	lm	lm	lm	ll	ll	ll	lm	lm	lm	ll	ll	lm	ll	lm	ll	lm	ll	ll	lm	ll	lm	ll
544-G308234A	<hkxhk>	kk	hk	hk	hh	hk	hk	hk	hk	kk	hh	hk	hk	hh	hk	hk	hh	hk	hk	hk	hk	hk	hk	hk	hk	hk	hk	hk	hk	hk	hk	kk	hk	hh	hh	kk	kk	hk	hk	kk	hk	hk	kk	hk	kk	kk	kk	hh	hk
488-G103012A	<hkxhk>	kk	hh	hk	hh	hk	hk	hk	hk	hk	hk	hk	kk	hh	hk	hk	kk	kk	hk	hk	kk	hh	hk	hk	hk	kk	hk	kk	hk	hk	hk	kk	hk	hk	hk	hk	hk	kk	hk	kk	hh	hk	kk	hk	hk	hk	kk	hk	hk
1179-G1339292T	<lmxll>	lm	ll	ll	lm	ll	lm	ll	ll	ll	ll	ll	ll	ll	lm	lm	ll	ll	lm	ll	lm	lm	lm	ll	ll	ll	lm	lm	lm	lm	lm	ll	lm	lm	lm	ll	lm	lm	ll	ll	lm	lm	lm	lm	lm	lm	lm	lm	lm
39600-T18719C	<hkxhk>	hk	hk	hk	hk	hk	--	hk	hk	hk	hk	hk	hk	hk	hk	hk	hk	hk	hk	hk	hk	kk	hk	hk	hk	hk	hk	hk	hk	hk	hk	hk	hk	hk	hk	kk	hk	hk	hk	kk	hk	hk	hk	hk	kk	kk	hk	hk	hk
1855-C54523T	<lmxll>	lm	ll	ll	ll	ll	lm	ll	lm	lm	ll	ll	lm	ll	lm	ll	ll	lm	lm	ll	lm	ll	ll	lm	lm	lm	lm	lm	ll	ll	ll	lm	lm	ll	ll	lm	lm	lm	lm	lm	lm	ll	lm	ll	lm	lm	lm	ll	lm
1671-A259574T	<hkxhk>	kk	hk	hk	hk	hk	hk	hk	hk	hk	hk	kk	hk	hk	hk	hk	hk	hk	kk	hk	hk	hk	hk	hk	hk	kk	kk	kk	hk	hk	hk	hk	kk	hk	hk	hk	hk	hk	hk	kk	hk	hk	hk	hk	hk	hk	hk	kk	hk
1132-A814109G	<hkxhk>	hk	hk	hk	hh	kk	hh	hk	hk	hk	kk	hk	hk	kk	hk	hh	hk	hk	hk	hk	hk	hh	hh	hk	hk	kk	hk	hh	hk	hk	hk	kk	hh	hh	hk	kk	hk	hk	hk	hk	hk	hh	hk	hh	hk	hh	hk	hk	hk
1834-G344489A	<hkxhk>	hk	kk	hk	kk	hh	hk	kk	hk	hk	hk	kk	hh	hh	hk	hk	hk	kk	hk	hk	hh	kk	kk	hk	hk	hh	hk	hk	hh	hh	hk	hh	hk	hk	hh	hh	hk	hk	hk	hh	hk	kk	hk	kk	hh	kk	hk	kk	hh
1532-G724808A	<hkxhk>	hk	hk	hh	hk	hk	hk	hk	hk	hk	hk	kk	hk	kk	hh	hk	hk	hk	kk	hh	hh	hk	hh	kk	kk	hk	hk	hk	hk	hk	kk	hk	hk	hh	hk	hk	hh	hk	hh	hh	hh	hk	hk	hh	hh	kk	kk	kk	hh
340-T53402A	<hkxhk>	hh	hk	hk	hk	hk	hh	hk	hh	kk	hk	kk	hh	hk	hk	hh	hh	hh	hk	hk	hk	hk	hk	hk	hh	hh	hk	hk	hk	hk	hk	hh	hk	hk	hh	kk	kk	kk	kk	hk	hh	hk	hk	kk	hk	hh	hk	kk	hk
C21484-G820A	<nnxnp>	nn	nn	np	nn	np	np	nn	np	np	np	np	nn	np	np	np	np	np	np	nn	nn	np	np	nn	np	nn	nn	np	nn	nn	nn	nn	np	np	nn	np	nn	np	nn	np	np	nn	nn	nn	np	nn	np	nn	nn
365-C726887T	<lmxll>	ll	lm	ll	lm	ll	ll	lm	lm	lm	ll	lm	ll	ll	ll	lm	lm	lm	ll	lm	ll	lm	lm	lm	lm	ll	ll	ll	ll	ll	ll	ll	ll	ll	ll	ll	ll	ll	lm	ll	ll	lm	ll	lm	ll	lm	ll	lm	ll
54-G488530A	<lmxll>	lm	lm	ll	lm	ll	lm	ll	ll	ll	ll	ll	ll	ll	ll	ll	ll	ll	ll	lm	ll	lm	ll	ll	ll	lm	ll	ll	lm	ll	ll	ll	ll	ll	lm	lm	lm	ll	ll	lm	ll	lm	ll	lm	ll	lm	lm	ll	lm
1203-A5873G	<hkxhk>	hk	hh	hh	hh	hk	hk	hk	hh	hk	hk	hk	kk	hk	hh	hh	hk	hk	hk	kk	hk	hk	hk	hh	kk	hh	hk	hk	hk	hh	hh	hk	hk	hk	hk	hh	hk	hh	kk	hk	hk	hk	hk	kk	hk	hh	hh	hh	hk
241-G663888C	<hkxhk>	hk	hk	hk	hk	kk	kk	kk	kk	kk	hk	hk	hk	kk	kk	hk	kk	hk	hk	hk	hk	hk	hk	kk	kk	hk	hk	hk	hk	kk	hk	hk	hk	kk	kk	hk	hk	hk	hk	kk	hk	hk	hk	hk	hk	hk	hk	hk	kk
1543-G29013A	<lmxll>	ll	ll	lm	lm	lm	lm	ll	lm	ll	ll	ll	lm	ll	lm	lm	ll	ll	ll	ll	ll	lm	lm	lm	lm	ll	lm	ll	lm	lm	lm	lm	ll	lm	lm	ll	lm	ll	ll	lm	lm	lm	lm	ll	ll	ll	ll	lm	ll
C32084-T1728A	<hkxhk>	hk	hk	hk	hk	hk	kk	hk	hk	hk	kk	hk	kk	hk	hk	hh	kk	kk	kk	hh	kk	hk	hk	kk	hk	kk	kk	kk	hk	hk	hk	hk	hk	hk	kk	kk	hk	hk	kk	kk	hk	hk	hh	kk	hk	kk	hk	hk	kk
54-A56600T	<lmxll>	lm	ll	ll	ll	ll	ll	ll	ll	ll	lm	lm	lm	ll	ll	ll	ll	ll	lm	lm	ll	ll	ll	ll	ll	lm	lm	lm	ll	ll	ll	ll	ll	ll	ll	ll	lm	ll	lm	ll	lm	ll	lm	lm	ll	lm	ll	lm	ll
12-T353707C	<hkxhk>	hh	hk	hk	hk	hk	hh	hk	hh	kk	kk	kk	hh	hk	hk	hh	hh	hh	hk	hk	hk	hk	hk	hk	hh	hh	hk	hk	hk	hk	hk	hh	hk	hk	hh	kk	kk	kk	kk	hk	hh	hk	hk	hk	hk	hh	hk	kk	hk
1219-A484838G	<lmxll>	lm	ll	ll	ll	ll	ll	lm	ll	lm	ll	ll	lm	ll	lm	ll	lm	lm	ll	lm	lm	lm	ll	ll	ll	ll	ll	lm	lm	ll	ll	ll	ll	ll	lm	ll	lm	ll	lm	ll	ll	lm	lm	lm	ll	lm	ll	ll	lm
914-A421950G	<hkxhk>	hk	hk	hk	hk	hh	hh	hh	hk	hh	hk	hk	hk	hk	hh	hk	hh	hk	hk	hk	hk	hk	hk	hh	hh	hk	hk	hk	hk	hh	hk	hk	hk	hh	hh	hk	hk	hk	hk	hh	hk	hk	hk	hk	hh	hk	hk	hk	hh
1021-A12018G	<lmxll>	ll	lm	ll	lm	ll	ll	lm	lm	lm	ll	lm	ll	ll	ll	lm	lm	lm	ll	lm	ll	lm	lm	lm	lm	ll	ll	ll	ll	ll	ll	ll	ll	ll	ll	ll	ll	ll	lm	ll	ll	lm	ll	lm	ll	lm	ll	lm	ll
4-G398420A	<hkxhk>	kk	hk	hh	hk	kk	hk	hk	hk	hk	kk	hk	hk	hk	kk	kk	hk	kk	kk	hk	kk	hk	hk	kk	kk	hk	hk	kk	hk	hh	hk	kk	hk	hk	kk	hk	kk	hk	kk	hk	hk	hk	kk	hk	hk	hk	hk	hk	hk
41832-T26040A	<hkxhk>	hk	hh	hk	hk	hh	hk	hk	hh	hk	hk	hh	hk	hk	hk	hk	hk	hh	hk	hh	hk	hk	hh	hk	hh	hk	hh	hk	hk	kk	hh	hk	hh	hk	hk	hh	hk	hh	hk	hh	hh	hk	hk	hk	hk	hk	hk	kk	hk
198-G1055772A	<hkxhk>	hk	kk	kk	kk	hk	hk	hk	kk	hk	hk	hk	hh	hk	kk	kk	hh	hk	hk	hh	hk	hh	hk	kk	hh	kk	hk	hk	hk	kk	kk	hk	hk	hk	hk	kk	hk	kk	hh	hk	hk	hk	hk	hh	hk	kk	kk	kk	hk
42558-A18037G	<hkxhk>	hk	hh	hh	hk	hk	hk	hh	hh	hk	hk	hk	kk	hh	hh	hh	hk	hk	hk	kk	hk	hk	hk	hh	hk	hh	hk	hk	hk	hh	hh	hk	hk	hk	hk	hh	kk	hh	kk	hk	hh	hk	hk	kk	hk	hk	hk	hk	hk
1255-A312000G	<hkxhk>	hh	hk	hk	hk	hk	hk	hk	hk	hh	kk	hk	hk	kk	hk	kk	kk	hk	hh	hk	hk	hk	hk	hk	hh	hk	hk	hk	hk	hk	hk	hh	hk	kk	kk	hh	hh	hk	hk	hk	hk	hk	hh	hk	hh	hh	hh	kk	hk
1788-T280066C	<hkxhk>	hk	hk	hk	hk	hk	kk	hk	hk	hk	kk	hk	kk	hk	hk	hh	kk	kk	kk	hh	kk	hk	hk	kk	hk	kk	hk	kk	hk	hk	hk	hk	hk	hk	kk	kk	hk	hk	kk	kk	hk	hk	hh	kk	kk	kk	hk	hk	kk
911-C186663A	<nnxnp>	np	np	np	nn	nn	np	np	nn	nn	np	np	nn	nn	np	nn	nn	np	np	nn	nn	np	np	nn	nn	nn	np	np	nn	nn	np	nn	np	np	nn	nn	np	np	nn	nn	np	np	np	np	nn	np	np	np	nn
888-A146425T	<hkxhk>	kk	hk	hk	hk	hk	kk	kk	kk	hh	hk	hh	kk	hk	hk	kk	kk	kk	hk	hk	hk	hk	hk	hk	kk	kk	hk	hk	hk	hk	kk	kk	hk	hk	kk	hh	hh	hh	hh	hk	kk	hk	hk	hh	hk	kk	hk	hk	hk
376-G293636A	<hkxhk>	kk	hh	hk	hh	hk	hk	hk	hk	hk	hk	hk	kk	hh	hk	hk	kk	kk	hk	hk	kk	hh	hk	hk	hk	kk	hk	kk	hk	hk	hk	kk	hk	hk	hk	hk	hk	kk	hk	kk	hh	hk	kk	hk	hk	hk	kk	hk	hk
1336-A7529G	<hkxhk>	hk	kk	hk	hk	hh	hh	hh	hk	hk	hk	kk	hk	hk	hk	kk	hh	kk	hk	hk	hk	hk	hk	hk	hk	hk	hk	hk	hk	hh	hk	hk	hh	hk	hh	hk	hk	hk	hk	hh	hk	hk	hk	hk	hh	hk	hk	hk	hh
394-T549741C	<hkxhk>	kk	hk	hk	hk	kk	hk	hk	kk	hh	kk	kk	kk	hk	kk	hh	kk	kk	hk	hk	hk	hh	hk	hk	hk	hk	hh	hk	hk	hk	hk	kk	hk	hk	kk	kk	kk	kk	kk	kk	hh	hk	kk	hk	kk	hh	kk	kk	kk
1097-T318856C	<hkxhk>	hk	hh	hh	hk	hh	hh	hh	hh	hk	hk	hk	kk	hh	hh	hh	hk	hk	hk	kk	hk	hk	hk	hh	hk	hk	hk	hk	hk	hh	hk	hk	hk	hh	hh	hh	kk	hk	kk	hk	hk	hk	hk	kk	hk	hk	hk	kk	hk
381-C48593G	<hkxhk>	hk	hk	kk	hk	hk	hk	kk	hk	hk	kk	hk	kk	hk	hk	hk	kk	hk	hk	hk	hk	hk	hk	hk	hk	hk	hk	kk	hk	kk	hk	hk	hk	hk	kk	hk	kk	hk	hk	hk	hk	hk	hk	hk	hk	hk	hk	hk	hk
82-C113225T	<hkxhk>	hh	hk	hh	kk	hh	hh	hk	kk	kk	hh	hk	hk	hk	hh	kk	kk	hk	hh	kk	hk	hk	hk	kk	kk	hk	hh	hh	hk	hk	hh	hk	hh	hh	hk	hk	hh	hk	kk	hk	hh	hk	hh	hk	hk	hk	hh	hk	hk
102-T1110306C	<lmxll>	lm	ll	lm	ll	lm	lm	ll	ll	ll	lm	ll	lm	lm	lm	ll	ll	ll	lm	ll	lm	ll	ll	ll	ll	lm	lm	lm	lm	lm	lm	lm	lm	lm	lm	lm	lm	lm	ll	lm	lm	ll	lm	ll	lm	ll	lm	ll	lm
39214-A66373T	<hkxhk>	hh	hk	hk	hk	hh	hk	hk	hk	hk	hk	hk	hk	hk	hk	hk	hk	hk	hk	hk	hk	hk	hk	hk	hk	hk	hk	hh	hk	hk	hk	hk	hh	hk	hk	hk	hk	hk	kk	hk	hk	hk	hh	kk	kk	hk	hk	hk	hk
929-T82901C	<nnxnp>	nn	nn	np	np	nn	np	nn	nn	nn	np	nn	nn	np	nn	nn	nn	nn	np	nn	nn	nn	nn	np	nn	np	nn	nn	nn	np	nn	np	nn	np	nn	nn	nn	nn	nn	nn	nn	nn	nn	nn	np	nn	np	np	np
1738-A129563G	<hkxhk>	hk	hh	hh	hk	hh	hk	hh	hh	hk	hk	hk	kk	hh	hh	hh	hk	hk	hk	kk	hk	hk	hk	hh	hk	hh	hk	hk	hk	hh	hh	hk	hk	hk	hk	hh	kk	hh	kk	hk	hk	hk	hk	--	hk	hk	hk	kk	hk
872-A6269G	<hkxhk>	kk	hk	hk	hk	kk	hk	hk	kk	hh	kk	kk	kk	hk	kk	hh	kk	kk	hk	hk	hk	hh	hk	hk	hk	hk	hh	hk	hk	hk	hk	kk	hk	hk	kk	kk	kk	kk	kk	kk	hh	hk	kk	hk	kk	hh	kk	kk	kk
1803-A2315T	<hkxhk>	hk	hk	hk	hk	kk	kk	kk	hk	kk	hk	hk	hk	hk	kk	hk	kk	hk	hk	hk	hk	hk	hk	kk	kk	hk	hk	hk	hk	kk	hk	hk	hk	kk	kk	hk	hk	hk	hk	kk	hk	hk	hk	hk	kk	hk	hk	hk	kk
42528-G158623A	<hkxhk>	hh	hk	hk	hk	hk	kk	hk	hk	hk	hk	hk	kk	hk	hk	hh	hk	hk	kk	hh	hk	kk	hk	hk	hk	hk	hk	kk	hk	hk	kk	hk	hk	hk	kk	kk	hk	hk	kk	hk	hk	hk	hh	kk	kk	hk	hk	hk	hk
44054-G298672C	<hkxhk>	hk	hk	kk	kk	hk	hk	kk	hk	hk	hk	hk	hk	hk	hk	hk	kk	kk	kk	--	kk	hk	hk	hk	kk	kk	kk	kk	hk	hk	hk	hk	kk	kk	kk	hk	hh	hk	hh	hk	kk	kk	hh	hh	hk	kk	hk	hk	kk
721-G368695A	<hkxhk>	hk	kk	hk	hk	kk	hk	hk	kk	hk	hk	kk	hk	hk	hk	hk	hk	kk	hk	kk	hk	hk	kk	hk	kk	hk	kk	hk	hk	hh	kk	hk	kk	hk	hk	kk	hk	kk	hk	kk	kk	hk	hk	hk	hk	hk	hk	hh	hk
C24498-A1229T	<hkxhk>	hh	hk	hk	hk	hk	hk	hk	hh	hk	hk	hk	hh	hk	hh	hk	hh	hh	hk	hk	hk	hk	hk	hk	hk	hk	hk	hh	hk	hk	hk	hh	hk	hk	hk	hh	hh	hh	hh	hh	hk	hk	hh	hk	hk	hk	hh	hk	hh
1402-G35725T	<nnxnp>	np	np	np	np	np	nn	nn	np	nn	np	nn	nn	np	nn	np	np	np	np	nn	nn	np	nn	np	np	np	np	nn	nn	nn	np	np	np	nn	np	np	nn	nn	nn	nn	nn	np	nn	nn	nn	np	np	np	nn
459-T86647C	<lmxll>	ll	lm	ll	lm	ll	ll	lm	lm	lm	ll	lm	lm	ll	ll	lm	lm	lm	ll	lm	ll	lm	lm	lm	lm	ll	ll	lm	ll	ll	ll	ll	lm	lm	ll	ll	ll	ll	lm	lm	ll	lm	ll	lm	ll	lm	ll	ll	ll
332-C556247T	<hkxhk>	hk	kk	kk	kk	hk	hk	hk	kk	hk	hk	hk	hh	hk	kk	kk	hh	hh	hk	hh	hk	hh	hk	kk	hh	kk	hk	hk	hk	kk	kk	hk	hk	hk	hk	kk	hk	kk	hh	hk	hk	hk	hk	hh	hk	kk	hk	kk	hk
422-T274682C	<hkxhk>	hk	hh	hh	hk	hh	hk	hk	hh	hk	hk	hk	hk	hk	hk	hk	hk	hk	hk	kk	hk	hk	hh	hk	hk	hk	hh	hk	hk	hk	hh	hk	hh	hk	hk	hh	hk	hh	hk	hh	hh	hk	kk	hk	hk	hk	hk	hk	kk
C34274-C15153T	<lmxll>	lm	lm	ll	lm	ll	lm	ll	ll	ll	ll	ll	ll	ll	ll	ll	ll	ll	ll	lm	ll	lm	ll	ll	ll	lm	ll	lm	lm	ll	ll	ll	lm	ll	lm	lm	lm	ll	ll	lm	ll	lm	ll	lm	ll	lm	lm	ll	ll
1497-T149063C	<hkxhk>	hk	hk	hk	hk	hh	hh	hh	hk	hk	hk	kk	hk	hk	hk	kk	hh	hk	hk	hk	hk	hk	hk	hk	hk	hk	hk	hk	hk	hh	hk	hk	hh	hk	hh	hk	hk	hk	hk	hh	hk	hk	hk	hk	hh	hk	hk	hk	hh
313-C500535A	<nnxnp>	np	np	np	np	np	np	nn	np	np	np	np	np	nn	np	np	np	np	np	nn	np	nn	np	np	np	np	np	np	np	np	nn	nn	np	np	np	np	np	nn	np	np	nn	np	nn	np	nn	np	nn	nn	np
1527-T255714G	<lmxll>	ll	ll	lm	lm	lm	ll	ll	lm	ll	ll	ll	lm	ll	lm	lm	ll	ll	ll	ll	ll	lm	lm	lm	lm	ll	lm	ll	lm	lm	lm	lm	ll	lm	lm	ll	lm	ll	ll	lm	lm	lm	lm	ll	ll	ll	ll	lm	ll
44064-T265601A	<hkxhk>	hk	kk	kk	hk	kk	kk	kk	kk	hk	hk	hk	hh	kk	kk	kk	hk	hk	hk	hh	hk	hk	hk	kk	hk	hk	hk	hk	hk	kk	hk	hk	hk	kk	kk	kk	hh	hk	hh	hk	hk	hk	hk	hh	hk	hk	hk	hh	hk
696-C43713T	<lmxll>	lm	lm	ll	ll	lm	ll	ll	ll	lm	lm	ll	ll	lm	lm	ll	ll	lm	ll	ll	lm	ll	ll	lm	lm	lm	lm	ll	lm	lm	lm	lm	ll	ll	lm	lm	lm	lm	ll	ll	lm	ll	lm	lm	lm	ll	lm	lm	lm
1704-G46689A	<hkxhk>	hh	hk	hh	hk	hh	hk	hk	hh	kk	hh	hh	hh	hk	hh	kk	hh	hh	hk	hk	hk	kk	hk	hk	hk	hk	kk	hk	hk	hk	hk	hk	hk	hk	hh	hh	hh	hh	hh	hh	kk	hk	hk	hk	hh	kk	hh	hh	hh
716-G104294A	<hkxhk>	hh	hk	kk	hk	hk	hk	kk	kk	hk	hk	kk	kk	hk	hh	hk	kk	hk	hk	kk	hh	hk	hk	hk	hk	hk	hh	hk	hh	hh	hh	hk	hk	hk	hh	hk	hh	hh	kk	kk	hh	hk	hh	hh	hh	hk	hh	hh	hh
42794-C138778G	<lmxll>	ll	lm	lm	lm	lm	ll	lm	ll	ll	ll	ll	lm	lm	ll	ll	ll	lm	lm	ll	lm	lm	ll	lm	ll	lm	lm	lm	ll	ll	lm	lm	ll	ll	lm	lm	ll	ll	lm	lm	lm	ll	ll	lm	lm	lm	lm	lm	lm
396-A115894C	<nnxnp>	nn	nn	np	np	nn	np	nn	nn	nn	np	nn	nn	np	nn	nn	nn	nn	np	nn	nn	nn	nn	nn	nn	np	nn	nn	nn	np	nn	np	nn	np	nn	nn	nn	nn	nn	nn	nn	nn	nn	nn	np	nn	np	np	np
1901-C306829T	<hkxhk>	hh	kk	hk	--	hk	hk	hk	hk	hk	hk	hk	hh	kk	hk	hk	hh	hh	hk	hk	hh	kk	hk	hk	hk	hh	hk	hh	hk	hk	hk	hh	hk	hk	hk	hk	hk	hh	hh	hh	kk	hk	hh	hk	hk	hk	hh	hk	hk
192-A171111G	<hkxhk>	hk	hk	hk	hk	hh	hh	hh	hk	hh	hk	hk	hk	hk	hh	hk	hh	hk	hk	hk	hk	hk	hk	hh	hh	hk	hk	hk	hk	hh	hk	hk	hk	hh	hh	hk	hk	hk	hk	hh	hk	hk	hk	hk	hh	hk	hk	hk	hh
42994-C68007T	<hkxhk>	hh	hk	hk	hk	hh	hk	hk	hh	kk	hh	hh	hh	hk	hh	kk	hh	hh	hk	hk	hk	kk	hk	hk	hk	hk	kk	hk	hk	hk	hk	hh	hk	hk	hh	hh	hh	hh	hh	hh	kk	hk	hh	hk	hh	kk	hh	hh	hh
1528-A195865G	<hkxhk>	hk	hk	hk	hk	hk	hh	kk	hk	hk	hk	hk	kk	kk	hk	hk	hk	hk	hk	hk	kk	hh	hk	kk	hh	hk	kk	hh	hk	hk	kk	kk	hh	hk	hk	hh	hk	hk	kk	hh	hk	hk	kk	hk	kk	hk	hh	kk	kk
388-C57055T	<hkxhk>	hk	hk	hk	hk	hk	hh	hk	hk	hk	hh	hk	hh	hk	hk	hk	hk	hh	hh	--	hh	hk	hk	hh	hk	hh	hh	hh	hk	hk	hk	hk	hk	hk	hh	hh	hk	hk	hh	hh	hk	hk	kk	hh	hk	hh	hk	hk	hh
1804-T170714A	<nnxnp>	nn	np	np	nn	np	nn	np	np	np	np	np	np	np	nn	nn	np	np	nn	np	nn	nn	nn	np	np	np	nn	nn	nn	nn	nn	np	nn	nn	nn	np	nn	nn	np	np	nn	nn	nn	nn	nn	nn	nn	nn	nn
1188-G457059A	<hkxhk>	hk	kk	hk	kk	kk	hk	hk	kk	hk	kk	kk	hh	kk	hk	kk	hk	kk	hk	kk	kk	hk	kk	kk	kk	hh	kk	hk	hk	hh	hk	hk	kk	hk	kk	hk	hk	hk	hk	hk	kk	hk	hk	kk	hk	hk	hk	hh	hk
501-A102880G	<hkxhk>	hk	hh	hh	hk	hk	hk	hh	hh	hk	hk	hk	kk	hh	hh	hh	hk	hk	hk	kk	hk	hk	hk	hh	hk	hh	hk	hk	hk	hh	hh	hk	hk	hk	hk	hh	kk	hh	kk	hk	hh	hk	hk	kk	hk	hk	hk	hk	hk
616-A214117T	<hkxhk>	kk	kk	hk	hk	kk	hk	kk	hk	hk	kk	hh	hh	hh	kk	hk	kk	hk	hk	hk	hk	hk	hk	kk	hk	kk	kk	hk	kk	hk	hk	kk	kk	--	hk	hh	kk	kk	hk	hh	hk	kk	hk	hh	hk	hk	kk	kk	hk
917-T8935A	<nnxnp>	np	nn	np	np	np	np	nn	nn	nn	np	nn	nn	nn	np	nn	nn	np	np	nn	np	nn	np	np	nn	np	nn	np	nn	nn	nn	np	np	np	np	nn	np	nn	np	nn	np	np	np	nn	nn	nn	np	nn	nn
77-T1315662C	<lmxll>	lm	lm	ll	ll	lm	ll	ll	ll	lm	lm	ll	ll	lm	lm	ll	ll	lm	ll	ll	lm	ll	ll	lm	lm	lm	lm	ll	lm	lm	lm	lm	ll	ll	lm	lm	lm	lm	ll	ll	lm	ll	lm	lm	lm	ll	lm	lm	lm
980-G513396A	<hkxhk>	hk	kk	kk	hk	kk	hk	hk	kk	hk	hk	kk	hk	hk	hk	hk	hk	kk	hk	hk	hk	hk	kk	hk	hk	hk	kk	hk	hk	hk	kk	hk	kk	hk	hk	kk	hk	kk	hk	kk	kk	hk	hk	hk	hk	hk	hk	hk	hk
1354-C123327T	<hkxhk>	kk	hk	kk	hk	kk	hk	kk	kk	hh	kk	kk	kk	hk	kk	hh	kk	kk	hk	hk	hk	hh	hk	hk	hk	hk	hh	hk	hk	hk	hk	hk	hk	hk	kk	kk	kk	kk	kk	kk	hh	hk	hk	hk	kk	hh	kk	kk	kk
102-G399247A	<hkxhk>	hh	hk	hk	hk	hh	hk	hk	hh	kk	hh	hh	hh	hk	hh	kk	hh	hh	hk	hk	hk	kk	hk	hk	hk	hk	kk	hk	hk	hk	hk	hh	hk	hk	hh	hh	hh	hh	hh	hh	kk	hk	hh	hk	hh	kk	hh	hh	hh
1245-A55523G	<lmxll>	lm	ll	ll	ll	ll	lm	ll	lm	lm	ll	ll	lm	ll	lm	ll	ll	lm	lm	ll	lm	ll	ll	lm	lm	lm	lm	lm	ll	ll	ll	lm	lm	ll	ll	lm	lm	lm	lm	lm	lm	ll	lm	ll	lm	lm	lm	ll	lm
698-A384421T	<lmxll>	ll	lm	ll	lm	ll	ll	lm	lm	lm	ll	lm	lm	ll	ll	lm	lm	lm	ll	lm	ll	lm	lm	lm	lm	ll	ll	lm	ll	ll	ll	ll	lm	lm	ll	ll	ll	ll	lm	lm	ll	lm	ll	lm	ll	lm	ll	ll	ll
1420-A22807G	<hkxhk>	hk	hk	hk	hk	hk	hk	hk	hk	kk	hk	kk	hk	hk	hk	hk	hk	hk	hk	hk	kk	hk	hk	hk	hk	hk	hk	hk	hk	hk	hk	hk	hk	hk	hk	kk	hk	kk	kk	hk	hk	kk	hk	hk	hk	hk	hk	kk	hk
975-G75062A	<hkxhk>	kk	hk	hk	hk	hk	hk	kk	kk	hh	hk	hh	kk	hk	hk	kk	kk	kk	hk	hk	hk	hk	hk	hh	kk	kk	hk	hk	hk	hk	kk	kk	kk	hk	kk	hh	hh	hh	hh	hk	kk	hk	hk	hh	hk	kk	kk	hk	hk
794-G159320T	<hkxhk>	hk	kk	kk	kk	hk	hk	hk	kk	hk	hk	hk	hh	hk	kk	kk	hh	hk	hk	hh	hk	hh	hk	kk	hh	kk	hk	hk	hk	kk	kk	hk	hk	hk	hk	kk	hk	kk	hh	hk	hk	hk	hk	hh	hk	kk	kk	kk	hk
12-T82525G	<hkxhk>	hk	hh	hk	hk	hh	hk	hk	hh	hk	hk	hh	hk	hk	hk	hh	hk	hh	hk	hh	hh	hk	hh	hh	hh	kk	hh	hk	hk	kk	hh	hk	hh	hk	hk	hh	hk	hk	hk	hh	hh	hk	hk	hk	hk	hk	hk	kk	hk
42124-C98012A	<nnxnp>	nn	nn	nn	np	nn	np	nn	nn	nn	np	np	nn	np	nn	np	nn	nn	np	nn	nn	nn	nn	np	np	np	nn	nn	nn	np	nn	np	nn	np	nn	nn	nn	nn	nn	nn	nn	nn	np	nn	np	nn	np	np	np
42648-G11194A	<hkxhk>	kk	hk	kk	hh	kk	kk	hk	hh	hh	kk	hk	hk	hk	hk	hh	hh	hk	kk	hh	hk	hh	hh	hh	hh	hk	kk	kk	hk	hk	kk	hk	kk	kk	hk	hk	kk	hk	hh	hk	kk	hk	kk	hh	hk	hk	kk	hh	kk
1417-A116331T	<hkxhk>	kk	hk	hk	hk	hk	kk	hk	hk	hh	hk	hh	kk	hk	kk	kk	kk	kk	hk	hk	hh	hk	hk	hk	kk	kk	hk	hk	hk	hk	hk	kk	hk	hk	hk	hh	hk	hh	hh	hk	kk	hh	hk	hk	hk	kk	hk	hh	hk
36904-C17279A	<hkxhk>	hh	hk	hk	hk	hk	kk	hk	hk	hk	hk	hk	kk	hk	hk	hh	hk	hk	kk	hh	hk	kk	hk	hk	hk	hk	hk	kk	hk	hk	hk	hk	hk	hk	kk	kk	hk	hk	kk	hk	hk	hk	hh	kk	kk	hk	hk	hk	hk
1252-T9476C	<lmxll>	lm	lm	lm	lm	ll	ll	ll	lm	ll	ll	lm	ll	lm	lm	ll	lm	ll	lm	lm	ll	lm	ll	ll	lm	ll	ll	ll	ll	ll	lm	lm	lm	ll	ll	lm	lm	lm	ll	lm	ll	lm	ll	ll	ll	ll	lm	ll	lm
132-C34524T	<hkxhk>	hh	hk	hk	hk	hk	hk	hk	hk	hh	kk	hk	hk	kk	hk	kk	kk	hk	hh	hk	hk	hk	hk	hk	hh	hk	hk	hk	hk	hk	hk	hh	hk	kk	kk	hh	hh	hk	hk	hk	hk	hk	hh	hk	hh	hh	hh	kk	hk
381-T49356C	<nnxnp>	np	np	np	np	nn	nn	np	np	nn	np	nn	np	nn	nn	nn	np	nn	nn	np	np	np	nn	np	nn	np	nn	np	np	np	nn	np	nn	nn	np	nn	np	nn	np	np	np	np	np	nn	np	nn	np	nn	np
54-T461471A	<hkxhk>	hk	hk	hk	hk	hk	kk	hh	hk	hk	hk	hk	hh	hk	hk	hk	hk	hk	hk	hk	hh	kk	hk	hh	hk	hk	hh	hk	hk	hh	hh	hh	hk	hk	hk	kk	hk	hk	hh	kk	hk	hk	hh	hk	hk	hk	kk	hh	hk
410-C372694T	<hkxhk>	hk	kk	kk	kk	kk	hk	hk	hk	hk	hk	hk	hh	hk	hk	hk	hk	kk	kk	hk	hk	hk	hk	kk	hk	kk	kk	kk	hk	hk	hk	hk	hk	hk	kk	kk	hk	hh	kk	kk	hk	hk	hh	kk	hk	kk	hk	hk	hk
1009-T1006340C	<hkxhk>	hk	kk	kk	kk	kk	hk	hk	hk	hk	hk	hk	hh	hk	hk	hk	hk	kk	kk	hh	kk	hk	hk	kk	hk	kk	kk	kk	hk	hk	hk	hk	hk	hk	kk	kk	hk	hh	kk	kk	hk	hk	hh	kk	hk	kk	hk	hk	hk
C34340-C5337T	<hkxhk>	hh	kk	hk	kk	hk	hk	hk	hk	hk	hk	hk	hh	kk	hk	hk	hh	hh	hk	hk	hh	kk	hk	hk	hk	hh	hk	hh	hk	hk	hk	hh	hk	hk	hk	hk	hk	hh	hk	hh	kk	hk	hh	hk	hk	hk	hh	hk	hk
1742-T278013A	<hkxhk>	hh	hk	kk	hk	hk	hk	kk	kk	hk	hk	kk	kk	hk	hh	hk	kk	hk	hk	kk	hh	hk	hk	hk	hk	hk	hh	hk	hh	hh	hh	hk	hk	hk	hh	hk	hh	hh	kk	kk	hh	hk	hh	hh	hh	hk	hh	hh	hh
106-G274153A	<hkxhk>	hk	kk	hk	kk	kk	hk	hk	kk	hk	kk	kk	hh	kk	hk	kk	hk	kk	hk	kk	kk	hk	kk	kk	kk	hh	kk	hk	hk	hh	hk	hk	kk	hk	kk	hk	hk	hk	hk	hk	kk	hk	hk	kk	hk	hk	hk	hh	hk
885-T104734A	<hkxhk>	hh	hk	hk	hk	hk	hh	hh	hh	kk	hk	kk	hh	hk	hk	hh	hh	hh	hk	hk	hk	hk	hk	hk	hh	hh	hk	hk	hk	hk	hk	hh	hk	hk	hh	kk	kk	kk	kk	hk	hh	hk	hk	kk	hk	hh	hk	hk	hk
USC_46914-779-1	<hkxhk>	kk	kk	kk	hk	kk	hk	hk	hk	hk	hk	hh	hh	hh	kk	kk	hk	hk	hh	hk	hk	kk	hk	kk	hk	kk	kk	hk	hk	hk	hk	kk	kk	hk	hk	hk	kk	kk	hk	hk	kk	kk	hh	hh	kk	hk	hk	hh	hk
1859-G142051A	<hkxhk>	hh	hk	hk	hk	hk	hh	hk	hh	kk	hk	kk	hh	hk	hk	hh	hh	hh	hk	hk	hk	hk	hk	hk	hh	hh	hk	hk	hk	hk	hk	hh	hk	hk	hh	kk	kk	kk	kk	hk	hh	hk	hk	kk	hk	hh	hk	kk	hk
257-C164813T	<hkxhk>	hh	hh	kk	hk	hh	hk	hk	hk	hk	hh	hk	kk	hk	hk	hh	hk	hh	hh	hk	hh	hk	hk	hh	hh	hk	hh	hh	hk	kk	hk	hh	hh	hk	hh	hk	hh	hk	hk	hk	hh	hk	hh	hk	hk	hk	hk	hk	hk
43562-A56564G	<hkxhk>	kk	hk	hk	hk	hk	hh	hk	hk	hk	hk	hk	hh	hk	hk	kk	hk	hk	hh	kk	hk	hh	hk	hk	hk	hk	hk	hh	hk	hk	hk	hk	hk	hk	hh	hh	hk	hk	hh	hk	hk	hk	kk	hh	hh	hk	hk	hk	hk
1492-C100215T	<hkxhk>	hk	hk	kk	hk	hk	hh	kk	kk	hk	kk	hk	kk	hk	hk	hk	kk	hk	hk	hk	kk	hk	hk	hk	hk	hk	hk	kk	hk	kk	hk	kk	hk	hk	kk	hh	hk	hk	kk	hk	kk	hk	kk	hh	hk	hh	hk	hk	hk
257-T1459313C	<hkxhk>	kk	hk	hk	hk	hk	hk	kk	kk	hh	hk	hh	kk	hk	hk	kk	kk	kk	hk	hk	hk	hk	hk	hh	kk	kk	hk	hk	hk	hk	kk	kk	kk	hk	kk	hh	hh	hh	hh	hk	kk	hk	hk	hh	hk	kk	hk	hk	hk
44098-C322337A	<hkxhk>	hk	kk	kk	kk	hk	hk	hk	kk	hk	hk	hk	hh	hk	kk	kk	hk	hk	hk	hh	hk	hk	hk	kk	hh	kk	hk	hk	hk	kk	kk	hk	hk	hk	hk	kk	hk	kk	hh	hk	hk	hk	hk	hh	hk	kk	kk	kk	hk
1009-T959817C	<hkxhk>	hk	kk	kk	kk	kk	hk	hk	hk	hk	hk	hk	hh	hk	hk	hk	hk	kk	kk	hh	kk	hk	hk	kk	hk	kk	kk	kk	hk	hk	hk	hk	hk	hk	kk	kk	hk	hh	kk	kk	hk	hk	hh	kk	hk	kk	hk	hk	hk
1687-G86744A	<hkxhk>	hk	hk	hk	hk	hk	kk	hh	hh	hk	hk	hk	hh	hk	hk	hh	hk	hk	hk	hk	hh	kk	hk	hk	hk	hk	hk	hh	hk	hh	hk	hh	hk	hk	hk	kk	hk	hk	hh	kk	hh	hk	hh	hk	kk	kk	hk	hk	hk
1720-C54529A	<hkxhk>	kk	hh	hk	hh	hk	hk	hk	hk	hk	hk	hk	kk	hh	hk	hk	kk	kk	hk	hk	kk	hh	hk	hk	hk	kk	hk	kk	hk	hk	hk	kk	hk	hk	hk	hk	hk	kk	kk	kk	hh	hk	kk	hk	hk	hk	kk	hk	hk
186-A134353G	<hkxhk>	hh	hk	hh	kk	hk	hh	hk	kk	kk	hh	hk	hk	hk	hh	kk	kk	hk	hh	kk	hk	hk	hk	kk	kk	hk	hh	hh	hk	hk	hh	hk	hh	hh	hk	hk	hh	hk	kk	hk	hh	hk	hh	hk	hk	hk	hh	hk	hk
1164-T238713A	<nnxnp>	np	nn	np	nn	np	np	np	nn	nn	np	np	nn	nn	nn	nn	np	np	np	nn	nn	nn	nn	nn	nn	nn	np	np	nn	nn	np	nn	np	np	nn	nn	np	np	nn	nn	np	np	np	nn	nn	np	np	nn	np
640-C103120G	<nnxnp>	np	nn	np	np	np	np	nn	nn	nn	nn	nn	nn	nn	np	nn	nn	np	np	nn	np	nn	np	np	nn	np	nn	np	nn	nn	nn	np	np	np	np	nn	np	nn	np	nn	np	np	np	nn	nn	nn	nn	nn	nn
168-A770394G	<hkxhk>	hh	hk	hk	hk	hk	kk	hk	hk	hk	hk	hk	kk	hk	hk	hh	hk	hk	kk	hh	kk	hk	hk	kk	hk	hk	hk	kk	hk	hk	kk	hk	hk	hk	kk	kk	hk	hk	kk	kk	hk	hk	hh	kk	kk	kk	hk	hk	kk
835-A12279C	<hkxhk>	hh	hk	hk	hk	hh	hh	hk	hk	kk	hk	hk	hh	hk	hh	hh	hh	hh	hk	hk	kk	hh	hk	hk	hk	hh	hk	hk	hk	hk	hk	hh	hk	hk	hk	kk	hk	hk	kk	hh	hk	kk	hk	hk	hk	hh	hk	kk	hk
1445-T120774A	<hkxhk>	kk	hk	hk	hk	kk	hk	hk	hk	hk	hk	hk	hk	hk	hk	hk	hk	hk	hk	hk	hk	hk	hk	hk	hk	hk	hk	kk	hk	hk	hk	hk	kk	hk	hk	hk	hk	hk	hh	hk	hk	hk	kk	hh	hh	hk	hk	hk	hk
43278-G166397A	<hkxhk>	hk	hk	hk	hk	hh	hh	hh	hk	hh	hk	hk	hk	hk	hh	hk	hh	hk	hk	hk	hk	hk	hk	hh	hh	kk	hk	hk	hk	hh	hk	hk	hk	hh	hh	hk	hk	hk	hk	hh	hk	hk	hk	hk	hh	hk	hk	hk	hh
1896-C308346A	<hkxhk>	hk	kk	kk	hk	kk	hk	hk	kk	hk	hk	kk	hk	hk	hk	hk	hk	hk	hk	hk	hk	hk	kk	hk	hk	hk	kk	hk	hk	hk	kk	hk	kk	hk	hk	kk	hk	kk	hk	kk	kk	hk	hk	hk	hk	hk	hk	hk	hh
681-G106018A	<hkxhk>	kk	hk	kk	hh	kk	kk	hk	hh	hh	kk	hk	hk	hk	hk	hh	hh	hk	kk	hh	hk	hh	hh	hh	hh	hk	kk	kk	hk	hk	kk	hk	kk	kk	hk	hk	kk	hk	hh	hk	kk	hk	kk	hh	hk	hk	kk	hh	kk
1704-C45950A	<hkxhk>	hh	hk	hh	hk	hh	hk	hk	hh	kk	hh	hh	hh	hk	hh	kk	hh	hh	hk	hk	hk	kk	hk	hk	hk	hk	kk	hk	hk	hk	hk	hk	hk	hk	hh	hh	hh	hh	hh	hh	kk	hk	hk	hk	hh	kk	hh	hh	hh
43426-C892T	<hkxhk>	hk	hh	hh	hk	hh	hh	hh	hh	hk	hk	hk	hk	hh	hh	hk	hh	hk	hk	hk	hk	hk	hk	hh	hh	hk	hk	hk	hk	hh	hk	hk	hk	hh	hh	hk	hk	hk	hk	hh	hk	hk	hk	hk	hk	hk	hk	hk	hh
102-C1125929T	<nnxnp>	nn	nn	nn	nn	np	nn	nn	np	np	nn	nn	np	np	nn	np	np	nn	nn	np	np	nn	nn	np	np	np	nn	nn	np	np	nn	np	nn	nn	np	np	nn	nn	np	np	nn	nn	nn	nn	np	nn	nn	nn	np
41896-G24889T	<nnxnp>	nn	nn	np	np	nn	np	nn	nn	nn	np	nn	nn	np	nn	nn	nn	nn	np	nn	nn	nn	nn	nn	nn	np	nn	nn	nn	np	nn	np	nn	np	nn	nn	nn	nn	nn	nn	nn	nn	nn	nn	np	nn	np	np	np
1094-A528059G	<hkxhk>	hk	hh	hk	hk	hk	hk	hk	hk	hk	hh	hk	hh	hk	hk	hk	hk	hh	hh	kk	hh	hk	hk	hh	hk	hh	hh	hh	hk	hk	hk	kk	hk	hk	hh	hh	hk	hk	hh	hh	hk	hk	kk	hh	hk	hh	hk	hk	hh
1093-G353478T	<hkxhk>	hk	hk	hk	hk	kk	kk	kk	kk	kk	hk	hk	hk	kk	kk	hk	kk	hk	hk	hk	hk	hk	hk	kk	kk	hk	hk	hk	hk	kk	hk	hk	hk	kk	kk	hk	hk	hk	hk	kk	hk	hk	hk	hk	hk	hk	hk	hk	kk
1264-C1601T	<hkxhk>	hh	hk	hh	kk	hh	hh	hk	kk	kk	hh	hk	hk	hk	hh	kk	kk	hk	hh	kk	hk	kk	kk	kk	kk	hk	hh	hh	hk	hk	hh	hk	hh	hh	hk	hk	hh	hk	kk	hk	hh	hk	hh	hk	hk	hk	hh	kk	hk
1896-A310058G	<hkxhk>	hk	hh	hh	hk	hh	hk	hk	hh	hk	hk	hh	hk	hk	hk	hk	hk	hk	hk	hk	hk	hk	hh	hk	hk	hk	hh	hk	hk	hk	hh	hk	hh	hk	hk	hh	hk	hh	hk	hh	hh	hk	hk	hk	hk	hk	hk	hk	kk
227-T144977G	<hkxhk>	hk	hh	hh	hk	hh	hh	hh	hh	hk	hk	hk	kk	hh	hh	hh	hk	hk	hk	kk	hk	hk	hk	hh	hk	hk	hk	hk	hk	hh	hk	hk	hk	hh	hh	hh	kk	hk	kk	hk	hk	hk	hk	kk	hk	hk	hk	kk	hh
61-A460899T	<hkxhk>	hk	hk	hk	hk	hk	hh	hk	hk	hk	hh	hk	hh	hk	hk	kk	hh	hh	hh	kk	hh	hk	hk	hh	hk	hh	hk	hh	hk	hk	hk	hk	hk	hk	hh	hh	hk	hk	hh	hh	hk	hk	kk	hh	hh	hh	hk	hk	hh
1715-C587389T	<hkxhk>	kk	hk	kk	hh	hk	kk	hk	hh	hh	kk	hk	hk	hk	kk	hh	hh	hk	kk	hh	hk	hk	hk	hh	hh	hk	kk	kk	hk	hk	kk	hk	kk	kk	hk	hk	kk	hk	hh	hk	kk	hk	kk	hk	hk	hk	kk	hk	hk
1741-G545515A	<lmxll>	ll	ll	ll	ll	ll	lm	ll	ll	ll	ll	lm	lm	lm	ll	ll	lm	ll	lm	--	ll	ll	ll	lm	lm	ll	ll	lm	lm	lm	lm	ll	ll	ll	ll	ll	ll	lm	ll	ll	ll	ll	lm	--	ll	lm	lm	lm	ll
1610-T165994C	<hkxhk>	kk	kk	kk	hk	kk	hk	hk	hk	hk	hk	hh	hh	hh	kk	kk	hk	hk	hh	hk	hk	kk	hk	kk	hk	kk	kk	hk	hk	hk	hk	kk	kk	hk	hk	hk	kk	kk	hk	hk	kk	kk	hh	hh	kk	hk	hk	hh	hk
433-G852761A	<hkxhk>	kk	hk	hk	hk	hk	hk	hk	hk	kk	hh	hk	hk	hh	hk	hh	hh	hk	kk	hk	hk	hk	hk	hk	kk	hk	hk	hk	hk	hk	hk	kk	hk	hh	hh	kk	kk	hk	hk	hk	hk	hk	kk	hk	kk	kk	kk	hh	hk
301-A1180087G	<nnxnp>	np	nn	np	nn	np	nn	np	nn	nn	np	np	np	nn	nn	np	np	np	nn	np	np	np	np	nn	nn	np	nn	np	np	np	np	np	nn	np	np	nn	nn	np	nn	np	nn	np	np	np	np	np	np	np	nn
40380-A76611T	<hkxhk>	kk	hk	kk	hh	hk	kk	hk	hh	hh	kk	hk	hk	hk	kk	hh	hh	hk	kk	hh	hk	hk	hk	hh	hh	hk	kk	kk	hk	hk	kk	hk	kk	kk	hk	hk	kk	hk	hh	hk	kk	hk	kk	hk	hk	hk	kk	hk	hk
10-T18342A	<hkxhk>	hk	hh	hk	hk	hh	hk	hk	hh	hk	hk	hh	hk	hh	hk	hh	hk	hh	hk	hh	hh	hk	hh	hh	hh	kk	hh	hk	hk	kk	hk	hk	hh	hk	hk	hk	hk	hk	hk	hk	hh	hk	hk	hk	hk	hk	hk	kk	hk
801-G179104A	<nnxnp>	np	nn	np	nn	np	np	np	nn	nn	np	np	nn	np	nn	nn	np	np	np	nn	np	nn	nn	nn	nn	nn	np	np	nn	nn	np	nn	np	np	nn	nn	np	np	nn	nn	np	np	nn	nn	nn	np	np	nn	np
619-T436436C	<hkxhk>	kk	hk	hk	hk	hk	hk	hk	hk	hk	hk	kk	hk	hk	hk	hk	hk	hk	hk	hk	hk	hk	hk	hk	hk	hk	hk	kk	hk	hk	hk	hk	kk	hk	hk	hk	hk	hk	hk	hk	hk	hk	hk	hk	hk	hk	hk	hk	hk
276-T133741A	<hkxhk>	hh	hk	hk	hk	hh	hh	hk	hk	kk	hk	hh	hh	hh	hh	hh	hh	hh	hk	hk	kk	hh	hk	hk	hk	hh	hk	hk	hk	hk	hk	hh	hk	hk	hk	kk	hk	hk	kk	hh	hk	kk	hk	hk	hh	hh	hk	kk	hk
1665-A43443G	<hkxhk>	hk	hh	hk	hk	hh	hk	hk	hh	hk	hk	hh	hk	hk	hk	hh	hk	hh	hk	hh	hk	hk	hh	hh	hh	kk	hh	hk	hk	kk	hh	hk	hh	hk	hk	hh	hk	hk	hk	hh	hh	hk	hk	hk	hk	hk	hk	kk	hk
C20654-G559A	<hkxhk>	kk	hk	hk	hk	hk	kk	hk	hk	hh	hk	hh	kk	hk	kk	kk	kk	kk	hk	hk	hh	hk	hk	hk	kk	kk	hk	hk	hh	hk	hk	kk	hk	hk	hk	hh	hk	hh	hh	hk	kk	hh	hk	hk	hk	kk	hk	hh	hk
290-G386199T	<hkxhk>	hk	hk	hk	hk	kk	kk	hh	hk	hk	hk	hk	hh	hh	hk	hk	hk	hk	hk	hk	hh	kk	hk	hh	kk	hk	hh	kk	hk	hk	hh	hh	kk	hk	hk	kk	hk	hk	hh	kk	hk	hk	hh	hk	hh	hk	kk	hh	hh
42528-C148341T	<hkxhk>	hh	hk	hk	hk	hk	kk	hk	hk	hk	hk	hk	kk	hk	hk	hh	hk	hk	kk	hh	hk	kk	hk	hk	hk	hk	hk	kk	hk	hk	kk	hk	hk	hk	kk	kk	hk	hk	kk	hk	hk	hk	hh	kk	kk	hk	hk	hk	hk
211-C1121595T	<hkxhk>	hk	kk	kk	hk	kk	hk	hk	kk	hk	hk	hk	hk	hk	hk	hk	hk	hk	hk	hh	hk	hk	kk	hk	hk	hk	kk	hk	hk	hk	kk	hk	kk	hk	hk	kk	hk	kk	hk	kk	kk	hk	hh	hk	hk	hk	hk	hk	hh
79-A779842T	<hkxhk>	hk	kk	kk	hk	kk	kk	kk	kk	hk	hk	hk	hk	kk	kk	kk	hk	hk	hk	hh	hk	hk	hk	kk	kk	hk	hk	hk	hk	kk	hk	hk	hk	kk	kk	kk	hk	hk	hk	kk	hk	hk	hk	hh	hk	hk	hk	hh	kk
733-G275822A	<hkxhk>	hh	hk	kk	hk	hk	hk	kk	kk	hk	hk	kk	kk	hk	hh	hk	kk	hk	hk	kk	hh	hk	hk	hk	hk	hk	hh	hk	hh	hh	hh	hk	hk	hk	hh	hk	hh	hh	kk	kk	hh	hk	hh	hh	hh	hk	hh	hh	hh
722-C101407G	<hkxhk>	kk	hk	hk	hk	kk	hk	hk	kk	hh	kk	kk	kk	hk	kk	hh	kk	kk	hk	hk	hk	hh	hk	hk	hk	hk	hh	hk	hk	hk	hk	kk	hk	hk	kk	kk	kk	kk	kk	kk	hh	hk	kk	hk	kk	hh	kk	kk	kk
86-A1671436T	<hkxhk>	hh	hk	hk	hk	hk	hk	hk	hk	hk	hk	hh	hk	hk	hk	hk	hk	hk	hh	hk	hk	hk	hk	hk	hk	hk	hk	hh	hk	hk	hk	hk	hh	hk	hk	hk	hk	hk	hk	hk	hk	hk	hk	hk	hk	hk	hk	hk	hk
1093-C161094T	<hkxhk>	hk	hk	hk	hk	hh	hh	hh	hh	hh	hk	hk	hk	hh	hh	hk	hh	hk	hk	hk	hk	hk	hk	hh	hh	hk	hk	hk	hk	hh	hk	hk	hk	hh	hh	hk	hk	hk	hk	hh	hk	hk	hk	hk	hk	hk	hk	hk	hh
70-G67778A	<hkxhk>	hk	hk	hk	hk	hk	hk	hk	hk	hk	hk	hk	hk	hk	hk	hk	hk	hk	hk	hk	hk	hk	hk	hk	hk	hk	hk	hk	hk	hk	hk	hk	hk	hk	hk	hk	hk	hk	hk	hk	hk	hk	hk	hk	hk	hk	hk	hk	hk
1101-A416386G	<hkxhk>	kk	hk	kk	hk	kk	hk	hk	hk	hk	hk	hh	hk	hh	kk	kk	hk	hk	hh	hk	kk	kk	kk	kk	hk	hk	kk	hk	hk	hk	hh	kk	kk	hk	kk	hk	kk	kk	hk	hk	kk	kk	hh	hk	kk	hh	hk	hh	hk
1599-A116705T	<hkxhk>	hh	hk	hk	hk	hk	hk	hk	hk	hh	kk	hk	hk	kk	hk	hk	kk	hk	hk	hk	hk	hk	hk	hk	hh	hk	hk	hk	hk	hk	hk	hh	hk	kk	kk	hh	hh	hk	hk	hk	hk	hk	hh	hk	hh	hh	hh	kk	hk
193-A217314G	<hkxhk>	kk	hk	hk	hk	hk	kk	hk	kk	hh	hk	hh	kk	hk	hk	kk	kk	kk	hk	hk	hk	hk	hk	hk	kk	kk	hk	hk	hk	hk	hk	kk	hk	hk	kk	hh	hh	hh	hh	hk	kk	hk	hk	hh	hk	kk	hk	hh	hk
619-A703155C	<hkxhk>	hh	hk	hk	hk	hh	hh	hk	hk	kk	hk	kk	hh	hk	hh	hh	hh	hh	hk	hk	kk	hk	hk	hk	hh	hh	hk	hk	hk	hk	hk	hh	hk	hk	hk	kk	hk	kk	kk	hk	hh	kk	hk	hk	hk	hh	hk	kk	hk
41994-G17466T	<hkxhk>	hh	hk	hk	hk	hk	hk	hk	hk	hk	hk	hh	hk	hk	hk	hk	hk	hk	hk	hk	hk	hk	hk	hk	hk	hk	hk	hh	hk	hk	hk	hk	hh	hk	hk	hk	hk	hk	hk	hk	hk	hk	hk	hk	hk	hk	hk	hk	hk
1735-C52147T	<hkxhk>	hk	hk	hh	hh	hk	hk	hh	hk	hk	hk	hk	hk	hk	hk	hk	hh	hh	hh	hk	hh	hk	hk	hk	hh	hh	hh	hh	hk	hk	hk	hk	hh	hh	hh	hk	kk	hk	kk	hk	hh	hh	kk	kk	hk	hh	hk	hk	hh
868-T226C	<hkxhk>	kk	hk	hk	hk	kk	hk	hk	kk	hh	kk	kk	kk	hk	kk	hh	kk	kk	hk	hk	hk	hh	hk	hk	hk	hk	hh	hk	hk	hk	hk	kk	hk	hk	kk	kk	kk	kk	kk	kk	hh	hk	kk	hk	kk	hh	kk	kk	kk
71-T159919C	<lmxll>	lm	lm	ll	lm	ll	lm	ll	ll	ll	ll	ll	ll	ll	ll	ll	ll	ll	ll	lm	ll	lm	ll	ll	ll	lm	ll	lm	lm	ll	ll	ll	lm	ll	lm	lm	lm	ll	ll	lm	ll	lm	ll	lm	ll	lm	lm	ll	ll
43426-A48381C	<hkxhk>	hk	kk	kk	hk	kk	kk	kk	kk	hk	hk	hk	hk	kk	kk	hk	kk	hk	hk	hk	hk	hk	hk	kk	kk	hk	hk	hk	hk	kk	hk	hk	hk	kk	kk	hk	hk	hk	hk	kk	hk	hk	hk	hk	hk	hk	hk	hk	kk
771-A267622C	<hkxhk>	hk	hh	hh	hh	hk	hk	hk	hh	hk	hk	hk	kk	hk	hh	hh	kk	hk	hk	kk	hk	kk	hk	hh	kk	hh	hk	hk	hk	hh	hh	hk	hk	hk	hk	hh	hk	hh	kk	hk	hk	hk	hk	kk	hk	hh	hh	hh	hk
41998-T51761C	<hkxhk>	hk	hh	hh	hk	hh	hh	hh	hh	hk	hk	hk	hk	hh	hh	hk	hh	hk	hk	hk	hk	hk	hk	hh	hh	hk	hk	hk	hk	hh	hk	hk	hk	hh	hh	hk	hk	hk	hk	hh	hk	hk	hk	kk	hk	hk	hk	kk	hh
621-A481950G	<hkxhk>	hk	hk	hk	hk	hk	kk	hh	hk	hk	hk	hk	hh	hk	hk	hk	hk	hk	hk	hk	hh	kk	hk	hk	hk	hk	hh	hk	hk	hh	hh	hh	hk	hk	hk	kk	hk	hk	hh	kk	hk	hk	hh	hk	hk	hk	kk	hh	hk
410-T138521A	<hkxhk>	hk	hk	hk	hk	hk	kk	hh	hk	hk	hk	hk	hh	hk	hk	hk	hk	hk	hk	hk	hh	kk	hk	hk	hk	hk	hh	hk	hk	hh	hh	hh	hk	hk	hk	kk	hk	hk	hh	kk	hk	hk	hh	hk	hk	hk	kk	hh	hk
1330-G48465A	<hkxhk>	hh	hk	hh	hh	hk	hk	hh	hk	hk	hk	hk	hk	hk	hk	hk	hh	hh	hh	hk	hh	hk	hk	hk	hh	hh	hh	hk	hk	hk	hk	hk	hh	hh	hh	hk	kk	hk	kk	hk	hh	hh	kk	kk	hk	hh	hk	hk	hh
914-G174290A	<hkxhk>	hh	hk	hk	kk	hk	hk	hk	hk	hh	kk	hk	hk	kk	hk	hk	kk	hk	hk	hk	hk	hk	hk	hk	hk	hk	hk	hk	hk	hk	hk	hh	hk	kk	kk	hh	hh	hk	hk	hh	hk	hk	hh	hk	hh	hh	hh	kk	hk
42516-C3190A	<nnxnp>	np	np	np	nn	nn	np	np	nn	nn	np	np	nn	nn	np	nn	nn	np	np	nn	nn	np	np	nn	nn	nn	np	np	nn	nn	np	nn	np	np	nn	nn	np	np	nn	nn	np	np	np	np	nn	np	np	np	nn
C20350-C293T	<hkxhk>	hk	hh	hh	hh	hk	hk	hk	hh	hk	hk	hk	kk	hh	hh	hh	hk	hk	hk	kk	hk	hk	hk	hh	hk	hh	hk	hk	hk	hh	hh	hk	hk	hk	hk	hh	hk	hh	kk	hk	hk	hk	hk	kk	hk	hh	hk	hk	hk
C30958-T1287G	<hkxhk>	hk	hk	hh	hk	hk	kk	hh	hh	hk	hh	hk	hh	hk	hk	hk	hh	hk	hk	hk	hh	hk	hk	hk	hk	hk	hk	hh	hk	hh	hk	hh	hk	hk	hh	kk	hk	hk	hh	hk	hh	hk	hh	kk	kk	kk	hk	hk	hk
204-T98661C	<hkxhk>	hk	kk	hk	hh	kk	hh	hk	hk	kk	kk	hk	hk	kk	hk	hh	hk	kk	hh	hk	hk	hh	hh	kk	kk	kk	hk	hh	hk	hk	hk	kk	hh	hh	hk	kk	hk	hk	hk	hk	hk	hh	hk	hk	hk	hh	hk	hk	hk
33192-G10033A	<hkxhk>	hh	kk	hk	hk	hk	hh	kk	kk	kk	hk	kk	kk	hk	hh	hk	kk	kk	hh	kk	hh	hk	hk	kk	kk	hk	hh	hk	hh	hh	hh	hk	hk	hk	hh	hk	hh	hh	kk	kk	hh	hk	hh	hk	hh	hk	hh	hh	hh
42402-T67279C	<lmxll>	lm	ll	lm	ll	lm	lm	ll	lm	ll	lm	ll	lm	lm	ll	lm	ll	ll	lm	ll	lm	ll	lm	ll	ll	lm	lm	lm	lm	lm	lm	ll	lm	lm	ll	lm	ll	ll	ll	lm	lm	ll	lm	ll	lm	ll	lm	ll	lm
640-T129196C	<nnxnp>	np	nn	np	np	np	np	nn	nn	nn	nn	nn	nn	nn	np	nn	nn	np	np	nn	np	nn	np	np	nn	np	nn	np	nn	nn	nn	np	np	np	np	nn	np	nn	np	nn	np	np	np	nn	nn	nn	nn	nn	nn
1222-C342214T	<hkxhk>	hk	hk	hk	hk	hh	hh	hh	hk	hk	hk	hk	hk	hk	hk	hk	hh	hk	hk	hk	hk	hk	hk	hh	hh	hk	hk	hk	hk	hh	hk	hk	hk	hh	hh	hk	hk	hk	hk	hh	hk	hk	hk	hk	hh	hk	hk	hk	hh
1104-C829T	<hkxhk>	hh	hk	hk	hk	hh	hh	hk	hk	kk	hk	hh	hh	hh	hh	hh	hh	hh	hk	hk	kk	hh	hk	hk	hk	hk	hk	hk	hk	hk	hk	hk	kk	hk	kk	kk	hk	hk	kk	hh	hk	kk	hk	hk	hh	hh	hk	kk	kk
522-A275074G	<hkxhk>	kk	hk	hk	hk	kk	hk	hk	hk	hk	hk	hk	hk	hk	hk	hk	hk	hk	hk	hk	hk	hk	hk	hk	hk	hk	hk	kk	hk	hk	hk	hk	kk	hk	hk	hk	hk	hk	hh	hk	hk	hk	hk	hh	hk	hk	hk	hk	hk
1004-C495594T	<lmxll>	ll	lm	lm	lm	lm	ll	lm	ll	ll	lm	ll	lm	lm	ll	ll	ll	lm	lm	ll	lm	lm	ll	lm	ll	lm	lm	lm	ll	ll	lm	lm	ll	ll	lm	lm	ll	ll	lm	lm	lm	ll	ll	lm	lm	lm	lm	lm	lm
101-T310214C	<hkxhk>	hh	kk	hk	kk	hk	hk	hk	hk	hk	hk	hk	hh	kk	hk	hk	hh	hh	hk	hk	hh	kk	hk	hk	hk	hh	hk	hh	hk	hk	hk	hh	hk	hk	hk	hk	hk	hh	hh	hh	kk	hk	hh	hk	hk	hk	hh	hk	hk
1108-T118740C	<hkxhk>	hh	hk	hk	hk	hk	hk	hk	hk	hk	hk	hh	hk	hk	hk	hk	hk	hk	hh	hk	hk	hk	hk	hk	hk	hh	hh	hh	hk	hk	hk	hk	hh	hk	hk	hk	hk	hk	hk	hh	hk	hk	hk	hk	hk	hk	hk	hh	hk
422-T290320C	<nnxnp>	nn	nn	nn	np	nn	np	nn	nn	nn	np	np	nn	np	nn	np	nn	nn	np	np	nn	nn	nn	np	np	np	nn	nn	nn	np	nn	np	nn	np	nn	nn	nn	nn	nn	nn	nn	nn	np	nn	np	nn	np	np	np
248-T117889C	<nnxnp>	np	np	np	np	np	np	nn	np	np	np	np	nn	nn	np	np	np	np	np	nn	np	nn	np	np	np	np	np	np	np	np	nn	nn	np	np	np	np	np	nn	np	np	nn	np	nn	np	nn	np	nn	nn	np
870-T178614A	<hkxhk>	kk	hk	kk	hh	kk	kk	hk	hh	hh	kk	hk	hk	hk	kk	hh	hh	hk	kk	hh	hk	hh	hh	hh	hh	hk	kk	kk	hk	hk	kk	hk	kk	kk	hk	hk	kk	hk	hh	hk	kk	hk	kk	hk	hk	hk	kk	hh	hk
1501-A45159T	<hkxhk>	kk	kk	kk	hk	kk	hk	hk	hk	hk	hk	hh	hh	hh	kk	kk	hk	hk	hh	hk	hk	kk	kk	kk	hk	kk	kk	hk	hk	hk	hk	kk	kk	hk	kk	hk	kk	kk	hk	hk	kk	kk	hh	hk	kk	hh	hk	hh	hk
348-C699444A	<hkxhk>	hh	kk	hk	kk	hk	hk	hk	hk	hk	hk	hk	hh	kk	hk	hk	hh	hh	hk	hk	hh	kk	hk	hk	hk	hh	hk	hh	hk	hk	hk	hh	hk	hk	hk	hk	hk	hh	hh	hh	kk	hk	hh	hk	hk	hk	hh	hk	hk
619-T644578C	<hkxhk>	kk	hk	hk	hk	kk	kk	hk	hk	hh	hk	hh	kk	hk	kk	kk	kk	kk	hk	hk	hh	hk	hk	hk	kk	kk	hk	hk	hk	hk	hk	kk	hk	hk	hk	hh	hk	hh	hh	hk	kk	hh	hk	hk	hk	kk	hk	hh	hk
1185-A145214T	<nnxnp>	np	np	np	np	nn	np	np	nn	nn	np	nn	nn	nn	np	nn	nn	np	np	nn	nn	np	np	nn	nn	nn	np	np	nn	np	np	nn	np	np	np	nn	np	np	nn	nn	np	np	np	np	np	np	np	np	nn
1031-A522397T	<hkxhk>	kk	hh	hk	hh	hk	hk	hk	hk	hk	hk	hk	kk	hh	hk	hk	kk	kk	hk	hk	kk	hh	hk	hk	hk	kk	hk	kk	hk	hk	hk	kk	hk	hk	hk	hk	hk	kk	kk	kk	hh	hk	kk	hk	hk	hk	kk	hk	hk
1881-C64462T	<lmxll>	lm	ll	lm	ll	lm	lm	ll	ll	ll	lm	ll	lm	lm	lm	ll	ll	ll	lm	ll	lm	ll	ll	ll	ll	lm	lm	lm	lm	lm	lm	lm	lm	lm	lm	lm	lm	ll	ll	lm	lm	ll	lm	ll	lm	ll	lm	ll	lm
819-T80065A	<hkxhk>	hk	hk	hk	hk	hk	--	hk	hk	hk	--	hk	--	hk	hk	hh	--	--	--	hh	--	hk	hk	--	hk	--	hk	--	hk	hk	hk	hk	hk	hk	--	--	hk	hk	--	--	hk	hk	hh	--	--	--	hk	hk	--
1037-T157227A	<hkxhk>	kk	hk	kk	hh	kk	kk	hk	hh	hh	kk	hk	hk	hk	kk	hh	hh	hk	kk	hh	hk	hh	hh	hh	hh	hk	kk	kk	hk	hk	kk	hk	kk	kk	hk	hk	kk	hk	hh	hk	kk	hk	kk	hk	hk	hk	kk	hh	hk
381-C508150G	<hkxhk>	hh	hk	hk	hk	hk	hh	hk	hh	kk	hk	kk	hh	hk	hk	hh	hh	hh	hk	hk	hk	hk	hk	hk	hh	hh	hk	hk	hk	hk	hk	hh	hk	hk	hh	kk	kk	kk	kk	hk	hh	hk	hk	kk	hk	hh	hk	kk	hk
42486-G51172A	<hkxhk>	kk	kk	kk	hk	kk	hk	hk	hk	hk	hk	hh	hh	hh	kk	kk	hk	hk	hh	hk	hk	kk	kk	kk	hk	kk	kk	hk	hk	hk	hk	kk	kk	hk	kk	hk	kk	kk	hk	hk	kk	kk	hh	hk	kk	hh	hk	hh	hk
40820-T32960A	<hkxhk>	kk	kk	hh	hk	kk	hk	hk	hk	hk	kk	hk	hh	hk	hk	kk	hk	kk	kk	hk	kk	hk	hk	kk	kk	hk	kk	kk	hk	hh	hk	kk	kk	hk	kk	hk	kk	hk	hk	hk	kk	hk	kk	hk	hk	hk	hk	hk	hk
43954-G79948A	<hkxhk>	kk	hk	hk	hk	hk	hh	hk	hk	hk	hk	hk	hh	hk	hk	kk	hk	hk	hh	kk	hk	hk	hk	hk	hk	hk	hk	hh	hk	hk	hh	hk	hk	hk	hh	hh	hk	hk	hh	hk	hk	hk	kk	hh	hh	hk	hk	hk	hk
358-C158710T	<hkxhk>	kk	hk	kk	hk	kk	hk	hk	kk	hh	kk	kk	kk	hk	kk	hh	kk	kk	hk	hk	hk	hh	hk	hk	hk	hk	hh	hk	hk	hk	hk	hk	hk	hk	kk	kk	kk	kk	kk	kk	hh	hk	hk	hk	kk	hh	kk	kk	kk
536-T78147C	<nnxnp>	nn	nn	np	nn	np	np	nn	np	np	np	np	nn	nn	np	np	np	np	np	nn	nn	np	np	nn	np	nn	nn	np	nn	nn	nn	nn	np	np	nn	np	nn	np	nn	np	np	nn	nn	nn	nn	nn	np	nn	nn
1324-A184815G	<nnxnp>	np	nn	np	nn	np	np	np	nn	nn	np	np	nn	np	nn	nn	np	np	np	nn	np	nn	nn	nn	nn	nn	np	np	nn	nn	np	nn	np	np	nn	nn	np	np	nn	nn	np	np	nn	nn	nn	np	np	nn	np
619-T1000116C	<hkxhk>	hh	hk	hk	hk	hk	hh	hk	hh	kk	kk	kk	hh	hk	hk	hk	hh	hh	hk	hk	hk	hk	hk	hk	hh	hh	hk	hk	hk	hk	hk	hh	hk	hk	hh	kk	kk	kk	kk	hk	hh	hk	hk	hk	hk	hh	hk	kk	hk
580-C572528T	<lmxll>	lm	ll	lm	ll	lm	lm	ll	ll	ll	lm	ll	lm	lm	lm	ll	ll	ll	lm	ll	lm	ll	ll	ll	ll	lm	lm	lm	lm	lm	lm	lm	lm	lm	lm	lm	lm	ll	ll	lm	lm	ll	lm	ll	lm	ll	lm	ll	lm
1222-G342216A	<hkxhk>	hk	hk	hk	hk	hh	hh	hh	hk	hk	hk	hk	hk	hk	hk	hk	hh	hk	hk	hk	hk	hk	hk	hh	hh	hk	hk	hk	hk	hh	hk	hk	hk	hh	hh	hk	hk	hk	hk	hh	hk	hk	hk	hk	hh	hk	hk	hk	hh
41974-A78477G	<hkxhk>	hh	kk	hk	kk	hk	hk	hk	hk	hk	hk	hk	hh	kk	hk	hk	hh	hh	hk	hk	hh	kk	hk	hk	hk	hh	hk	hh	hk	hk	hk	hh	hk	hk	hk	hk	hk	hh	hh	hh	kk	hk	hh	hk	hk	hk	hh	hk	hk
932-T122628A	<nnxnp>	nn	nn	np	nn	np	np	nn	np	np	np	np	nn	nn	np	np	np	np	np	nn	nn	np	np	nn	np	nn	nn	np	nn	nn	nn	nn	np	np	nn	np	nn	np	nn	np	np	nn	nn	nn	nn	nn	np	nn	nn
40390-T76270A	<hkxhk>	hk	kk	hk	hk	kk	hk	hk	kk	hk	hk	kk	hk	kk	hk	kk	hk	kk	hk	kk	kk	hk	kk	kk	kk	hh	kk	hk	hk	hh	kk	hk	kk	hk	hk	kk	hk	hk	hk	hk	kk	hk	hk	hk	hk	hk	hk	hh	hk
266-T125139A	<hkxhk>	hh	hk	kk	hk	hh	hk	hk	hk	hk	hh	hk	hk	hk	hh	hh	hk	hh	hh	hk	hh	hk	hk	hh	hh	hk	hk	hh	hk	kk	hk	hh	hk	hk	hh	hk	hh	hk	hh	hk	hk	hk	hh	hk	hk	hk	hk	hk	hk
471-C853263T	<lmxll>	lm	ll	lm	ll	lm	lm	ll	ll	ll	lm	ll	lm	lm	lm	ll	ll	ll	lm	ll	lm	ll	ll	ll	ll	lm	lm	lm	lm	lm	lm	lm	lm	lm	lm	lm	lm	ll	ll	lm	lm	ll	lm	ll	lm	ll	lm	ll	lm
1583-C875879T	<hkxhk>	hk	hk	hk	hk	hh	hh	hh	hh	hh	hk	hk	hk	hh	hh	hk	hh	hk	hk	hk	hk	hk	hk	hh	hh	hk	hk	hk	hk	hh	hk	hk	hk	hh	hh	hk	hk	hk	hk	hh	hk	hk	hk	hk	hk	hk	hk	hk	hh
556-C232769T	<hkxhk>	kk	hk	kk	hk	kk	hk	hk	kk	hh	kk	kk	kk	hk	kk	hh	kk	kk	hk	hk	hk	hh	hk	hk	hk	hk	hh	hk	hk	hk	hk	hk	hk	hk	kk	kk	kk	kk	kk	kk	hh	hk	hk	hk	kk	hh	kk	kk	kk
43150-G5701A	<hkxhk>	hk	hk	hk	hk	hk	hh	hk	hk	hk	hh	hk	hh	hk	hk	kk	hk	hh	hh	kk	hh	hk	hk	hh	hk	hh	hk	hh	hk	hk	hk	hk	hk	hk	hh	hh	hk	hk	hh	hh	hk	hk	kk	hh	hh	hh	hk	hk	hh
1492-A12800G	<hkxhk>	hk	hk	hh	hk	hk	kk	hh	hh	hk	hh	hk	hh	hk	hk	hk	hh	hk	hk	hk	hh	hk	hk	hk	hk	hk	hk	hh	hk	hh	hk	hh	hk	hk	hh	kk	hk	hk	hh	hk	hh	hk	hh	kk	kk	kk	hk	hk	hk
933-T363865C	<lmxll>	ll	lm	lm	lm	ll	lm	ll	lm	lm	ll	ll	lm	ll	lm	lm	ll	ll	ll	ll	lm	lm	lm	lm	lm	ll	lm	ll	lm	lm	lm	ll	lm	ll	lm	ll	lm	ll	ll	lm	lm	lm	lm	ll	ll	lm	ll	ll	ll
1492-A151764C	<hkxhk>	hk	hk	hh	hk	hk	kk	hh	hh	hk	hh	hk	hh	hk	hk	hk	hh	hk	hk	hk	hh	hk	hk	hk	hk	hk	hk	hh	hk	hh	hk	hh	hk	hk	hh	kk	hk	hk	hh	hk	hh	hk	hh	kk	hk	kk	hk	hk	hk
128-C539839T	<hkxhk>	hh	kk	hk	kk	hk	hk	hk	hk	hk	hk	hk	hh	kk	hk	hk	hh	hh	hk	hk	hh	kk	hk	hk	hk	hh	hk	hh	hk	hk	hk	hh	hk	hk	hk	hk	hk	hh	hk	hh	kk	hk	hh	hk	hk	hk	hh	hk	hk
77-T1135452C	<hkxhk>	kk	hk	hk	kk	hk	hk	kk	hk	hk	hk	hk	hk	hk	hk	hk	kk	kk	kk	hk	kk	hk	hk	hk	kk	kk	kk	hk	hk	hk	hk	hk	kk	kk	kk	hk	hh	hk	hh	hk	kk	kk	hh	hh	hk	kk	hk	hk	kk
493-C121011T	<hkxhk>	hk	hk	hk	hk	kk	kk	kk	hk	hk	hk	hk	hk	hk	hk	hk	kk	hk	hk	hk	hk	hk	hk	kk	kk	hk	hk	hk	hk	kk	hk	hk	hk	kk	kk	hk	hk	hk	hk	kk	hk	hk	hk	hk	kk	hk	hk	hk	kk
43024-G138507C	<hkxhk>	hk	kk	kk	hk	kk	kk	kk	kk	hk	hk	hk	hh	kk	kk	kk	hk	hk	hk	hh	hk	hk	hk	kk	hk	hk	hk	hk	hk	kk	hk	hk	hk	kk	kk	kk	hh	hk	hh	hk	hk	hk	hk	hh	hk	hk	hk	hh	hk
1258-T773212G	<hkxhk>	hh	hk	hh	hh	hk	hk	kk	hk	kk	kk	hk	kk	hk	hh	kk	hk	hk	hh	hk	hk	hk	hk	hk	hk	hk	kk	hk	kk	kk	hk	hk	hh	hk	hk	hk	hh	hk	hk	hk	hk	hk	hh	kk	kk	kk	hh	kk	hk
40388-G11416A	<hkxhk>	hh	hk	hk	hk	hk	hk	hk	hh	hk	hk	hk	hh	hk	hk	kk	hh	hh	hk	hk	hh	kk	hk	hh	hk	hk	hk	hh	hk	hk	hk	hh	hk	hk	hk	hh	hh	hh	hh	hh	kk	hk	hh	hk	hk	hk	hh	hk	hh
43616-C127671A	<hkxhk>	hh	hk	hk	hk	hk	hk	hk	hh	hk	hk	hk	hh	hk	hk	kk	hh	hh	hk	hk	hh	kk	hk	hh	hk	hk	hk	hh	hk	hk	hk	hh	hk	hk	hk	hk	hh	hh	hh	hh	kk	hk	hh	hk	hk	hk	hh	hk	hh
850-T136512C	<lmxll>	ll	lm	lm	lm	ll	lm	ll	lm	lm	ll	ll	lm	ll	lm	lm	ll	ll	ll	ll	lm	lm	lm	lm	lm	ll	lm	ll	lm	lm	lm	ll	lm	ll	lm	ll	lm	ll	ll	lm	lm	lm	lm	ll	ll	lm	ll	ll	ll
43034-C30643G	<hkxhk>	hk	kk	kk	hk	kk	kk	kk	kk	hk	hh	hk	hh	kk	kk	kk	hk	hk	hk	hh	hk	hk	hk	kk	hk	kk	hk	hk	hk	kk	hk	hk	hk	kk	kk	kk	hh	hk	hh	hk	hk	hk	hk	hh	hk	hk	hk	hh	hk
698-G34036A	<hkxhk>	hk	kk	hk	hk	kk	hk	hk	kk	hk	hk	kk	hk	hk	hk	kk	hk	kk	hk	kk	kk	hk	kk	kk	kk	hh	kk	hk	hk	hh	kk	hk	kk	hk	hk	kk	hk	hk	hk	kk	kk	hk	hk	hk	hk	hk	hk	hh	hk
304-A403683G	<hkxhk>	hk	hh	hh	hk	hh	hk	hk	hh	hk	hk	hh	hk	hk	hk	hk	hk	hh	hk	hk	hk	hk	hh	hk	hk	hk	hh	hk	hk	hk	hh	hk	hh	hk	hk	hh	hk	hh	hk	hh	hh	hk	hk	hk	hk	hk	hk	hk	hk
1354-G129670A	<hkxhk>	hh	hk	hh	hk	hh	hk	hh	hh	kk	hh	hh	hh	hk	hh	kk	hh	hh	hk	hk	hk	kk	hk	hk	hk	hk	kk	hk	hk	hk	hk	hk	hk	hk	hh	hh	hh	hh	hh	hh	kk	hk	hk	hk	hh	kk	hh	hh	hh
43244-A204243G	<hkxhk>	hk	hk	hk	hk	hh	hh	hh	hh	hh	hk	hk	hk	hh	hh	hk	hh	hk	hk	hk	hk	hk	hk	hh	hh	hk	hk	hk	hk	hh	hk	hk	hk	hh	hh	hk	hk	hk	hk	hh	hk	hk	hk	hk	hk	hk	hk	hk	hh
1881-G35257T	<nnxnp>	np	np	np	nn	nn	np	np	nn	nn	np	np	nn	nn	np	nn	nn	np	np	nn	nn	np	np	nn	nn	nn	np	np	nn	nn	np	nn	np	np	nn	nn	np	np	nn	nn	np	np	np	np	nn	np	np	np	nn
163-A155097C	<hkxhk>	kk	hk	hk	hk	kk	hh	hk	hk	hk	hk	hk	hh	hk	hk	kk	hk	hk	hh	kk	hk	hh	hk	hk	hk	hk	hk	hk	hk	hk	hk	hk	hk	hk	hh	hh	hk	hk	hh	hk	hk	hk	kk	hh	hh	hk	hk	hk	hk
493-A27404T	<hkxhk>	hh	hk	hh	hk	hh	hk	hh	hh	kk	hh	hh	hh	hk	hh	kk	hh	hh	hk	hk	hk	kk	hk	hk	hk	hk	kk	hk	hk	hk	hk	hk	hk	hk	hh	hh	hh	hh	hh	hh	kk	hk	hk	hk	hh	kk	hh	hh	hh
41982-A121851T	<hkxhk>	hk	kk	hk	hk	kk	hk	hk	kk	hk	hk	kk	hk	hk	hk	hk	hk	kk	hk	kk	hk	hk	kk	hk	kk	hk	kk	hk	hk	hh	kk	hk	kk	hk	hk	kk	hk	kk	hk	kk	kk	hk	hk	hk	hk	hk	hk	hh	hk
413-G516739A	<hkxhk>	hk	hh	hh	hh	hh	hk	hk	hk	hk	hk	hk	kk	hk	hk	hk	hk	hh	hh	hk	hk	hk	hk	hh	hk	hh	hh	hh	hk	hk	hk	hk	hk	hk	hh	hh	hk	kk	hh	hh	hk	hk	kk	hh	hk	hh	hk	hk	hk
625-C753926T	<hkxhk>	hh	hk	hk	hk	hk	hk	hk	hk	hh	hk	hh	hk	hk	hk	hk	hk	hk	hh	hk	hk	hk	hk	hk	hk	hk	hk	hh	hk	hk	hk	hk	hh	hk	hk	hk	hk	hk	hk	hk	hk	hk	hk	hk	hk	hk	hk	hk	hk
402-T590389C	<lmxll>	lm	ll	ll	ll	ll	ll	lm	ll	lm	ll	ll	lm	ll	lm	ll	lm	ll	ll	ll	lm	lm	ll	ll	ll	ll	ll	lm	lm	lm	ll	ll	ll	ll	lm	ll	lm	ll	lm	ll	ll	lm	lm	lm	ll	lm	ll	lm	ll
1583-A699270G	<nnxnp>	nn	nn	nn	np	np	np	nn	nn	nn	np	np	nn	np	nn	np	nn	np	np	np	nn	nn	nn	np	np	np	nn	nn	nn	np	nn	np	nn	np	nn	nn	nn	nn	nn	nn	nn	nn	np	nn	np	nn	np	np	np
592-G257429A	<hkxhk>	kk	kk	hk	hk	kk	hk	kk	hk	hk	hk	kk	hk	hk	hk	hh	kk	kk	kk	kk	hh	hk	hh	hk	hk	hk	hk	kk	hh	hk	hh	hk	hh	hk	hh	hk	hh	kk	kk	hh	hh	hh	hh	kk	hk	kk	hk	hk	kk
1503-T25766C	<hkxhk>	hh	hk	hh	hh	hk	hk	hh	hk	hk	hk	hk	hk	hk	hk	hk	hh	hh	hh	hk	hh	hk	hk	hk	hh	hh	hh	hk	hk	hk	hk	hk	hh	hh	hh	hk	kk	hk	kk	hk	hh	hh	kk	kk	hk	hh	hk	hk	hh
1795-T33700C	<hkxhk>	hh	hk	hk	--	hh	hh	hk	hk	kk	hk	hh	hh	hh	hh	hh	hh	hh	hk	hk	kk	hh	hk	hk	hk	hk	hk	hk	hk	hk	hk	hk	kk	hk	kk	kk	hk	hk	kk	hh	hk	kk	hk	hk	hh	hh	hk	kk	kk
41968-C59883T	<hkxhk>	kk	hk	hk	hk	hk	hk	hk	hk	hk	hk	kk	hk	hk	hk	hk	hk	hk	hk	hk	hk	hk	hk	hk	hk	hk	hk	kk	hk	hk	hk	hk	kk	hk	hk	hk	hk	hk	hk	hk	hk	hk	hk	hk	hk	hk	hk	hk	hk
1899-C264940A	<hkxhk>	kk	hk	hk	hh	hk	hk	hk	hk	kk	hh	hk	hk	hh	hk	hk	--	hk	hk	hk	hk	hk	hk	hk	hk	hk	hk	hk	hk	hk	hk	kk	hk	hh	hh	kk	kk	hk	hk	kk	hk	hk	kk	hk	kk	kk	kk	hh	hk
41982-T124808C	<hkxhk>	hk	hh	hk	hk	hh	hk	hk	hh	hk	hk	hh	hk	hk	hk	hk	hk	hh	hk	hh	hk	hk	hh	hk	hh	hk	hh	hk	hk	kk	hh	hk	hh	hk	hk	hh	hk	hh	hk	hh	hh	hk	hk	hk	hk	hk	hk	kk	hk
351-T604754C	<hkxhk>	hh	hk	hh	hh	hk	hk	kk	hk	kk	hk	hk	kk	hk	hh	kk	hk	hk	hh	hk	hk	hk	hk	hk	hk	hk	kk	hk	kk	kk	hk	hh	hh	hk	hk	hk	hh	hk	hk	hk	hk	hh	hh	kk	kk	kk	hh	kk	hk
334-T248486C	<lmxll>	ll	lm	lm	lm	lm	ll	lm	ll	ll	ll	ll	ll	lm	ll	ll	ll	lm	lm	lm	ll	lm	ll	lm	ll	lm	lm	lm	ll	ll	lm	lm	ll	ll	lm	lm	ll	ll	lm	lm	lm	ll	ll	lm	lm	lm	lm	lm	ll
41064-C38981T	<hkxhk>	hk	hk	hk	hk	kk	kk	hh	hk	hk	hk	hk	hh	hh	hk	hk	hk	hk	hk	hk	hh	kk	hk	hh	kk	hk	hh	kk	hk	hk	hh	hh	kk	hk	hk	kk	hk	hk	hh	kk	hk	hk	hh	hk	hh	hk	kk	hh	hh
334-G373404C	<hkxhk>	hk	hh	hh	hh	hh	hk	hk	hk	hk	hk	hk	kk	hk	hk	hk	hk	hh	hh	hk	hk	hk	hk	hh	hk	hh	hh	hh	hk	hk	hk	hk	hk	hk	hh	hh	hk	kk	hh	hh	hk	hk	kk	hh	hk	hh	hk	hk	hk
962-A928641G	<hkxhk>	hh	hk	hk	hk	hk	hk	hk	hk	hh	kk	hk	hk	kk	hk	kk	kk	hk	hh	hk	hk	hk	hk	hk	hh	hk	hk	hk	hk	hk	hk	hh	hk	kk	kk	hh	hh	hk	hk	hk	hk	hk	hh	hk	hh	hh	hh	kk	hk
678-A703141G	<hkxhk>	kk	hk	hk	hk	hk	hk	hk	hk	hk	hk	kk	hk	hk	hk	hk	hk	hk	kk	hk	hk	hk	hk	hk	hk	kk	kk	kk	hk	hk	hk	hk	kk	hk	hk	hk	hk	hk	hk	kk	hk	hk	hk	hk	hk	hk	hk	kk	hk
1795-C19951T	<hkxhk>	kk	hk	hk	hk	kk	kk	hk	hk	hh	hk	kk	kk	kk	kk	kk	kk	kk	hk	hk	hh	kk	hk	hk	hk	hk	hk	hk	hk	hk	hk	hk	hh	hk	hh	hh	hk	hk	hh	kk	hk	hh	hk	hk	kk	kk	hk	hh	hh
532-C47139T	<nnxnp>	np	nn	nn	np	nn	np	nn	nn	nn	nn	nn	nn	nn	np	np	nn	nn	np	--	np	np	np	nn	nn	nn	np	np	np	np	np	nn	np	np	np	nn	np	np	nn	nn	np	np	np	np	np	np	np	np	np
321-T272594A	<nnxnp>	np	nn	nn	np	nn	np	nn	nn	nn	nn	nn	nn	nn	np	np	nn	nn	np	nn	np	np	np	nn	nn	nn	np	np	np	np	np	nn	np	np	np	nn	np	np	nn	nn	np	np	np	np	np	np	np	np	np
1599-G12762A	<hkxhk>	hh	hk	hk	hk	hk	hk	hk	hk	hh	kk	hk	hk	kk	hk	hk	kk	hk	hk	hk	hk	hk	hk	hk	hh	hk	hk	hk	hk	hk	hk	hh	hk	kk	kk	hh	hh	hk	hk	hk	hk	hk	hh	hk	hh	hh	hh	kk	hk
1121-T91024C	<lmxll>	lm	lm	ll	lm	ll	lm	ll	ll	ll	ll	ll	ll	ll	ll	ll	ll	ll	ll	lm	ll	lm	ll	ll	ll	lm	ll	ll	lm	ll	ll	ll	ll	ll	lm	lm	lm	ll	ll	lm	ll	lm	ll	lm	ll	lm	lm	ll	lm
192-A727965G	<hkxhk>	kk	hk	hk	hk	kk	hk	hk	kk	hh	kk	kk	kk	hk	kk	hh	kk	kk	hk	hk	hk	hh	hk	hk	hk	hk	hh	hk	hk	hk	hk	kk	hk	hk	kk	kk	kk	kk	kk	kk	hh	hk	kk	hk	kk	hh	kk	kk	kk
41416-T91596C	<hkxhk>	kk	hh	hk	hh	hk	hk	hk	hk	hk	hk	hk	kk	hh	hk	hk	kk	kk	hk	hk	kk	hh	hk	hk	hk	kk	hk	kk	hk	hk	hk	kk	hk	hk	hk	hk	hk	kk	kk	kk	hh	hk	kk	hk	hk	hk	kk	hk	hk
42684-C117024T	<hkxhk>	hk	hk	hk	hk	hk	kk	hh	hh	hk	hk	hk	hh	hk	hk	hh	hk	hk	hk	hk	hh	kk	hk	hk	hk	hk	hk	hh	hk	hh	hk	hh	hk	hk	hk	kk	hk	hk	hh	kk	hh	hk	hh	hk	kk	kk	hk	hk	hk
142-C1002148T	<hkxhk>	hk	hk	hk	hk	hk	kk	hk	hk	hk	hk	hk	kk	hk	hk	hh	hk	kk	kk	hh	kk	hk	hk	kk	hk	kk	hk	kk	hk	hk	kk	hk	hk	hk	kk	kk	hk	hk	kk	kk	hk	hk	hh	kk	kk	kk	hk	hk	kk
44098-C45733T	<hkxhk>	hk	kk	kk	kk	hk	hk	hk	kk	hk	hk	hk	hh	hk	kk	kk	hk	hk	hk	hh	hk	hk	hk	kk	hh	kk	hk	hk	hk	kk	kk	hk	hk	hk	hk	kk	hk	kk	hh	hk	hk	hk	hk	hh	hk	kk	kk	kk	hk
336-G302962T	<hkxhk>	kk	hk	kk	kk	hk	hk	hh	hk	hh	hh	hk	hh	hk	kk	hh	hk	hk	kk	hk	hk	hk	hk	hk	hk	hk	hh	hk	hh	hh	hk	hk	kk	hk	hk	hk	kk	hk	hk	hk	hk	hk	kk	hh	hh	hh	kk	hh	hk
1599-C538171T	<hkxhk>	hh	hk	hk	hk	hk	hk	hk	hk	hh	kk	hk	hk	kk	hk	kk	kk	hk	hh	hk	hk	hk	hk	hk	hh	hk	hk	hk	hk	hk	hk	hh	hk	kk	kk	hh	hh	hk	hk	hk	hk	hk	hh	hk	hh	hh	hh	kk	hk
1769-A71180C	<hkxhk>	hk	hk	kk	hk	hk	hh	kk	kk	hk	kk	hk	kk	hk	hk	hk	kk	hk	hk	hk	kk	hk	hk	hk	hk	hk	hk	kk	hk	kk	hk	kk	hk	hk	kk	hh	hk	hk	kk	hk	kk	hk	kk	hh	hh	hh	hk	hk	hk
37460-A29515G	<hkxhk>	kk	hh	hk	hh	hk	hk	hk	hk	hk	hk	hk	kk	hh	hk	hk	hk	kk	hk	hk	kk	hk	hk	hk	hk	kk	hk	kk	hk	hk	hk	kk	hk	hk	hk	hk	hk	kk	hk	kk	hk	hk	kk	hk	kk	kk	kk	hk	hk
500-A116804G	<hkxhk>	hh	hk	hk	hk	hk	kk	hk	hk	hk	hk	hk	kk	hk	hk	hh	hk	hk	kk	hh	hk	hk	hk	hk	hk	hk	hk	kk	hk	hk	kk	hk	hk	hk	kk	kk	hk	hk	kk	hk	hk	hk	hh	kk	kk	hk	hk	hk	hk
43442-T165768C	<hkxhk>	hk	hk	hk	hk	hk	kk	hk	hk	hk	kk	hk	kk	hk	hk	hk	hk	kk	kk	hh	kk	hk	hk	kk	hk	kk	kk	kk	hk	hk	hk	hk	hk	hk	kk	kk	hk	hk	kk	kk	hk	hk	hh	kk	hk	kk	hk	hk	kk
583-A706947T	<hkxhk>	kk	hk	kk	hh	kk	kk	hk	hh	hh	kk	hk	hk	hk	kk	hh	hh	hk	kk	hh	hk	hh	hh	hh	hh	hk	kk	kk	hk	hk	kk	hk	kk	kk	hk	hk	kk	hk	hh	hk	kk	hk	kk	hk	hk	hk	kk	hh	hk
368-C373544A	<hkxhk>	hk	hk	hk	hk	hk	kk	hh	hk	hk	hk	hk	hh	hk	hk	hk	hk	hk	hk	hk	hh	kk	hk	hh	hk	hk	hh	hk	hk	hh	hh	hh	hk	hk	hk	kk	hk	hk	hh	kk	hk	hk	hh	hk	hk	hk	kk	hh	hk
41812-G77207T	<hkxhk>	hk	hk	kk	kk	hk	hk	kk	hk	hk	hk	hk	hk	hk	hk	hk	kk	kk	kk	hk	kk	hk	hk	hk	kk	kk	kk	hk	hk	hk	hk	hk	kk	kk	kk	hk	hh	hk	hh	hk	kk	kk	hh	hh	hk	kk	hk	hk	kk
1890-A121330G	<hkxhk>	kk	kk	hk	hk	kk	hk	hk	hk	hk	hk	hh	hh	hh	kk	hk	kk	hk	hk	hk	hk	hk	hk	kk	hk	kk	kk	hk	kk	hk	hk	kk	kk	hk	hk	hh	kk	kk	hk	hh	kk	kk	hk	hh	hk	hk	kk	kk	hk
39884-C5114T	<hkxhk>	hk	hh	hh	hh	hh	hk	hk	hk	hk	hk	hk	kk	hk	hk	hk	hk	hh	hh	hk	hk	hk	hk	hh	hk	hh	hh	hh	hk	hk	hk	hk	hk	hk	hh	hh	hk	kk	hh	hh	hk	hk	kk	hh	hk	hh	hk	hk	hk
1583-T90308C	<hkxhk>	hk	hh	hh	hh	hh	hk	hk	hk	hk	hh	hk	hh	hk	hk	hk	hk	hh	hh	kk	hh	hk	hk	hh	hk	hh	hh	hh	hk	hk	hk	hk	hk	hk	hh	hh	hk	kk	hh	hh	hk	hk	kk	hh	hk	hh	hk	hk	hh
1116-C154633A	<nnxnp>	np	nn	nn	np	nn	np	nn	nn	nn	nn	nn	nn	nn	np	np	nn	nn	np	nn	np	np	np	nn	nn	nn	np	np	np	np	np	nn	np	np	np	nn	np	np	nn	nn	np	np	np	np	np	np	np	np	np
305-G385593A	<hkxhk>	hh	hk	hh	hh	hk	hk	hh	hk	hk	hk	hk	hk	hk	hk	hk	hh	hh	hh	hk	hh	hk	hk	hk	hh	hh	hh	hk	hk	hk	hk	hk	hh	hh	hh	hk	kk	hk	kk	hk	hh	hh	kk	kk	hk	hh	hk	hk	hh
168-C462758T	<hkxhk>	kk	hk	hk	hk	hk	hk	hk	hk	kk	hh	hk	hk	hh	hk	hk	hh	hk	hk	hk	hk	hk	hk	hk	hk	hk	hk	hk	hk	hk	hk	kk	hk	hh	hh	kk	kk	hk	hk	hk	hk	hk	kk	hk	kk	kk	kk	hh	hk
35538-C18792T	<hkxhk>	hh	hk	hk	hk	hk	hk	hk	hk	hk	hk	hh	hk	hk	hk	hk	hk	hk	hh	hk	hk	hk	hk	hk	hk	hk	hk	hh	hk	hk	hk	hk	hh	hk	hk	hk	hk	hk	hk	hk	hk	hk	hk	hk	hk	hk	hk	hk	hk
443-A250097T	<hkxhk>	hk	hk	hk	hk	hk	hk	hk	hk	hk	hk	hk	hk	hk	hk	hk	hk	hk	hk	hk	hk	hk	hk	hk	hk	hk	hk	hk	hk	hk	hk	hk	--	hk	hk	hk	hk	hk	hk	hk	hk	hk	hk	--	hk	hk	hk	hk	hk
1366-A134967T	<hkxhk>	hk	hk	hh	hh	hk	hk	hh	hk	hk	hk	hk	hk	hk	hk	hk	hh	hh	hh	hk	hh	hk	hk	hk	hh	hh	hh	hk	hk	hk	hk	hk	hh	hh	hh	hk	kk	hk	kk	hk	hh	hh	kk	kk	hk	hh	hk	hk	hh
718-C66987G	<hkxhk>	hk	hk	hk	hk	hk	hh	hk	hk	hk	hh	hk	hh	hk	hk	kk	hh	hh	hh	kk	hh	hk	hk	hh	hk	hh	hh	hh	hk	hk	hk	hk	hk	hk	hh	hh	hk	hk	hh	hh	hk	hk	kk	hh	hk	hh	hk	hk	hh
150-A337617G	<hkxhk>	hk	hk	hk	hh	kk	hh	hk	hk	kk	kk	hk	hk	kk	hk	hh	hk	kk	hk	hk	hk	hh	hh	hk	hk	kk	hk	hh	hk	hk	hk	kk	hh	hh	hk	kk	hk	hk	hk	hk	hk	hh	hk	hk	hk	hh	hk	hk	hk
36158-G23406T	<hkxhk>	hk	kk	kk	hk	kk	kk	kk	kk	hk	hk	hk	hk	kk	kk	kk	hk	hk	hk	hk	hk	hk	hk	kk	kk	hk	hk	hk	hk	--	hk	hk	hk	kk	kk	kk	hk	hk	hk	kk	hk	hk	hk	hk	hk	hk	hk	hk	--
257-T1002059C	<nnxnp>	np	np	np	nn	np	np	np	nn	nn	np	np	nn	nn	np	nn	nn	np	np	nn	nn	nn	nn	nn	nn	nn	np	np	nn	nn	np	nn	np	np	nn	nn	np	np	nn	nn	np	np	np	np	nn	np	np	nn	nn
40856-T45280A	<hkxhk>	kk	kk	kk	hk	kk	hk	hk	hk	hk	hk	hh	hh	hh	kk	kk	hk	hk	hh	hk	hk	kk	hk	kk	hk	kk	kk	hk	hk	hk	hk	kk	kk	hk	hk	hk	kk	kk	hk	hk	kk	kk	hh	hk	kk	hk	hk	hh	hk
1492-A2607G	<hkxhk>	hk	hk	hh	hk	hk	kk	hh	hh	hk	hh	hk	hh	hk	hk	hk	hh	hk	hk	hk	hh	hk	hk	hk	hk	hk	hk	hh	hk	hh	hk	hh	hk	hk	hh	kk	hk	hk	hh	hk	hh	hk	hh	kk	kk	kk	hk	hk	hk
1385-T207417A	<hkxhk>	hk	kk	hk	hk	kk	hk	hk	kk	hk	hk	kk	hk	hk	hk	hk	hk	kk	hk	kk	hk	hk	kk	hk	kk	hk	kk	hk	hk	hk	kk	hk	kk	hk	hk	kk	hk	kk	hk	kk	kk	hk	hk	hk	hk	hk	hk	hh	hk
140-T608311G	<hkxhk>	kk	hk	kk	kk	hk	hk	hh	hk	hh	hh	hk	hh	hk	kk	hh	hk	hk	kk	hk	hk	hk	hk	hk	hk	hk	hh	hk	hh	hh	hk	hk	kk	hk	hk	hk	kk	hk	hk	hk	hk	hk	kk	hh	hh	hh	kk	hh	hk
1862-T254299G	<hkxhk>	kk	hk	hk	hk	hk	hk	hk	hk	kk	hh	hk	hk	hh	hk	hh	hh	hk	kk	hk	hk	hk	hk	hk	kk	hk	hk	hk	hk	hk	hk	kk	hk	hh	hh	kk	kk	hk	hk	hk	hk	hk	kk	hk	kk	kk	kk	hh	hk
1391-G148139C	<hkxhk>	hh	hk	hk	hk	hk	hk	hk	hk	hh	kk	hk	hk	kk	hk	kk	kk	hk	hh	hk	hk	hk	hk	hk	hh	hk	hk	hk	hk	hk	hk	hh	hk	kk	kk	hh	hh	hk	hk	hk	hk	hk	hh	hk	hh	hh	hh	kk	hk
393-A9383T	<hkxhk>	hk	hh	hh	hk	hh	hk	hk	hh	hk	hk	hk	hk	hk	hk	hk	hk	hk	hk	hk	hk	hk	hh	hk	hk	hk	hh	hk	hk	hk	hh	hk	hh	hk	hk	hh	hk	hh	hk	hh	hh	hk	hk	hk	hk	hk	hk	hk	hk
1232-A118120G	<hkxhk>	hk	hk	hk	hk	kk	kk	kk	kk	kk	hk	hk	hk	kk	kk	hk	kk	hk	hk	hk	hk	hk	hk	kk	kk	hk	hk	hk	hk	kk	hk	hk	hk	kk	kk	hk	hk	hk	hk	kk	hk	hk	hk	hk	hk	hk	hk	hk	kk
165-T180032A	<hkxhk>	kk	hk	kk	kk	hk	hk	kk	hk	hk	hk	hk	hk	hk	hk	hk	kk	kk	kk	hk	kk	hk	hk	hk	kk	kk	kk	hk	hk	hk	hk	hk	kk	kk	kk	hk	hh	hk	hh	hk	kk	kk	hh	hh	hk	kk	hk	hk	kk
1000-G281177A	<hkxhk>	kk	hk	kk	hh	hk	kk	hk	hh	hh	kk	hk	hk	hk	kk	hh	hk	hk	kk	hk	hk	hk	hk	hh	hh	hk	kk	kk	hk	hk	kk	hk	kk	kk	hk	hk	kk	hk	hh	hk	kk	hk	kk	hk	hk	hk	kk	hk	hk
432-A595712C	<hkxhk>	hh	kk	hk	kk	hk	hk	hk	hk	hk	hk	hk	hh	kk	hk	hk	hh	hh	hk	hk	hh	kk	hk	hk	hk	hh	hk	hh	hk	hk	hk	hh	hk	hk	hk	hk	hk	hh	hk	hh	hk	hk	hh	hk	hk	hh	hh	hk	hk
354-T787965C	<hkxhk>	hk	hk	hk	hk	hk	hh	kk	kk	hk	hk	hk	kk	hk	hk	kk	hk	hk	hk	hk	kk	hh	hk	hk	hk	hk	hk	kk	hk	kk	hk	kk	hk	hk	hk	hh	hk	hk	kk	hh	kk	hk	kk	hk	hh	hh	hk	hk	hk
1525-C98482T	<hkxhk>	kk	hk	hk	hk	kk	kk	hk	hk	hh	hk	kk	kk	kk	kk	kk	kk	kk	hk	hk	hh	kk	hk	hk	hk	hk	hk	hk	hk	hk	hk	hk	hh	hk	hh	hh	hk	hk	hh	kk	hk	hh	hk	hk	kk	kk	hk	hh	hh
41242-G67725A	<hkxhk>	kk	hk	kk	hh	kk	kk	hk	hh	hh	kk	hk	hk	hk	kk	hh	hh	hk	kk	hh	hk	hh	hh	hh	hh	hk	kk	kk	hk	hk	kk	hk	kk	kk	hk	hk	kk	hk	hh	hk	kk	hk	kk	hk	hk	hk	kk	hh	kk
547-G555834A	<hkxhk>	hh	hk	hk	hk	hh	hk	hk	hh	kk	hk	hk	hh	hk	hh	kk	hh	hh	hk	hk	hk	kk	hk	hk	hk	hk	hk	hk	hk	hk	hk	hh	hk	hk	hk	hh	hh	hh	hh	hh	kk	hk	hh	hk	hh	kk	hh	hh	hh
1780-T288882C	<hkxhk>	hk	hk	hh	hh	hk	hk	hh	hk	hk	hk	hk	hk	hk	hk	hk	hh	hh	hh	hk	hh	hk	hk	hk	hh	hh	hh	hh	hk	hk	hk	hk	hh	hh	hh	hk	kk	hk	kk	hk	hh	hh	kk	kk	hk	hh	hk	hk	hh
1309-T265494C	<hkxhk>	hk	hk	hk	hk	hh	hh	hh	hk	hk	hk	hk	hk	hk	hk	hk	hh	hk	hk	hk	hk	hk	hk	hh	hh	hk	hk	hk	hk	hh	hk	hk	hk	hh	hh	hk	hk	hk	hk	hh	hk	hk	hk	hk	hh	hk	hk	hk	hh
1132-T586556C	<nnxnp>	np	np	np	np	nn	np	nn	nn	nn	nn	nn	nn	nn	np	np	np	np	np	np	np	nn	np	np	nn	np	np	np	np	nn	np	np	np	np	np	nn	np	np	np	nn	np	nn	np	nn	nn	nn	nn	np	nn
890-A230150G	<nnxnp>	np	np	np	np	np	np	nn	np	np	np	np	nn	nn	np	np	np	np	np	nn	np	nn	np	np	np	np	np	np	np	np	nn	nn	np	np	np	np	np	nn	np	np	nn	np	nn	np	nn	np	nn	nn	np
1836-T763319G	<hkxhk>	hk	hk	hk	hk	hh	hh	hh	hk	hk	hk	kk	hk	hk	hk	kk	hh	hk	hk	hk	hk	hk	hk	hk	hk	hk	hk	hk	hk	hh	hk	hk	hh	hk	hh	hk	hk	hk	hk	hh	hk	hk	hk	hk	hh	hk	hk	hk	hh
1492-T253526C	<hkxhk>	hh	hk	hk	hk	hk	kk	hk	hk	hk	hk	hk	kk	hk	hk	hh	hk	hk	kk	hh	hk	hk	hk	hk	hk	hk	hk	kk	hk	hk	kk	hk	hk	hk	kk	kk	hk	hk	kk	kk	hk	hk	hh	hk	kk	hk	hk	hk	hk
335-C215407T	<lmxll>	lm	ll	ll	ll	ll	ll	lm	ll	lm	ll	ll	lm	ll	lm	ll	lm	lm	ll	lm	lm	lm	ll	ll	ll	ll	ll	lm	lm	ll	ll	ll	ll	ll	lm	ll	lm	ll	lm	ll	ll	lm	lm	lm	ll	lm	ll	ll	lm
1780-C217814T	<hkxhk>	hk	hk	hh	hh	hk	hk	hh	hk	hk	hk	hk	hk	hk	hk	hk	hh	hh	hh	hk	hh	hk	hk	hk	hh	hh	hh	hh	hk	hk	hk	hk	hh	hh	hh	hk	kk	hk	kk	hk	hh	hh	kk	kk	hk	hh	hk	hk	hh
1893-T131175C	<lmxll>	lm	ll	ll	ll	lm	ll	ll	ll	ll	lm	ll	ll	lm	lm	ll	ll	ll	lm	ll	lm	ll	ll	ll	ll	lm	lm	ll	lm	lm	lm	lm	ll	ll	lm	lm	lm	lm	ll	ll	lm	ll	lm	ll	lm	ll	lm	lm	lm
41812-G68536A	<hkxhk>	hk	hk	kk	kk	hk	hk	kk	hk	hk	hk	hk	hk	hk	hk	hk	kk	kk	kk	hk	kk	hk	hk	hk	kk	kk	kk	hk	hk	hk	hk	hk	kk	kk	kk	hk	hh	hk	hh	hk	kk	kk	hh	--	hk	kk	hk	hk	kk
509-A325585G	<hkxhk>	hk	hh	hk	hk	hh	hk	hk	hh	hk	hk	hh	hk	hh	hk	hh	hk	hh	hk	hh	hh	hk	hh	hh	hh	kk	hh	hk	hk	kk	hh	hk	hh	hk	hk	hk	hk	hk	hk	hk	hh	hk	hk	hk	hk	hk	hk	kk	hk
156-C224997A	<hkxhk>	hk	kk	kk	hk	kk	kk	kk	kk	hk	hk	hk	hh	kk	kk	kk	hk	hk	hk	hh	hk	hk	hk	kk	hk	hk	hk	hk	hk	kk	hk	hk	hk	kk	kk	kk	hh	hk	hh	hk	hk	hk	hk	hh	hk	hk	hk	hh	hk
975-C103613T	<hkxhk>	kk	hk	hk	hk	hk	hk	kk	kk	hh	hk	hh	kk	hk	hk	kk	kk	kk	hk	hk	hk	hk	hk	hh	kk	kk	hk	hk	hk	hk	kk	kk	kk	hk	kk	hh	hh	hh	hh	hk	kk	hk	hk	hh	hk	kk	kk	hk	hk
1004-G617734A	<hkxhk>	hk	kk	kk	hk	kk	kk	kk	kk	hk	hk	hk	hk	kk	kk	hk	kk	hk	hk	hk	hk	hk	hk	kk	kk	hk	hk	hk	hk	kk	hk	hk	hk	kk	kk	hk	hk	hk	hk	kk	hk	hk	hk	hk	hk	hk	hk	hk	kk
485-C149410T	<hkxhk>	kk	hk	hk	hk	kk	hk	hk	hk	hk	hk	hk	hk	hk	hk	hk	hk	hk	hk	hk	hk	hk	hk	hk	hk	hk	hk	kk	hk	hk	hk	hk	kk	hk	hk	hk	hk	hk	hh	hk	hk	hk	hk	hh	hk	hk	hk	hk	hk
53-G357879C	<hkxhk>	hh	hk	hh	hh	hk	hk	kk	hk	kk	kk	hk	kk	hk	hh	kk	hk	hk	hh	hk	hk	hk	hk	hk	hk	hk	kk	hk	kk	kk	hk	hk	hh	hk	hk	hk	hh	hk	hk	hk	hk	hk	hh	kk	kk	kk	hh	kk	hk
1584-G113150A	<hkxhk>	hk	kk	hk	kk	kk	hk	hk	kk	hk	kk	kk	hh	kk	hk	kk	hk	kk	hk	kk	kk	hk	kk	kk	kk	hh	kk	hk	hk	hh	hk	hk	kk	hk	kk	hk	hk	hk	hk	hk	kk	hk	hk	kk	hk	hk	hk	hh	hk
79-A626832T	<hkxhk>	hk	kk	kk	hk	kk	kk	kk	kk	hk	hk	hk	hk	kk	kk	kk	hk	hk	hk	hh	hk	hk	hk	kk	kk	hk	hk	hk	hk	kk	hk	hk	hk	kk	kk	kk	hk	hk	hk	kk	hk	hk	hk	hh	hk	hk	hk	hh	kk
43574-C42733A	<hkxhk>	hh	hk	hh	hk	hh	hk	hh	hh	kk	hh	hh	hh	hk	hh	kk	hh	hh	hk	hk	hk	kk	hk	hk	hk	hk	kk	hk	hk	hk	hk	hk	hk	hk	hh	hh	hh	hh	hh	hh	kk	hk	hk	hk	hh	kk	hh	hh	hh
C28536-G2064A	<hkxhk>	hh	kk	hk	kk	hk	hk	hk	hk	hk	hk	hk	hh	kk	hk	hk	hh	hh	hk	hk	hh	kk	hk	hk	hk	hh	hk	hh	hk	hk	hk	hh	hk	hk	hk	hk	hk	hh	hk	hh	kk	hk	hh	hk	hk	hk	hh	hk	hk
1131-A48257G	<nnxnp>	np	nn	nn	np	nn	np	nn	nn	nn	nn	nn	nn	nn	np	np	nn	nn	np	nn	np	np	np	nn	nn	nn	np	np	np	np	np	nn	np	np	np	nn	np	np	nn	nn	np	np	np	np	np	np	np	np	np
41530-T1264A	<hkxhk>	hk	hk	hk	kk	hh	kk	hk	hk	hh	hh	hk	hk	hh	hk	kk	hk	hh	hk	hk	hk	kk	kk	hk	hk	hh	hk	kk	hk	hk	hk	hh	kk	kk	hk	hh	hk	hk	hk	hk	hk	kk	hk	kk	hk	kk	hk	hk	hk
1539-T4394C	<hkxhk>	hk	hk	hk	hk	hk	hh	hk	hk	hk	hh	hk	hh	hk	hk	kk	hh	hh	hh	--	hh	hk	hk	hh	hk	hh	hh	hh	hk	hk	hk	hk	hk	hk	hh	hh	hk	hk	hh	hh	hk	hk	kk	hh	hk	hh	hk	hk	hh
70-T170048C	<hkxhk>	hk	hk	hh	hh	hk	hk	hh	hk	hk	hk	hk	hk	hk	hk	hk	hh	hh	hh	hk	hh	hk	hk	hk	hh	hh	hh	hk	hk	hk	hk	hk	hh	hh	hh	hk	kk	hk	kk	hk	hh	hh	kk	kk	hk	hh	hk	hk	hh
41982-T119487G	<hkxhk>	hk	hh	hk	hk	hh	hk	hk	hh	hk	hk	hh	hk	hk	hk	hk	hk	hh	hk	hh	hk	hk	hh	hk	hh	hk	hh	hk	hk	kk	hh	hk	hh	hk	hk	hh	hk	hh	hk	hh	hh	hk	hk	hk	hk	hk	hk	kk	hk
1362-A821027C	<hkxhk>	hh	hk	hk	kk	hk	hk	hk	hk	hh	kk	hk	hk	kk	hk	hk	kk	hk	hk	hk	hk	hk	hk	hk	hk	hk	hk	hk	hk	hk	hk	hh	hk	kk	kk	hh	hh	hk	hk	hh	hk	hk	hh	hk	hh	hh	hh	kk	hk
43-A277393C	<hkxhk>	hk	hk	hk	hk	hk	hh	kk	kk	hk	hk	hk	kk	hk	hk	kk	hk	hk	hk	hh	kk	hh	hk	hk	hk	hk	hk	kk	hk	kk	hk	kk	hk	hk	hk	hh	hk	--	kk	hh	kk	hk	kk	--	hh	hh	hk	hk	hk
1083-G230691A	<hkxhk>	hk	hk	hk	hk	hk	hk	hk	hk	hk	hk	hk	hk	hk	hk	hk	hk	hk	hk	hk	hk	hk	hk	hk	hk	hh	hk	hk	hk	hh	hk	hk	hk	hh	hk	hk	hk	hk	hk	hk	hk	hk	hk	hk	hk	hk	hk	hk	hk
277-T15293G	<hkxhk>	hk	hh	hh	hk	hh	hk	hk	hh	hk	hk	hh	hk	hk	hk	hk	hk	hk	hk	hk	hk	hk	hh	hk	hk	hk	hh	hk	hk	hk	hh	hk	hh	hk	hk	hh	hk	hh	hk	hh	hh	hk	hk	hk	hk	hk	hk	hk	kk
198-C584607T	<hkxhk>	hk	kk	kk	kk	hk	hk	hk	kk	hk	hk	hk	hh	kk	kk	kk	hk	hk	hk	hh	hk	hk	hk	kk	hk	kk	hk	hk	hk	kk	kk	hk	hk	hk	hk	kk	hk	kk	hh	hk	hk	hk	hk	hh	hk	kk	hk	hk	hk
1720-C245362T	<nnxnp>	nn	nn	np	nn	np	np	nn	np	np	np	np	nn	nn	np	np	np	np	np	nn	nn	np	np	nn	np	nn	nn	np	nn	nn	nn	nn	np	np	nn	np	nn	np	nn	np	np	nn	nn	nn	nn	nn	np	nn	nn
271-G370028A	<hkxhk>	hk	hk	hk	hk	hh	hh	hh	hk	hk	hk	kk	hk	hk	hk	kk	hh	hk	hk	hk	hk	hk	hk	hk	hk	hk	hk	hk	hk	hh	hk	hk	hh	hk	hh	hk	hk	hk	hk	hh	hk	hk	hk	hk	hh	hk	hk	hk	hh
304-C373295T	<hkxhk>	hk	kk	kk	hk	kk	hk	hk	kk	hk	hk	kk	hk	hk	hk	hk	hk	kk	hk	hk	hk	hk	kk	hk	hk	hk	kk	hk	hk	hk	kk	hk	kk	hk	hk	kk	hk	kk	hk	kk	kk	hk	hk	hk	hk	hk	hk	hk	hk
1605-T146035C	<hkxhk>	hk	hk	hk	hk	hk	kk	hh	hh	hk	hk	hk	hh	hk	hk	hh	hk	hk	hk	hk	hh	kk	hk	hk	hk	hk	hk	hh	hk	hh	hk	hh	hk	hk	hk	kk	hk	hk	hh	kk	hh	hk	hh	hk	kk	kk	hk	hk	hk
121-T388022C	<hkxhk>	hk	hh	hh	hk	hh	hh	hh	hh	hk	kk	hk	kk	hh	hh	hh	hk	hk	hk	kk	hk	hk	hk	hh	hk	hk	hk	hk	hk	hh	hk	hk	hk	hh	hh	hh	kk	hk	kk	hk	hk	hk	hk	kk	hk	hk	hk	kk	hk
63-A399446G	<hkxhk>	hh	hh	hh	hk	hh	hk	hk	hk	hk	hk	kk	kk	kk	hh	hh	hk	hk	kk	hk	hk	hh	hk	hh	hk	hh	hh	hk	hk	hk	hk	hh	hh	hk	hk	hk	hh	hh	hk	hk	hh	hh	kk	hk	hh	hk	hk	kk	hk
1324-C121279A	<lmxll>	lm	ll	lm	ll	lm	lm	ll	lm	ll	lm	ll	lm	lm	ll	lm	ll	ll	lm	ll	lm	ll	lm	ll	ll	lm	lm	lm	lm	lm	lm	ll	lm	lm	ll	lm	ll	ll	ll	lm	lm	ll	lm	ll	lm	ll	lm	ll	lm
578 incertae sedis	<hkxhk>	kk	hk	kk	hh	kk	kk	hk	hh	hh	kk	hk	hk	hk	kk	hh	hh	hk	kk	hh	hk	hh	hh	hh	hh	hk	kk	kk	hk	hk	kk	hk	kk	kk	hk	hk	kk	hk	hh	hk	kk	hk	kk	hk	hk	hk	kk	hh	hk
41766-C38769G	<hkxhk>	hh	hk	hh	hh	hh	hk	kk	hk	kk	hk	hh	hk	hk	hk	hk	hk	hh	hk	hk	hk	hh	kk	hh	hk	hk	hk	hk	hh	hk	hk	hh	hk	hk	hk	kk	hh	hk	hk	hk	hk	hh	hk	hk	hh	kk	hh	hk	hk
193-T222477C	<hkxhk>	hh	hk	hk	hk	hk	hh	hk	hh	kk	hk	kk	hh	hk	hk	hh	hh	hh	hk	hk	hk	hk	hk	hk	hh	hh	hk	hk	hk	hk	hk	hh	hk	hk	hh	kk	kk	kk	kk	hk	hh	hk	hk	kk	hk	hh	hk	kk	hk
1164-C233458T	<lmxll>	lm	ll	lm	ll	lm	lm	ll	lm	ll	lm	ll	lm	lm	ll	ll	ll	ll	lm	ll	lm	ll	ll	ll	ll	lm	lm	lm	lm	lm	lm	lm	lm	lm	lm	lm	lm	ll	ll	lm	lm	ll	lm	ll	lm	ll	lm	ll	lm
1203-G85872A	<hkxhk>	hk	kk	kk	kk	hk	hk	hk	kk	hk	hk	hk	hh	hk	kk	kk	hk	hk	hk	hh	hk	hk	hk	kk	hh	kk	hk	hk	hk	kk	kk	hk	hk	hk	hk	kk	hk	kk	hh	hk	hk	hk	hk	hh	hk	kk	kk	kk	hk
C28306-C2804T	<hkxhk>	hk	kk	hh	kk	hh	hk	hk	hh	hk	hk	hk	hh	hk	hk	hk	kk	hk	kk	kk	hk	hk	hk	hk	hh	hk	hk	hk	hh	kk	hk	hk	hk	hh	kk	hk	hh	kk	kk	hk	hh	hk	hh	hk	hk	kk	kk	hk	kk
43034-A69194T	<hkxhk>	hk	kk	kk	hk	kk	hk	kk	kk	hk	hh	hk	hh	kk	kk	kk	hk	hk	hk	hh	hk	hk	hk	kk	hk	kk	hk	hk	hk	kk	hk	hk	hk	hk	hk	kk	hh	kk	hh	hk	hk	hk	hk	hh	kk	hk	hk	hh	hk
40442-T42905C	<hkxhk>	kk	hh	hk	hh	hk	hk	hk	hk	hk	hk	hk	kk	hh	hk	hk	kk	kk	hk	hk	kk	hh	hk	hk	hk	kk	hk	kk	hk	hk	hk	kk	hk	hk	hk	hk	hk	kk	kk	kk	hh	hk	kk	hk	hk	hk	kk	hk	hk
210-A16017C	<lmxll>	lm	ll	lm	ll	lm	lm	ll	ll	ll	lm	ll	ll	lm	lm	ll	ll	ll	lm	ll	lm	ll	ll	ll	ll	lm	lm	ll	lm	lm	lm	lm	lm	lm	lm	lm	lm	lm	ll	ll	lm	ll	lm	ll	lm	ll	lm	lm	lm
269-A140964T	<lmxll>	lm	ll	lm	ll	lm	lm	ll	ll	ll	lm	ll	ll	lm	lm	ll	ll	ll	lm	ll	lm	ll	ll	ll	ll	lm	lm	ll	lm	lm	lm	lm	ll	ll	lm	lm	lm	lm	ll	ll	lm	ll	lm	ll	lm	ll	lm	lm	lm
406-C811423T	<hkxhk>	kk	kk	hk	hk	kk	hk	hk	kk	hk	kk	hk	hh	hk	hk	kk	hk	kk	kk	kk	kk	hk	hk	kk	kk	hk	kk	kk	hk	hh	hk	kk	kk	hk	kk	hk	kk	hk	hk	hk	kk	hh	kk	kk	hk	hk	hk	hh	hk
22-A160765G	<hkxhk>	hh	hk	hk	hk	hh	hh	hk	hk	kk	hk	kk	hh	hk	hh	hh	hh	hh	hk	hk	kk	hk	hk	hk	hh	hh	hk	hk	hk	hk	hk	hh	hk	hk	hk	kk	hk	kk	kk	hk	hh	kk	hk	hk	hk	hh	hk	kk	hk
140-A196754G	<hkxhk>	hk	hk	hk	hk	hk	kk	hk	hk	hk	kk	hk	kk	hk	hk	hh	kk	kk	kk	hh	kk	hk	hk	kk	hk	kk	kk	kk	hk	hk	hk	hk	hk	hk	kk	kk	hk	hk	kk	kk	hk	hk	hh	kk	hk	kk	hk	hk	kk
269-A16079T	<lmxll>	ll	lm	ll	lm	ll	ll	lm	lm	lm	ll	lm	lm	ll	ll	lm	lm	lm	ll	lm	ll	lm	lm	lm	lm	ll	ll	lm	ll	ll	ll	ll	lm	lm	ll	ll	ll	ll	lm	lm	ll	lm	ll	lm	ll	lm	ll	ll	ll
1476-A234967C	<hkxhk>	hk	kk	hk	kk	kk	hk	hk	kk	hk	kk	kk	hh	kk	hk	kk	hk	kk	hk	kk	kk	hk	kk	kk	kk	hh	kk	hk	hk	hh	hk	hk	kk	hk	kk	hk	hk	hk	hk	hk	kk	hk	hk	kk	hk	hk	hk	hh	hk
647-A51490G	<hkxhk>	kk	hk	hk	hk	hk	kk	hk	hk	hh	hh	hh	kk	hk	kk	kk	kk	kk	hk	hk	hh	hk	hk	hk	kk	kk	hk	hk	hh	hk	hk	kk	hk	hk	hk	hh	hh	hh	hh	hk	kk	hh	hk	hk	hk	kk	hk	hh	hk
42922-T159173A	<hkxhk>	hk	hh	hk	kk	hh	kk	hk	hk	hh	hh	hk	hk	hh	hk	kk	hk	hh	kk	hk	hk	kk	kk	hh	hh	hh	hk	kk	hk	hk	hk	hh	kk	kk	hk	hh	hk	hk	hk	hk	hk	kk	hk	hk	hk	kk	hk	hk	hk
473-C150748T	<hkxhk>	kk	kk	hk	hk	kk	hk	hk	hk	hk	hk	hh	hh	hh	kk	hk	kk	hk	hk	hk	hk	hk	hk	kk	hk	kk	kk	hk	kk	hk	hk	kk	kk	hk	hk	hh	kk	kk	hk	hh	kk	kk	hk	hh	hk	hk	kk	kk	hk
625-T540559C	<hkxhk>	hk	hh	hh	hk	hh	hk	hk	hh	hk	hk	hh	hk	hk	hk	hk	hk	hh	hk	hk	hk	hk	hh	hk	hk	hk	hh	hk	hk	hk	hh	hk	hh	hk	hk	hh	hk	hh	hk	hh	hh	hk	hk	hk	hk	hk	hk	hk	hk
42274-C21083T	<hkxhk>	hh	kk	hk	kk	hk	hk	hk	hk	hk	hk	hk	hh	kk	hk	hk	hh	hh	hk	hk	hh	kk	hk	hk	hk	hh	hk	hh	hk	hk	hk	hh	hk	hk	hk	hk	hk	hh	hk	hh	kk	hk	hh	hk	hk	hk	hh	hk	hk
113-C178073T	<lmxll>	ll	lm	ll	lm	ll	lm	ll	ll	lm	lm	lm	ll	ll	ll	ll	lm	lm	lm	lm	lm	ll	lm	ll	ll	lm	lm	ll	ll	lm	ll	ll	lm	ll	lm	lm	ll	lm	lm	ll	ll	ll	ll	lm	lm	lm	lm	ll	lm
1899-G266917A	<hkxhk>	kk	hk	hk	hh	hk	hk	hk	hk	kk	hh	hk	hk	hh	hk	hk	hh	hk	hk	hk	hk	hk	hk	hk	hk	hk	hk	hk	hk	hk	hk	kk	hk	hh	hh	kk	kk	hk	hk	kk	hk	hk	kk	hk	kk	kk	kk	hh	hk
1836-G717708A	<hkxhk>	hk	hk	hk	hk	kk	kk	kk	hk	hk	hk	hh	hk	hk	hk	hh	kk	hk	hk	hk	hk	hk	hk	hk	hk	hk	hk	hk	hk	kk	hk	hk	kk	hk	kk	hk	hk	hk	hk	kk	hk	hk	hk	hk	kk	hk	hk	hk	kk
396-G124672T	<nnxnp>	nn	nn	np	np	nn	np	nn	nn	nn	np	nn	nn	np	nn	nn	nn	nn	np	nn	nn	nn	nn	nn	nn	np	nn	nn	nn	np	nn	np	nn	np	nn	nn	nn	nn	nn	nn	nn	nn	nn	nn	np	nn	np	np	np
854-G74771T	<hkxhk>	hk	kk	kk	hk	kk	kk	kk	kk	hk	hh	hk	hh	kk	kk	kk	hk	hk	hk	hh	hk	hk	hk	kk	hk	hk	hk	hk	hk	kk	hk	hk	hk	kk	kk	kk	hh	hk	hh	hk	hk	hk	hk	hh	hk	hk	hk	hh	hk
41832-T36971C	<hkxhk>	hk	hh	hk	hk	hh	hk	hk	hh	hk	hk	hh	hk	hk	hk	hk	hk	hh	hk	hh	hk	hk	hh	hk	hh	hk	hh	hk	hk	kk	hh	hk	hh	hk	hk	hh	hk	hh	hk	hh	hh	hk	hk	hk	hk	hk	hk	kk	hk
1844-A43355T	<hkxhk>	hk	hk	hk	hk	kk	kk	kk	hk	hk	hk	hk	hk	hk	hk	hh	kk	hk	hk	hk	hk	hk	hk	kk	kk	hk	hk	hk	hk	kk	hk	hk	kk	kk	kk	hk	hk	hk	hk	kk	hk	hk	hk	hk	kk	hk	hk	hk	kk
1497-C93631T	<hkxhk>	hk	hk	hk	hk	kk	kk	kk	hk	hk	hk	hh	hk	hk	hk	hh	kk	hk	hk	hk	hk	hk	hk	hk	hk	hk	hk	hk	hk	kk	hk	hk	kk	hk	kk	hk	hk	hk	hk	kk	hk	hk	hk	hk	kk	hk	hk	hk	kk
1459-T91193G	<hkxhk>	kk	hk	hk	hk	hk	kk	hk	kk	hh	hh	hh	kk	hk	hk	kk	kk	kk	hk	hk	hk	hk	hk	hk	kk	kk	hk	hk	hk	hk	hk	kk	hk	hk	kk	hh	hh	hh	hh	hk	kk	hk	hk	hk	hk	kk	hk	hh	hk
370-T48755C	<hkxhk>	hh	hk	hk	hk	hh	hh	hk	hk	kk	hk	hh	hh	hh	hh	hh	hh	hh	hk	hk	kk	hh	hk	hk	hk	hh	hk	hk	hk	hk	hk	hh	hk	hk	hk	kk	hk	hk	kk	hh	hk	kk	hk	hk	hh	hh	hk	kk	hk
35332-T19233G	<lmxll>	ll	lm	lm	lm	lm	ll	lm	ll	ll	ll	ll	ll	lm	ll	ll	ll	lm	lm	lm	ll	lm	ll	lm	ll	lm	lm	lm	ll	ll	lm	lm	ll	ll	lm	lm	ll	--	lm	lm	lm	ll	ll	lm	lm	lm	lm	lm	ll
1512-A128398G	<hkxhk>	hh	hk	hh	hk	hh	hk	hh	hh	kk	hh	hh	hh	hk	hh	kk	hh	hh	hk	hk	hk	kk	hk	hk	hk	hk	kk	hk	hk	hk	hk	hk	hk	hk	hh	hh	hh	hh	hh	hh	kk	hk	hk	hk	hh	kk	hh	hh	hh
410-T557670A	<hkxhk>	hh	hk	hk	kk	hk	hk	hk	hk	hh	kk	hk	hk	kk	hk	hk	kk	hk	hk	hk	hk	hk	hk	hk	hk	hk	hk	hk	hk	hk	hk	hh	hk	kk	kk	hh	hh	hk	hk	hh	hk	hk	hh	hk	hh	hh	hh	kk	hk
226-T797149C	<hkxhk>	hh	hk	hk	kk	hk	hk	hk	hk	hh	kk	hk	hk	kk	hk	hk	kk	hk	hk	hk	hk	hk	hk	hk	hk	hk	hk	hk	hk	hk	hk	hh	hk	kk	kk	hh	hh	hk	hk	hh	hk	hk	hh	hk	hh	hh	hh	kk	hk
54-G132020A	<nnxnp>	nn	nn	nn	np	nn	nn	nn	nn	np	nn	nn	nn	nn	nn	np	nn	np	nn	nn	np	np	np	nn	nn	nn	nn	nn	np	nn	np	np	np	nn	nn	np	nn	np	nn	nn	nn	np	nn	np	np	nn	np	np	nn
1267-G1024336A	<nnxnp>	nn	nn	nn	nn	np	nn	nn	np	np	nn	np	np	np	nn	np	np	nn	nn	np	np	nn	nn	np	np	np	nn	nn	np	nn	nn	np	nn	nn	nn	np	nn	nn	np	np	nn	nn	nn	nn	nn	nn	nn	nn	np
1021-T11813G	<hkxhk>	kk	hk	kk	hk	hk	kk	hk	hh	hh	kk	hh	hk	hk	kk	hh	hh	hk	kk	hh	hk	hk	hk	hh	hh	hk	kk	kk	hk	kk	kk	hk	kk	kk	kk	hk	kk	kk	hh	hk	kk	hk	kk	hk	kk	hk	kk	hk	hk
59-A9890C	<lmxll>	lm	ll	ll	ll	ll	lm	ll	lm	lm	ll	ll	lm	ll	lm	ll	ll	lm	lm	ll	lm	ll	ll	lm	lm	lm	lm	lm	ll	ll	ll	lm	lm	ll	ll	lm	lm	lm	lm	lm	lm	ll	lm	ll	lm	lm	lm	ll	lm
1665-C192489T	<hkxhk>	hk	hk	hk	hk	hh	hh	hh	hk	hk	hk	hk	hk	hk	hk	hk	hh	hk	hk	hk	hk	hk	hk	hh	hh	hk	hk	hk	hk	hh	hk	hk	hk	hh	hh	hk	hk	hk	hk	hh	hk	hk	hk	hk	hh	hk	hk	hk	hh
631-C293114T	<hkxhk>	hh	hk	hk	hk	hk	hk	hk	hk	hh	kk	hk	hk	kk	hk	kk	kk	hk	hh	hk	hk	hk	hk	hk	hh	hk	hk	hk	hk	hk	hk	hh	hk	kk	kk	hh	hh	hk	hk	hk	hk	hk	hh	hk	hh	hh	hh	kk	hk
736-A83109G	<hkxhk>	hk	hk	kk	hk	hk	hh	kk	kk	hk	kk	hk	kk	hk	hk	hk	kk	hk	hk	hk	kk	hk	hk	hk	hk	hk	hk	kk	hk	kk	hk	kk	hk	hk	kk	hh	hk	hk	kk	hk	kk	hk	kk	hh	hh	hh	hk	hk	hk
38824-A2102T	<nnxnp>	np	np	np	nn	np	np	np	nn	nn	np	np	nn	nn	np	nn	nn	np	np	nn	nn	nn	nn	nn	nn	nn	np	np	nn	nn	np	nn	np	np	nn	nn	np	np	nn	nn	np	np	np	np	nn	np	np	nn	nn
1469-A315994G	<hkxhk>	kk	hk	hk	hk	hk	hk	hk	kk	hk	hk	hk	kk	hk	kk	hh	kk	kk	hk	hk	hk	hh	hk	hk	hk	hk	hk	kk	hk	hk	hk	kk	hk	hk	hk	kk	kk	kk	kk	kk	hh	hk	kk	hk	hk	hk	kk	hk	kk
1286-C45633T	<nnxnp>	np	np	np	nn	np	nn	np	nn	nn	np	np	nn	nn	nn	np	nn	nn	nn	np	nn	np	np	nn	nn	nn	nn	np	np	np	np	np	nn	nn	nn	nn	np	np	nn	np	nn	np	np	np	np	np	np	nn	nn
35866-A17363G	<hkxhk>	hk	hk	hk	hk	hk	hk	hh	hk	hk	hk	hk	hh	hk	hk	hk	hk	hk	hk	hk	hh	hk	hk	hh	hk	hk	hh	hk	hk	hk	hh	hh	hk	hk	hk	hk	hk	hk	hh	hk	hk	hk	hh	hk	hh	hk	hk	hh	hh
640-C91603A	<hkxhk>	kk	hk	kk	kk	hk	hk	hh	hk	hh	hh	hk	hh	hk	kk	hh	hk	hk	kk	hk	hk	hk	hk	hk	hk	hk	hh	hk	hh	hh	hk	hk	kk	hk	hk	hk	kk	hk	hk	hk	hk	hk	kk	hh	hh	hh	hk	hh	hk
38824-A1625C	<nnxnp>	np	np	np	nn	np	np	np	nn	nn	np	np	nn	nn	np	nn	nn	np	np	nn	nn	nn	nn	nn	nn	nn	np	np	nn	nn	np	nn	np	np	nn	nn	np	np	nn	nn	np	np	np	np	nn	np	np	nn	nn
321-A375920G	<lmxll>	lm	ll	ll	ll	lm	ll	ll	ll	lm	lm	ll	ll	lm	lm	ll	ll	lm	lm	ll	lm	ll	ll	ll	ll	lm	lm	ll	lm	lm	lm	lm	ll	ll	lm	lm	lm	lm	ll	ll	lm	ll	lm	lm	lm	ll	lm	lm	lm
546-A115357T	<hkxhk>	hk	hk	hh	hk	hk	kk	hh	hk	hk	hh	hk	hh	hk	hk	hk	hh	hk	hk	hk	hh	hk	hk	hk	hk	hk	hk	hh	hk	hh	hk	hk	hk	hk	hh	kk	hk	hk	hh	hk	hk	hk	hk	hk	hk	kk	hk	hk	hk
335-A213625G	<hkxhk>	hk	hh	hh	hk	hh	hk	hk	hh	hk	hk	hk	hk	hk	hk	hk	hk	hk	hk	hk	hk	hk	hh	hk	hk	hk	hh	hk	hk	hk	hh	hk	hh	hk	hk	hh	hk	hh	hk	hh	hh	hk	kk	hk	hk	hk	hk	hk	kk
625-A543137G	<hkxhk>	hk	hh	hh	hk	hh	hk	hk	hh	hk	hk	hh	hk	hk	hk	hk	hk	hh	hk	hk	hk	hk	hh	hk	hk	hk	hh	hk	hk	hk	hh	hk	hh	hk	hk	hh	hk	hh	hk	hh	hh	hk	hk	hk	hk	hk	hk	hk	hk
150-G1282068A	<hkxhk>	kk	hk	hk	hk	kk	kk	hk	hk	hh	hk	hh	kk	hk	kk	kk	kk	kk	hk	hk	hh	hk	hk	hk	kk	kk	hk	hk	hk	hk	hk	kk	hk	hk	hk	hh	hk	hh	hh	hk	kk	hh	hk	hk	hk	kk	hk	hh	hk
43130-A167667G	<hkxhk>	kk	hk	hk	hk	hk	hk	hk	kk	hk	hk	hk	kk	hk	kk	hh	kk	kk	hk	hk	hk	hh	hk	hk	hk	hk	hk	kk	hk	hk	hk	kk	hk	hk	hk	kk	kk	kk	kk	kk	hh	hk	kk	hk	hk	hk	kk	hk	kk
13-C2629G	<nnxnp>	np	nn	np	nn	np	np	np	nn	nn	np	np	nn	np	nn	nn	np	np	np	nn	np	nn	nn	nn	nn	nn	np	np	nn	nn	np	nn	np	np	nn	nn	np	np	nn	nn	np	np	nn	nn	nn	np	np	nn	np
1241-T25726C	<hkxhk>	hh	hk	hh	hh	hk	hk	hh	hk	hk	hk	hk	hk	hk	hk	hk	hh	hh	hh	hk	hh	hk	hk	hk	hh	hh	hh	hk	hk	hk	hk	hk	hh	hh	hh	hk	kk	hk	kk	hk	hh	hh	kk	kk	hk	hh	hk	hk	hh
41164-A54480C	<lmxll>	ll	ll	lm	lm	ll	lm	ll	lm	lm	ll	ll	lm	ll	lm	lm	ll	ll	ll	ll	lm	lm	lm	lm	lm	ll	lm	ll	lm	lm	lm	lm	lm	ll	lm	ll	lm	ll	ll	lm	lm	lm	lm	ll	ll	ll	ll	lm	ll
678-G21074A	<hkxhk>	hk	hk	hk	hk	hk	kk	hh	hh	hk	hk	hk	hh	hk	hk	hh	hk	hk	hk	hk	hh	kk	hk	hk	hk	hk	hk	hh	hk	hh	hk	hh	hk	hk	hk	kk	hk	hk	hh	kk	hh	hk	hh	hk	kk	kk	hk	hk	hk
1839-G46950A	<nnxnp>	np	np	np	np	np	nn	nn	np	nn	np	nn	nn	np	nn	np	np	np	np	nn	nn	np	nn	np	np	np	np	nn	nn	nn	np	np	np	--	np	np	nn	nn	--	nn	nn	np	nn	--	nn	np	np	np	--
1028-G109844A	<lmxll>	lm	lm	ll	lm	ll	lm	ll	ll	ll	ll	ll	ll	ll	ll	ll	ll	ll	ll	lm	ll	lm	ll	ll	lm	lm	ll	lm	lm	lm	ll	ll	lm	ll	lm	lm	lm	ll	ll	lm	ll	lm	ll	lm	ll	lm	lm	ll	ll
42422-A31542T	<hkxhk>	kk	hk	hk	hk	hk	kk	hk	hk	hh	hk	hh	kk	hk	kk	kk	kk	kk	hk	hk	hh	hk	hk	hk	kk	kk	hk	hk	hk	hk	hk	kk	hk	hk	hk	hh	hk	hh	hh	hk	kk	hh	hk	hk	hk	kk	hk	hh	hk
837-G136334T	<hkxhk>	hk	hh	hh	hh	hh	hk	hk	hk	hk	hk	hk	hk	--	hk	--	hk	hh	hh	kk	hh	--	hk	hh	hk	hh	hh	hh	hk	hk	hk	hk	--	hk	hh	hh	hk	kk	hh	hh	--	hk	kk	hh	hk	hh	hk	hk	hh
1255-G298279A	<hkxhk>	kk	hk	hk	hk	hk	hk	hk	hk	kk	hh	hk	hk	hh	hk	hh	hh	hk	kk	hk	hk	hk	hk	hk	kk	hk	hk	hk	hk	hk	hk	kk	hk	hh	hh	kk	kk	hk	hk	hk	hk	hk	kk	hk	kk	kk	kk	hh	hk
41530-G39901C	<hkxhk>	hk	hk	hk	hh	kk	hh	hk	hk	kk	kk	hk	hk	kk	hk	hh	hk	kk	hk	hk	hk	hh	hh	hk	hk	kk	hk	hh	hk	hk	hk	kk	hh	hh	hk	kk	hk	hk	hk	hk	hk	hh	hk	hh	hk	hh	hk	hk	hk
1359-A80610G	<hkxhk>	kk	hk	hk	hk	hk	hk	hk	kk	hk	hk	hk	kk	hk	kk	hh	kk	kk	hk	hk	hk	hh	hk	hk	hk	hk	hk	kk	hk	hk	hk	kk	hk	hk	hk	kk	kk	kk	kk	kk	hh	hk	kk	hk	hk	hh	kk	hk	kk
771-G84T	<nnxnp>	nn	np	np	nn	np	nn	np	np	np	np	np	np	np	nn	nn	np	np	nn	np	nn	nn	nn	np	np	np	nn	nn	nn	nn	nn	np	nn	nn	nn	np	nn	nn	np	np	nn	nn	nn	nn	nn	nn	nn	nn	nn
1842-C39022T	<nnxnp>	np	np	np	np	np	nn	nn	np	np	np	np	nn	np	nn	np	np	np	np	nn	nn	np	nn	np	np	np	np	nn	nn	nn	np	np	np	nn	np	np	nn	nn	nn	nn	nn	np	nn	nn	nn	np	np	np	nn
1736-G550540A	<nnxnp>	nn	nn	nn	nn	np	nn	nn	np	np	nn	np	np	np	nn	np	np	nn	nn	np	np	nn	nn	np	np	np	nn	nn	np	np	nn	np	nn	nn	np	np	nn	nn	np	np	nn	nn	nn	nn	nn	nn	nn	nn	np
1746-A112519C	<nnxnp>	nn	nn	nn	np	nn	np	nn	nn	nn	np	np	nn	np	nn	np	nn	nn	np	np	nn	nn	nn	np	np	np	nn	nn	nn	np	nn	np	nn	np	nn	nn	nn	nn	nn	nn	nn	nn	np	nn	np	nn	np	np	np
1164-T234208G	<nnxnp>	np	nn	np	nn	np	np	np	nn	nn	np	np	nn	nn	nn	nn	np	np	np	nn	nn	nn	nn	nn	nn	nn	np	np	nn	nn	np	nn	np	np	nn	nn	np	np	nn	nn	np	np	np	nn	nn	np	np	nn	np
269-G181348C	<lmxll>	ll	lm	ll	lm	ll	ll	lm	lm	lm	ll	lm	lm	ll	ll	lm	lm	lm	ll	lm	ll	lm	lm	lm	lm	ll	ll	lm	ll	ll	ll	ll	lm	lm	ll	ll	ll	ll	lm	lm	ll	lm	ll	lm	ll	lm	ll	ll	ll
1009-T1006340C	<hkxhk>	hk	kk	kk	kk	kk	hk	hk	hk	hk	hk	hk	hh	hk	hk	hk	hk	kk	kk	hh	kk	hk	hk	kk	hk	kk	kk	kk	hk	hk	hk	hk	hk	hk	kk	kk	hk	hh	kk	kk	hk	hk	hh	kk	hk	kk	hk	hk	hk
334-G234559A	<efxeg>	eg	fg	fg	fg	fg	eg	ef	eg	eg	eg	eg	ee	ef	eg	eg	eg	fg	fg	ef	eg	ef	eg	fg	eg	fg	fg	fg	eg	eg	ef	ef	eg	eg	fg	fg	eg	ee	fg	fg	ef	eg	ee	fg	ef	fg	ef	ef	eg
933-G29311A	<lmxll>	lm	lm	ll	lm	ll	lm	ll	ll	ll	ll	ll	ll	ll	ll	ll	ll	ll	ll	lm	ll	lm	ll	ll	ll	lm	ll	lm	lm	ll	ll	ll	lm	ll	lm	lm	lm	ll	ll	lm	ll	lm	ll	lm	ll	lm	lm	ll	ll
469-C432784G	<efxeg>	fg	eg	fg	ee	fg	fg	eg	ee	ee	fg	eg	ef	ef	fg	ee	ee	eg	fg	ee	ef	eg	eg	ee	ee	ef	fg	fg	ef	ef	fg	ef	fg	fg	ef	ef	fg	eg	ee	ef	fg	eg	fg	eg	ef	eg	fg	ee	ef
948-G277219A	<efxeg>	eg	fg	ee	fg	ee	ef	eg	ee	ef	ef	ef	ee	eg	eg	eg	fg	ef	fg	fg	ef	eg	ef	eg	ee	ef	ef	eg	ee	fg	eg	eg	ef	ee	fg	ef	ee	fg	fg	eg	ee	eg	ee	ef	ef	fg	fg	eg	fg
1132-C588328A	<lmxll>	lm	lm	lm	lm	ll	ll	ll	lm	ll	ll	lm	ll	lm	lm	ll	lm	ll	lm	lm	ll	lm	ll	ll	lm	ll	ll	ll	ll	ll	lm	ll	lm	ll	ll	lm	lm	lm	ll	lm	ll	ll	lm	ll	ll	lm	lm	ll	lm
109-A423190G	<lmxll>	lm	ll	ll	ll	ll	lm	ll	lm	lm	ll	ll	lm	ll	lm	ll	ll	lm	lm	ll	lm	ll	ll	lm	lm	lm	lm	lm	ll	ll	ll	lm	lm	ll	ll	lm	lm	lm	lm	lm	lm	ll	lm	ll	lm	lm	lm	ll	lm
C34550-A9055T	<efxeg>	fg	eg	fg	ee	ef	fg	eg	ee	ee	fg	eg	ef	ef	fg	ee	ee	eg	fg	ee	ef	eg	eg	ee	ee	ef	fg	fg	ef	ef	fg	ef	fg	fg	ef	ef	fg	eg	ee	ef	fg	eg	fg	ee	ef	eg	fg	eg	fg
857-T45583A	<lmxll>	lm	lm	lm	lm	lm	lm	lm	lm	lm	lm	lm	lm	lm	lm	lm	lm	lm	ll	lm	lm	lm	lm	lm	lm	lm	lm	lm	lm	lm	ll	lm	lm	ll	lm	lm	lm	lm	lm	lm	ll	lm	lm	lm	lm	lm	lm	lm	ll
447-G175015T	<lmxll>	lm	lm	lm	lm	lm	lm	ll	lm	ll	lm	lm	lm	lm	lm	lm	lm	lm	lm	lm	lm	lm	ll	lm	lm	lm	lm	lm	lm	lm	lm	lm	lm	lm	lm	ll	lm	lm	lm	lm	lm	lm	lm	lm	lm	ll	lm	lm	lm
C28544-C138A	<lmxll>	ll	ll	lm	ll	lm	lm	ll	lm	lm	lm	lm	lm	ll	ll	ll	ll	lm	ll	ll	lm	ll	lm	ll	lm	lm	lm	ll	lm	ll	ll	ll	lm	lm	ll	lm	lm	ll	ll	ll	lm	ll	lm	lm	lm	ll	ll	ll	ll
173-G38580A	<lmxll>	lm	lm	ll	lm	ll	lm	ll	ll	ll	ll	ll	ll	ll	ll	ll	ll	ll	ll	lm	ll	lm	ll	ll	ll	lm	ll	lm	lm	ll	ll	ll	lm	ll	lm	lm	lm	ll	ll	lm	ll	lm	ll	lm	ll	lm	lm	ll	ll
42850-A15373C	<nnxnp>	np	np	np	np	np	np	nn	np	np	np	np	nn	nn	np	np	np	np	np	nn	np	nn	np	np	np	np	np	np	np	np	nn	nn	np	np	np	np	np	nn	np	np	nn	np	nn	np	nn	np	nn	nn	np
40638-A9968G	<nnxnp>	np	np	np	nn	nn	np	np	nn	nn	np	np	nn	nn	np	nn	nn	np	np	nn	nn	np	np	nn	nn	nn	np	np	nn	nn	np	nn	np	np	nn	nn	np	np	nn	nn	np	np	np	np	nn	np	np	np	nn
241-T444701G	<nnxnp>	np	np	np	np	np	np	nn	np	np	np	np	np	nn	np	np	np	np	np	nn	np	nn	np	np	np	np	np	np	np	np	nn	nn	np	np	np	np	np	nn	np	np	nn	np	nn	np	nn	np	nn	nn	np
31080-G3201A	<nnxnp>	np	np	np	np	np	np	nn	np	np	np	np	nn	nn	np	np	np	np	np	nn	np	nn	np	np	np	np	np	np	np	np	nn	nn	np	np	np	np	np	nn	np	np	nn	np	nn	np	nn	np	nn	nn	np
211-G561825T	<nnxnp>	np	np	np	np	np	np	nn	np	np	np	np	np	nn	np	np	np	np	np	nn	np	nn	np	np	np	np	np	np	np	np	nn	nn	np	np	np	np	np	nn	np	np	nn	np	nn	np	nn	np	nn	nn	np
593-G293013A	<nnxnp>	np	np	np	nn	np	np	np	nn	nn	np	np	nn	nn	np	nn	nn	np	np	nn	nn	np	np	nn	nn	nn	np	np	nn	nn	np	nn	np	np	nn	nn	np	np	nn	nn	np	np	np	np	nn	np	np	np	nn
[truncated: 60 more columns]
