# Supplementary material for: Second-Generation Linkage Maps for the Pacific Oyster Crassostrea gigas Reveal Errors in Assembly of Genome Scaffolds
Source: G3 (Bethesda). 2015 Aug 6;5(10):2007–19. doi: 10.1534/g3.115.019570 (PMC4592983; doi:10.1534/g3.115.019570)
Supplement: Supporting Information [file supp_g3.115.019570_TableS6.xlsx]

## Sheet: Table S6. SNPs, scaffolds, LGs
Table S6 Mapping of scaffolds and SNPs to linkage groups in five families of Pacific oyster
Scaffold No.	SNP locus	F12	F45	F20	2x10	51x35
3	3-C98282T	7	7	7
3	3-A757158G	10	10	10
4	4-G398420A	3	3	3	3	3
10	10-T18342A	3		3	3	3
12	12-C346224T	4
12	12-G362476C		4
12	12-T82525G		3		3	3
12	12-T353707C	4	4			4
12	12-T412372C	4			4
13	13-C2629G					1
19	19-A5914G		6	6
22	22-G124669A		4
22	22-A160765G			4		4
42	42-C430879T	7	7	7
42	42-T509901G		7
43	43-G168610A	3	3	3	3	3
43	43-A277393C		8	8	8	8
44	44-T353298A	8	8
44	44-T360020C	8	8
44	44-T64653C	7	7		7
50	50-C82515T	4	4	4	4	4
53	53-G357879C	9	9	9	9	9
53	53-C497085T		7	7	7
54	54-G132020A	6			6	6
54	54-G488530A	8		8	8	8
54	54-T461471A		8	8		8
54	54-A56600T		6	6	6	6
57	57-C511666T	10		10	10	10
59	59-T7926C		7		7
59	59-A9890C	7		7		7
61	61-A460899T	10	10	10		10
61	61-G384902A	5	5	5	5
62	62-A277284G		10	10
63	63-A399446G	5	5	5		5
67	67-A25130C	7	7	7	7	7
70	70-T170048C					4
70	70-G175433A			4
70	70-G67778A		2
71	71-T159919C	8	8		8	8
71	71-T316719A	10	10
71	71-A372313T	10	10		10
71	71-G320284A	10
76	76-A103490C		8		8	8
77	77-T1135452C	4	4	4	4	4
77	77-G95345T				10
77	77-G531923T		1
77	77-T1315662C		1	1	1	1
79	79-A626832T	6			6	6
79	79-A779842T	6	6			6
79	79-C638165T	6	6	6	6
79	79-C793857T	6	6	6	6
82	82-A538196G	3		3		3
82	82-C113225T	1				1
82	82-C290519T	7	7	7	7
85	85-C112245T	4	4	4		4
86	86-T348638A	4		4
86	86-C598305T	7	7		7
86	86-G911634A				7
86	86-A1671436T			10	10	10
86	86-A317423G		4
100	100-A287398G	3
100	100-A378029G	6	6	6	6
100	100-C260475A	3		3	3
101	101-T310214C	7	7	7	7	7
101	101-C305828T	7		7
101	101-A165524G		3
102	102-T1534541C		4			4
102	102-C1125929T		1			1
102	102-C389055T		7
102	102-T1110306C	1	1		1	1
102	102-G1311363A				1
102	102-G399247A	7	7	7		7
105	105-C57561T	7	7	7
106	106-G274153A	3		3		3
107	107-T446002C			4	4
107	107-A446020G			4	4
107	107-G963155A			4
109	109-A423190G					7
113	113-C178073T	2				2
115	115-T467557C		9
115	115-C480461T				9	9
117	117-A122958G		8	8
120	120-G159643A		4	4	4
121	121-T388022C	6				6
121	121-T393807A		6
121	121-T484620A	6	6	6	6
121	121-G1008025T		6	6	6
121	121-G869069A		6
122	122-C101880T		6
122	122-C62627T				6
128	128-C268824T		10	10	10	10
128	128-C539839T		7	7		7
128	128-T537177G	7			7	7
132	132-C34524T		7	7		7
140	140-G184494A		10		10
140	140-A196754G				10	10
140	140-T608311G		9	9	9	9
141	141-A30764G		10		10
142	142-C1002148T		10	10		10
142	142-T818377A	5	5	5
144	144-T152550C	6		6	6
145	145-T1158072C			5
146	146-C113200T				6
146	146-T57660C	6	6		6	6
149	149-T164875C			2
150	150-C1293800T			4
150	150-G1282068A	4			4	4
150	150-G243543A		1	1
150	150-A337617G	1	1	1	1	1
156	156-C164236A	6
156	156-C224997A	6	6	6	6	6
156	156-A320886G	5		5	5	5
157	157-G36522A	10	10	10	10
160	160-G283588C	1	1	1	1
162	162-G165037A			4
163	163-A155097C			10		10
164	164-A297472G		10	10	10
165	165-T180032A	4	4	4	4	4
168	168-A433150G	7		7	7
168	168-A439910G			7	7
168	168-C462758T				7	7
168	168-A770394G	10			10	10
173	173-G38580A	8		8		8
175	175-A353777G		1
184	184-A6082G	8	8
186	186-A126593T	1	1	1	1
186	186-A134353G	1	1	1	1	1
188	188-G147312C	1		1	1
188	188-C152167T			1
189	189-G448678A	5			5
192	192-A171111G	6		6	6	6
192	192-A727965G			7	7	7
193	193-A217314G	4	4		4	4
193	193-T222477C		4		4	4
193	193-G356403C	10	10		10
198	198-G1055772A	6		6	6	6
198	198-C1102802T				6
198	198-C584607T	6	6	6	6	6
201	201-A57450G	10	10	10	10
204	204-T98661C		1			1
210	210-A16017C	1		1		1
210	210-A377168C	6	6		6
211	211-G182838A	10	10
211	211-G187620A		10		10
211	211-C530477G		10	10	10
211	211-G561825T					10
211	211-C1121595T	3	3	3	3	3
219	219-G254452A	10
226	226-A865523T			7	7	7
226	226-C796682A	7		7
226	226-T797149C	7	7	7	7	7
227	227-T144977G	6	6	6		6
234	234-T891G		10	10		10
236	236-C434705G			7
241	241-T444701G		10			10
241	241-C805894G	6	6		6	6
241	241-G663888C		6			6
248	248-T117889C		10	10		10
257	257-T1002059C	1	1	1		1
257	257-A148520C	3			3
257	257-C164813T	3	3	3		3
257	257-G1493005T		4	4
257	257-T1459313C		4			4
258	258-T334222C	8	8		8
266	266-T125139A			3		3
266	266-G140310A		3	3	3
269	269-A169409G	1		1
269	269-A194319G	1	1	1	1	1
269	269-G181348C		1		1	1
269	269-A140964T	1		1		1
269	269-A16079T	1	1	1	1	1
269	269-C203389T	4	4	4	4
271	271-C360516A	6	6	6	6
271	271-G370028A	6				6
271	271-C371389A	6
274	274-C205532A			7
274	274-G268516A				7
276	276-T133741A	4	4			4
276	276-C133295T	4	4
277	277-T15293G	3				3
285	285-A110280G		10		10
288	288-A447651T		3
288	288-T467793C			3	3
288	288-T410309C		3	3	3
290	290-A61030C		6	6
290	290-G386199T					8
298	298-T459672C			9
298	298-C459716G			9	9
301	301-T1023083C		4
301	301-A1180087G	7	7	7	7
304	304-C373295T	3	3	3	3	3
304	304-A403683G	3	3	3	3	3
305	305-G385593A					4
313	313-T834245C		1	1
313	313-C515714T				10
313	313-C500535A		10	10	10	10
315	315-A232387T	10		10
315	315-T452806G		10	10
321	321-C260858T		1	1	1
321	321-A375920G	1	1	1		1
321	321-T608207G	6	6	6	6
321	321-T272594A	1				1
324	324-C189474A	8			8	8
332	332-C556247T		6			6
334	334-C632369T	3	3	3	3
334	334-G234559A					10
334	334-T248486C	10	10	10		10
334	334-G373404C		10	10	10	10
334	334-G628889A				3
334	334-T72428C	10			10
335	335-A213625G	3	3	3		3
335	335-C215407T			3		3
336	336-G302962T				9	9
337	337-C369378T		8	8	8
340	340-A259519G				10
340	340-T53402A	4		4		4
343	343-A420642G			10
347	347-A646482T	2		2
348	348-C699444A		7	7	7	7
348	348-T256994C	4	4	4
348	348-A666812G	7	7	7	7	7
351	351-T604754C	9	9			9
354	354-T787965C		8			8
358	358-C158710T	7	7			7
361	361-A238002C	3		3
364	364-G241866A		8	8	8
365	365-G572162A	5	5	5
365	365-T782346C	1		1
365	365-A457784C				5
365	365-C726887T	1				1
366	366-C22992T			8	8
368	368-C373544A		8	8		8
370	370-C627648T	6			6
370	370-T48755C	4	4	4		4
376	376-G293636A	7		7		7
376	376-C3168T	7		7	7	7
378	378-A382803C	6	6	6
378	378-G389843A	6	6	6	6
381	381-T49356C					8
381	381-C48593G	8	8		8	8
381	381-C508150G	4				4
381	381-T182488A	9	9		9
383	383-A142155T		4	4
383	383-C193821T	7	7	7
386	386-T111436C	8	8	8
388	388-C14603T			1
388	388-C57055T	10	10	10	10	10
392	392-T658322A	5
393	393-A9383T	3		3	3	3
393	393-A516530G	7	7	7	7
394	394-T549741C	7				7
394	394-T560705C	7	7		7
395	395-G201684A	3	3
396	396-G124672T					3
396	396-A115894C					3
396	396-T391712A	10		10	10
402	402-T590389C				3	3
402	402-G466052A	3	3	3	3
402	402-A462115G	3	3
406	406-C811423T	3		3	3	3
408	408-T495634A	6	6	6		6
408	408-C13185T	4		4
408	408-C398019T	6
408	408-T26139C	4		4	4
410	410-T138521A		8	8		8
410	410-T557670A	7			7	7
410	410-C295224T		5	5
410	410-C372694T				10	10
410	410-A401302T	10			10
413	413-G516739A					10
413	413-T518362A		10	10
419	419-G255882A		7
419	419-C255519T				7
419	419-T332759G	7	7		7
421	421-T250222C	1			1
422	422-T290320C		3	3	3	3
422	422-T274682C	3	3			3
425	425-C64538T	10	10		10
432	432-A595712C	7		7	7	7
432	432-C605867A	7	7	7
432	432-G364549T	7
433	433-C1273472A		4	4	4
433	433-G149894A	6	6	6
433	433-T560928C	7		7	7
433	433-A824952G	7	7	7
433	433-G852761A	7	7	7	7	7
433	433-T830055A		7	7
433	433-A97215G	6		6	6
443	443-A250097T	9		9	9
447	447-G175015T	9			9	9
452	452-T87528C		1	1
459	459-T86647C					1
469	469-C432784G	1		1	1	1
469	469-A348786T			1
471	471-C853263T	1	1		1	1
472	472-C201587G		4	4	4
473	473-C150748T					5
473	473-T150813C	5
479	479-G297898A		8
481	481-T775944C	4		4
481	481-C923529A					7
481	481-G567315A		4		4
483	483-A152980G	1	1		1
485	485-C149410T		10	10		10
485	485-C341788T	10			10
485	485-T342332A		10	10	10
487	487-T160108A	4	4		4
487	487-G169999A	4
488	488-G103012A	7		7		7
492	492-G201084A	10		10
492	492-T286888A	10	10			10
492	492-A345359G		10	10
492	492-T571399C	10	10	10
493	493-A27404T		7		7	7
493	493-C129196T		6	6
493	493-C121011T	6			6	6
494	494-C37183A		4	4
496	496-C309409T	5	5	5	5
496	496-C52425T	10		10
500	500-A116804G	10	10	10	10	10
500	500-A127980G	10	10	10	10
501	501-A1071709C		8		8
501	501-A1076877G	8	8	8
501	501-G1078285A	8
501	501-A102880G	6	6			6
502	502-G307268A	6	6	6	6	6
504	504-C268597T	5	5	5
504	504-C268636G		5	5
509	509-A325585G			3		3
513	513-A526170T		6
522	522-C174323T		10		10
522	522-A275074G	10	10		10	10
532	532-C47139T		1	1		1
535	535-C611043A		8	8	8
536	536-T78147C	8	8	8	8	8
541	541-C296537G	8
542	542-C285145T			9
544	544-G308234A	7		7		7
546	546-A115357T		8	8	8	8
546	546-C42863T	8	8	8
547	547-G555834A	7	7	7	7	7
556	556-C232769T		7			7
556	556-T233683A			7	7
557	557-T467855C	6	6		6
557	557-A251861T			8	8
560	560-G184644C		6	6		6
564	564-G287590A		3
564	564-A304018G		3	3		3
574	574-T25910G	10	10	10	10
576	576-C370787T			6
578	578-C119623A		1
578	na	1	1	1	1	1
578	578-A197434G			1	1
580	580-T517670A	1		1	1	1
580	580-C572528T	1		1		1
583	583-T585117G				8
583	583-T817293A	1	1	1	1
583	583-C526071T	10	10	10		10
583	583-A775041T	1
583	583-A706947T				1	1
585	585-T35872C	1		1	1	1
592	592-G257429A	2	2		2	2
593	593-G293013A				1	1
596	596-T157582C	8			8
602	602-C813964T	1	1
602	602-G370631A		6		6
602	602-T451395G	6		6
602	602-A800645G	1	1	1	1
608	608-A2691G		4	4
612	612-T138314C					6
616	616-G191463A			5	5
616	616-A214117T				5	5
617	617-T159660C			1
617	617-C188947T				1
619	619-A1081649G				4
619	619-C350663T			10
619	619-A703155C	4				4
619	619-T436436C	10	10	10	10	10
619	619-T1000116C		4		4	4
619	619-T644578C	4	4			4
621	621-A481950G	8	8			8
622	622-C372445T			10
622	622-C87698T	7		7
625	625-A543137G	3	3		3	3
625	625-T714526A				10
625	625-T751196A				10
625	625-G805250A	10	10	10	10
625	625-G160219A	1		1
625	625-C753926T	10	10	10	10	10
625	625-T540559C		3		3	3
631	631-C293114T	7	7	7	7	7
640	640-T129196C		9	9	9	9
640	640-C103120G	9	9	9		9
640	640-C91603A	9	9			9
647	647-A51490G			4	4	4
647	647-G93709T			4	4
647	647-C48734T		4
658	658-C99043T	4	4	4	4
663	663-T72326C		6
664	664-A63520C			5	5	5
675	675-A210684G	10	10
675	675-G275574A			3
678	678-G21074A					8
678	678-A703141G			10	10	10
678	678-T889321C				10
678	678-C425837T			10
678	678-C890486A			10
678	678-C188376G				6
681	681-G106018A	1		1		1
681	681-A108647G	1			1
683	683-T197693C	3	3		3
695	695-G149437A		4		4
695	695-G130307C			4
696	696-C43713T	1	1	1	1	1
698	698-G34036A					3
698	698-A384421T	1	1	1	1	1
712	712-A371629G	6				6
713	713-G216935A	1		1
716	716-G104294A				1	1
718	718-A116420G	10	10		10
718	718-C66987G	10				10
721	721-G368695A	3	3	3	3	3
722	722-A281741T	7		7
722	722-C101407G					7
726	726-C79120T		6
728	728-T249896A	4	4		4
728	728-C136683T					10
728	728-G136677A	10	10	10	10
728	728-T253342A	4	4		4
733	733-A1004895G		6
733	733-G275822A		1			1
736	736-A83109G					8
750	750-T108829C			5	5
750	na		1	1	1
751	751-A394007G	6
759	759-G34987A	8	8	8	8
760	760-A380078T				4
760	760-T352863A		4
765	765-T229926C		1
771	771-G19318A	1	1		1
771	771-A267622C		6			6
771	771-G84T				1	1
771	771-G78221A	1		1	1
771	771-A179450G	1
773	773-G139053A		7	7
786	786-A276899C	3		3	3
786	786-T312472A	3	3		3
786	786-A309892T			3
790	790-G187021A	7		7	7
794	794-A224816C	6	6	6
794	794-G159320T	6		6		6
801	801-G155045T				1
801	801-G179104A	1		1		1
811	811-A857T		6	6
819	819-T80065A					10
835	835-A12279C					4
837	837-G136334T		10	10	10	10
850	850-T136512C				2	2
853	853-C415898T	6		6
853	853-T204034A	6	6	6
854	854-C256903T	7	7	7
854	854-G74771T	6			6	6
854	854-T336015C	6	6	6
858	858-A19714T	1		1	1
858	858-T87405C		1	1	1
867	867-A1158732G		5		5
867	867-C1065094G		10
867	867-T923248C				10
868	868-T226C	7	7	7		7
870	870-T178614A	1	1	1	1	1
872	872-A6269G			7		7
885	885-T104734A		4	4	4	4
885	885-G721089A	3	3	3	3
888	888-A146425T	4	4	4	4	4
888	888-T16347C			3	3
890	890-C241090A	10	10		10
890	890-A230150G		10		10	10
890	890-A251445G	10
896	896-G534914A	6
896	896-A523018G	6	6		6
911	911-C186663A		1		1	1
914	914-A421950G		6	6	6	6
914	914-G174290A	7	7	7	7	7
917	917-T8935A		9	9	9	9
917	917-A14399G	9	9		9
929	929-T82901C	3	3	3		3
932	932-T122628A		8			8
933	933-G29311A			8		8
933	933-T363865C			2	2	2
934	934-T141386A			10
942	942-G453343A		10
948	948-T620846C			8
948	948-G277219A	2	2			2
951	951-A40849C	10	10	10	10
962	962-A928641G	7		7	7	7
964	964-C95454T		4
975	975-C103613T	4	4		4	4
975	975-C106755T	4
975	975-G75062A					4
977	977-A175137G	3	3	3
977	977-G177701A	3		3
980	980-C419017T		3	3
980	980-A412061G	3	3	3	3
980	980-G513396A	3	3			3
985	985-T40887C	10	10		10
1000	1000-G281177A	1				1
1004	1004-C465117G				10
1004	1004-C495594T	10		10		10
1004	1004-A623144G		6	6	6
1004	1004-G617734A			6		6
1009	1009-C469249T		8	8	8
1009	1009-T1006340C	10	10	10	10	10
1009	1009-G1020472A	10		10		10
1009	1009-T959817C	10				10
1014	1014-C183274T	7	7	7
1017	1017-G377060A	10		10
1017	1017-G559241C		10	10
1017	1017-A180420G			7	7
1018	1018-G296399A		7	7	7
1018	1018-G7329A		4		4
1021	1021-T11813G					1
1021	1021-A12018G	1	1	1		1
1024	1024-G1043003A			8
1028	1028-G109844A	8	8	8		8
1028	1028-A145554G	8	8	8	8	8
1031	1031-A522397T		7			7
1031	1031-C409971T	7	7
1031	1031-G351214A	7	7	7
1032	1032-A418047C				10
1032	1032-T415250A	10		10
1032	1032-C111955T			5
1037	1037-T157227A	1	1	1		1
1050	1050-A2118G	4		4
1050	1050-A135090G	1	1	1
1052	1052-A61380T	10	10		10
1053	1053-G9045T				5
1061	1061-T424574G	7			7
1064	1064-T126211A	3	3	3	3
1064	1064-T34836C	3		3	3
1066	1066-T301355C	9	9	9	9	9
1077	1077-C56798T	5		5
1083	1083-G176193A	3	3	3
1083	1083-G230691A	3		3
1083	1083-T189159C	3		3	3
1083	1083-T19027C	3		3
1086	1086-C131655T					6
1086	1086-C482196T	4	4
1093	1093-C161094T					6
1093	1093-G353478T	6	6			6
1093	1093-T360571C		6	6	6
1094	1094-A286017G			10
1094	1094-T459686C	10	10	10	10
1094	1094-A528059G	10	10	10		10
1097	1097-T318856C		6		6	6
1097	1097-A779214T	1	1	1
1097	1097-C850091T	3		3
1097	1097-T791213C			1
1097	1097-A849385T		3		3
1101	1101-A416386G	5	5	5	5	5
1102	1102-C10823T	1
1104	1104-T26544C		5	5	5
1104	1104-C108927A		10		10
1104	1104-C829T		4	4		4
1107	1107-A16574C			7	7
1108	1108-G292604A			10	10
1108	1108-T118740C					10
1108	1108-T129678A	10		10	10
1116	1116-C154633A			1		1
1116	1116-A54521G	1			1
1121	1121-T91024C			8		8
1125	1125-A140740C		4		4
1127	1127-T37230C			10
1127	1127-C148376T		7
1127	1127-A7041T	1		1
1131	1131-G193593A			7
1131	1131-A48257G	1	1	1		1
1132	1132-T586556C				9	9
1132	1132-C588328A	9			9	9
1132	1132-A814109G	1	1	1	1	1
1139	1139-A2921G		1
1144	1144-C83122T	10			10
1149	1149-T201074C	3	3	3	3
1155	1155-G6087A	10
1155	1155-A9988C	10	10
1164	1164-T234208G			1		1
1164	1164-T238713A		1	1	1	1
1164	1164-C233458T	1			1	1
1174	1174-A509689T	10
1174	1174-G497286A			10	10
1174	1174-T509787A	10
1174	1174-T625854C					10
1177	1177-G65421A		1
1179	1179-A236853T			1
1179	1179-G1339292T	1	1	1		1
1179	1179-C381678G	1	1	1	1
1185	1185-A145214T		1		1	1
1188	1188-G457059A					3
1188	1188-G619970T	1	1	1	1	1
1188	1188-A505269T		1		1	1
1203	1203-T193535C	6	6	6	6
1203	1203-G85872A	6	6	6		6
1203	1203-C212740A		6	6	6
1203	1203-A5873G	6		6	6	6
1204	1204-T17866C	6	6	6	6
1209	1209-G2500T	3	3
1213	1213-T1005256C		3
1219	1219-T215202C		6
1219	1219-A484838G	3	3	3		3
1222	1222-C342214T	6	6	6		6
1222	1222-G416144T		6
1232	1232-A118120G	6		6		6
1241	1241-T429458C				1
1241	1241-T25726C	4	4	4		4
1245	1245-A55523G	7		7		7
1247	1247-C138306T			10	10	10
1249	1249-C76596T	7
1252	1252-T9476C		9		9	9
1255	1255-G298279A					7
1255	1255-A312000G	7		7	7	7
1255	1255-C502027T		4		4
1258	1258-T145836C	10	10	10
1258	1258-G224536A	10	10
1258	1258-T773212G	9		9	9	9
1264	1264-C1601T		1	1		1
1267	1267-G1024336A	1		1		1
1286	1286-C45633T		7			7
1288	1288-G208027T	6	6	6
1293	1293-A227051C		5
1293	1293-T445505C			1
1299	1299-A73902G	5	5	5	5
1301	1301-C1010013T		7
1301	1301-G480747A			10
1301	1301-G1099934A	7			7
1307	1307-C729099T	6			6
1308	1308-A12678G				3
1309	1309-T265494C	6	6	6	6	6
1309	1309-A107384G	7
1322	1322-A175900T		1	1	1	1
1324	1324-C121279A				1	1
1324	1324-A184815G		1	1		1
1324	1324-G502556A					10
1329	1329-T413437C		4
1330	1330-G48465A	4	4	4		4
1330	1330-A54846T		4	4
1336	1336-A7529G	6		6	6	6
1350	1350-G263472A			5
1350	1350-C273302T	5				5
1354	1354-C123327T				7	7
1354	1354-G129670A	7		7		7
1359	1359-A80610G		7	7	7	7
1360	1360-C278296G			8
1362	1362-A821027C			7	7	7
1362	1362-G142766A		5	5	5
1364	1364-G31469T	10	10	10	10	10
1366	1366-A134967T					4
1369	1369-T29367G	6	6	6
1372	1372-A254380T	10	10		10
1372	1372-G266410A	10	10		10
1385	1385-G193329A					10
1385	1385-C248636G	3
1385	1385-T207417A		3	3	3	3
1386	1386-T7933G			6	6
1391	1391-G148139C				7	7
1391	1391-A183814T	7				7
1402	1402-T40502G	5	5	5	5
1402	1402-G35725T	5	5	5		5
1403	1403-T149693A	3
1403	1403-G110111T	3	3
1403	1403-A418535G		8			8
1410	1410-C6836T	10	10	10	10
1416	1416-G1936A	4	4	4
1417	1417-G60989A			10
1417	1417-A116331T					4
1419	1419-G25202T	5	5	5		5
1420	1420-A22807G	4	4	4	4	4
1423	1423-G5342A	10
1423	1423-G91580A			10
1441	1441-T368C		1	1	1
1445	1445-G137521A	10			10	10
1445	1445-C118806T	10	10	10	10
1445	1445-T120774A	10			10	10
1459	1459-T91193G	4			4	4
1466	1466-C9442T	1		1
1466	1466-T25829C	1	1		1	1
1469	1469-A315994G	7			7	7
1469	1469-T226856C	7	7	7	7
1469	1469-C316839T	7	7	7
1475	1475-A971G	4	4	4		4
1476	1476-C230157T		3
1476	1476-A234967C	3	3	3		3
1484	1484-C53598T		8	8		8
1485	1485-A23792T				6
1485	1485-C28033T			6	6
1489	1489-T93547C	8	8		8	8
1492	1492-C100215T					8
1492	1492-A12800G	8		8		8
1492	1492-A151764C		8	8		8
1492	1492-T253526C	10		10	10	10
1492	1492-A2607G	8		8	8	8
1493	1493-A56331G	1	1
1497	1497-C84104T			6
1497	1497-C93631T			6	6	6
1497	1497-T149063C	6	6	6		6
1497	1497-T86794C	6	6		6
1501	1501-A45159T	5	5	5	5	5
1503	1503-T25766C		4			4
1503	1503-G17549A	4		4		4
1503	1503-A12100G	4
1503	1503-G166479A		4
1503	1503-T199672C		4	4	4
1512	1512-A128398G		7	7		7
1512	1512-C119993A	7	7		7
1521	1521-G470099A	5		5	5
1525	1525-C98482T	4				4
1527	1527-T255714G		2	2	2	2
1528	1528-A195865G	8	8	8		8
1532	1532-G724808A	5	5	5		5
1532	1532-C910170T		5		5
1539	1539-T4394C	10				10
1539	1539-C2964T	10	10	10	10
1539	1539-G6263T	10	10		10
1543	1543-T30053A	2		2
1543	1543-G29013A		2	2		2
1546	1546-C43285T	6		6	6
1546	1546-G45807A		6
1569	1569-A73596C	3	3		3
1569	1569-C75267A		3
1579	1579-C336028T	7			7
1583	1583-T90308C		10		10	10
1583	1583-C875879T			6		6
1583	1583-C101113A		10
1583	1583-C75097T	10			10	10
1583	1583-A699270G	3	3	3	3	3
1584	1584-G113150A			3	3	3
1589	1589-A104064T	6		6
1599	1599-A116705T				7	7
1599	1599-T27371G		7		7
1599	1599-G12762A	7		7		7
1599	1599-A135554G	7	7
1599	1599-C538171T	7	7	7	7	7
1599	1599-G99594T	7	7	7	7
1599	1599-G139290A		7
1600	1600-C308226T	7	7		7
1605	1605-A145931T	8
1605	1605-C406185T		8
1605	1605-G624101A			8
1605	1605-T146035C		8			8
1610	1610-T165994C	5			5	5
1611	1611-T286474A	2	2
1644	1644-T42775C	6	6	6	6
1644	1644-G12927A			6	6
1662	1662-C57613T				7
1665	1665-C192489T	6	6			6
1665	1665-A180086T				6
1665	1665-A43443G			3		3
1665	1665-G158678A	6	6
1671	1671-G234948A		10
1671	1671-C335188T	10	10	10
1671	1671-A259574T		10		10	10
1687	1687-G86744A	8	8	8		8
1704	1704-C45950A					7
1704	1704-G46689A					7
1710	1710-T196391G	6	6	6		6
1710	1710-A372235T		6	6
1711	1711-C41063T	3	3
1715	1715-C587389T	1	1	1	1	1
1717	1717-A287834T		3
1719	1719-G121332A		8	8
1720	1720-C243626T	8
1720	1720-C245362T		8		8	8
1720	1720-C54529A	7	7		7	7
1729	1729-C146948T	10	10	10	10
1729	1729-C168040T	10	10		10
1735	1735-C52147T	4	4	4		4
1736	1736-G550540A	1	1	1		1
1738	1738-A129563G	6		6	6	6
1741	1741-G545515A		5	5		5
1742	1742-T278013A		1		1	1
1742	1742-A237391G			1
1746	1746-A112519C		3			3
1750	1750-C193020T	8
1758	1758-A21926G	8	8	8	8
1759	1759-C90152T	7		7
1761	1761-G192T		2
1766	1766-T33960C	4				4
1767	1767-C307245G	7	7
1769	1769-A71180C		8	8	8	8
1780	1780-C217814T					4
1780	1780-T288882C				4	4
1785	1785-T52739A	3		3	3	3
1785	1785-G253171A			3
1785	1785-A429718G		3		3
1788	1788-T280066C					10
1788	1788-C509084T	10	10		10
1788	1788-G500016A	10	10		10
1794	1794-C151557T			3
1795	1795-C19951T		4			4
1795	1795-T33700C					4
1797	1797-G5367A	8			8
1800	1800-G134541A	1
1800	1800-C137608T				1
1802	1802-G17637A		4
1803	1803-A2315T	6	6	6	6	6
1804	1804-T170714A		1			1
1804	1804-G162152A		1		1
1821	1821-G139332A	3	3	3	3
1829	1829-G143864A		7
1834	1834-G123052A	1		1	1	1
1834	1834-A231632T	1	1		1
1834	1834-G344489A				1	1
1834	1834-C305919T	1	1	1	1
1836	1836-G717708A	6	6			6
1836	1836-A923945G	5	5	5	5
1836	1836-A932030T		5	5		5
1836	1836-G299401A	10
1836	1836-C510740T	6		6
1836	1836-C1115378T	5	5	5	5
1836	1836-T763319G	6	6	6	6	6
1838	1838-A330922C		5			5
1839	1839-G46950A		5	5		5
1841	1841-G81198T			10		10
1842	1842-C39022T	5	5		5	5
1844	1844-G68422A	6	6			6
1844	1844-A43355T	6	6	6	6	6
1849	1849-A138732T	10
1849	1849-A40929T		10
1855	1855-G54365A	7		7	7
1855	1855-C54523T		7	7	7	7
1855	1855-A35842G	7	7	7
1857	1857-G505596A		4
1857	1857-A320136C	4
1859	1859-G51981T		6			6
1859	1859-G142051A	4		4		4
1862	1862-T252311C		7		7
1862	1862-T254299G		7	7	7	7
1866	1866-A434775C			6	6	6
1867	1867-C67173A	6	6	6
1867	1867-T16136C	6		6		6
1869	1869-T12907G	4		4		4
1869	1869-A19138G			4
1869	1869-T38841A	4	4	4	4
1881	1881-G35257T					1
1881	1881-C64462T			1		1
1882	1882-A163280G	3
1883	1883-C155432T		10
1890	1890-G121330A				5	5
1891	1891-G55249A	6	6
1892	1892-T43837C	1
1893	1893-T131175C	1	1	1	1	1
1893	1893-G130921T	1	1	1
1893	1893-A68010T		1	1	1
1896	1896-C308346A		3	3		3
1896	1896-A310058G		3	3		3
1896	1896-T286092C		3		3
1896	1896-T306522G			3	3
1896	1896-C495473A	3	3		3
1897	1897-T555441C			4
1899	1899-C264940A		7			7
1899	1899-G266917A			7	7	7
1900	1900-G189682A		3
1901	1901-A310313T	7		7	7
1901	1901-C352580T	7		7
1901	1901-C306829T	7		7		7
31080	31080-G3201A		10	10	10	10
32850	32850-G6598A	6		6
33192	33192-G10033A		1	1		1
34652	34652-T7711A		8		8
35286	35286-T3947C	5	5	5
35332	35332-T19233G		10	10		10
35538	35538-C18792T	10	10	10	10	10
35866	35866-A17363G	8	8	8	8	8
35936	35936-C18219T		6
35936	35936-C924T		6	6
36158	36158-G23406T	6	6	6	6	6
36314	36314-C7115T		2	2
36758	36758-G21937C	3	3	3	3	3
36760	36760-G37687A	7	7
36812	36812-C11578T	7	7			7
36862	36862-G12383A		1	1	1
36866	36866-G28762A		8
36904	36904-C17279A	10		10	10	10
37068	37068-C3046T		1	1
37460	37460-A29515G		7	7	7	7
37540	37540-G40231A	3	3	3		3
37972	37972-C34761T					8
38030	38030-A26413T		10	10	10
38824	38824-A1625C	1	1	1	1	1
38824	38824-A2102T		1		1	1
39156	39156-T34716G	5	5	5	5
39202	39202-A15175G	4	4	4
39214	39214-A66373T		10	10		10
39390	39390-C50030G	9
39522	39522-A66129C			1
39524	39524-T13932G		3
39574	39574-G69654A	10	10	10
39600	39600-T18719C					8
39778	39778-C27333T	1		1
39884	39884-C5114T	10	10	10	10	10
39998	39998-G3487A	3		3		3
40072	40072-T27710A		7	7
40094	40094-T52209C	3		3
40106	40106-C39875T	1	1		1
40224	40224-A41441G		4
40246	40246-A49615G				10
40254	40254-C41580T		7
40380	40380-A76611T	1	1			1
40388	40388-G11416A		7	7	7	7
40390	40390-T53641A	3	3	3
40390	40390-T76270A	3	3			3
40442	40442-T42905C		7	7	7	7
40442	40442-C47558T		7		7
40456	40456-G45308A		10		10
40456	40456-G81522A		10		10
40612	40612-A77303G	6	6	6		6
40638	40638-A9968G			1		1
40658	40658-G6924A	3	3
40664	40664-T20575A		2
40820	40820-T32960A				3	3
40820	40820-T70356G	3	3	3	3	3
40856	40856-T45280A	5				5
40910	40910-C87188T		4
40916	40916-G59426A	10		10
40960	40960-A13920G	3	3	3
41064	41064-C38981T	8	8	8		8
41082	41082-A87596C		3
41164	41164-A54480C		2	2		2
41242	41242-G67725A	1	1	1	1	1
41416	41416-T91596C	7	7			7
41448	41448-G29564T				10
41530	41530-G39901C			1		1
41530	41530-T1264A			1		1
41572	41572-T72531C	5	5	5
41598	41598-T28925C	6	6	6
41652	41652-G117154A	10				10
41766	41766-T43270C				9	9
41766	41766-C38769G		9			9
41806	41806-T110373C		4
41812	41812-G68536A		4	4		4
41812	41812-G77207T					4
41828	41828-T1131C	1		1
41832	41832-T26040A		3	3	3	3
41832	41832-T36971C					3
41896	41896-G24889T	3		3		3
41954	41954-C77670T	3	3
41968	41968-C59883T					10
41974	41974-A78477G					7
41982	41982-T119487G	3	3		3	3
41982	41982-A121851T	3		3	3	3
41982	41982-T124808C	3		3	3	3
41994	41994-G17466T	10			10	10
41994	41994-A68402G	10	10	10
41998	41998-T51761C		6		6	6
42046	42046-T35735G	10			10
42046	42046-T57773C	10	10	10		10
42046	42046-T1365A	10	10
42060	42060-C83680T		4
42124	42124-C98012A					3
42164	42164-C37627T	4	4
42164	42164-T413C		4	4
42190	42190-A61443T		8		8
42246	42246-G37682T	8
42274	42274-C21083T	7				7
42348	42348-G121951A		3	3
42364	42364-T46356C	9
42364	42364-C56123T			9	9
42392	42392-T83636C	5		5	5	5
42402	42402-T67279C				1	1
42422	42422-C85645A	4	4
42422	42422-A31542T	4	4	4	4	4
42486	42486-T28594C			5	5
42486	42486-G51172A					5
42486	42486-T90592C	5	5	5
42508	42508-G131654A		10
42516	42516-C3190A					1
42518	42518-A105500G	7		7
42518	42518-T133875C				7
42528	42528-T105540C		10	10	10
42528	42528-G158623A			10		10
42528	42528-C145563T			10	10
42528	42528-C148341T			10		10
42558	42558-A18037G	6	6	6	6	6
42558	42558-T28743A	6	6	6
42634	42634-A72667T		10		10
42634	42634-T67862C	10	10	10	10
42634	42634-C59095G		10	10	10
42640	42640-C29524T		5	5
42648	42648-G11194A				1	1
42684	42684-C117024T	8		8		8
42766	42766-G123906A	3
42776	42776-A116583C			1	1
42794	42794-C138778G	10	10	10		10
42836	42836-G177100A		1	1	1
42850	42850-A24707C	10	10	10	10	10
42850	42850-A15373C		10	10	10	10
42922	42922-T159173A		1	1		1
42974	42974-C40716T	1
42994	42994-C68007T		7			7
42994	42994-C67884T	7	7	7
43024	43024-G138507C	6		6	6	6
43034	43034-A69194T		6		6	6
43034	43034-C30643G			6	6	6
43084	43084-C115432T	4	4		4
43122	43122-G186710A	10		10	10
43130	43130-A167667G		7			7
43150	43150-G5701A	10		10		10
43208	43208-C57717T				9
43244	43244-A204243G	6	6	6	6	6
43278	43278-G166397A	6		6	6	6
43340	43340-G132963T	3
43358	43358-G157202C	10			10
43358	43358-C176422T				10
43366	43366-G6597A			8
43396	43396-T139083A	6	6	6	6
43426	43426-A48381C	6	6	6	6	6
43426	43426-T42653C			6
43426	43426-C892T	6	6			6
43442	43442-T165768C	10				10
43442	43442-C93864T	10
43452	43452-A73014T	6	6	6	6
43494	43494-A138038G	5
43500	43500-C256393T				5
43500	43500-C125405T		5	5
43522	43522-A34216G	1		1
43526	43526-C63065A	7	7		7
43536	43536-T202829C	10		10
43538	43538-G132997T		6
43562	43562-A56564G	10				10
43574	43574-A196234C		7	7
43574	43574-A98074T	7		7	7
43574	43574-C42733A	7	7		7	7
43574	43574-G239757A		7	7	7
43616	43616-C127671A	7	7	7	7	7
43630	43630-T96559A		10		10
43692	43692-G220240A	10	10
43742	43742-G135252T	1		1	1
43844	43844-C242834A	9	9	9	9
43868	43868-C176900A					7
43878	43878-T314995C	1		1
43932	43932-C316645T	6	6	6	6
43932	43932-A165008C	6
43940	43940-T272268C	7	7			7
43954	43954-C390738T	10	10	10	10
43954	43954-G96199A		10	10
43954	43954-G79948A		10	10	10	10
43956	43956-G293015C			1
43988	43988-C70464A			1
44054	44054-T320834C	4	4
44054	44054-C198637G		4
44054	44054-G298672C	4	4			4
44064	44064-T265601A			6		6
44064	44064-G55870A			6
44098	44098-G124702A	6	6		6
44098	44098-C322337A					6
44098	44098-C45733T			6	6	6
44098	44098-C450525T		6		6
C20252	C20252-T192C	3	3
C20350	C20350-C293T	6	6	6	6	6
C20524	C20524-G120A		7	7
C20654	C20654-G559A	4	4			4
C20900	C20900-A283C			4
C21260	C21260-T712C			7
C21484	C21484-G820A	8	8	8	8	8
C21654	C21654-A840G		8	8	8	8
C24498	C24498-A1229T		7	7		7
C28306	C28306-C2804T			2		2
C28536	C28536-G2064A	7	7			7
C28544	C28544-C138A	2		2
C30958	C30958-T1287G	8	8			8
C32084	C32084-T1728A	10		10		10
C32084	C32084-A681C		10
C32814	C32814-C2989T	6
C33102	C33102-A8939T	5	5
C34158	C34158-T7104A		6
C34274	C34274-C15153T	8		8		8
C34340	C34340-C5337T	7				7
C34550	C34550-A9055T					1
C35260	C35260-C20322T	8	8	8
C36014	C36014-G3611A	10	10	10	10
