# Supplementary material for: Second-Generation Linkage Maps for the Pacific Oyster Crassostrea gigas Reveal Errors in Assembly of Genome Scaffolds
Source: G3 (Bethesda). 2015 Aug 6;5(10):2007–19. doi: 10.1534/g3.115.019570 (PMC4592983; doi:10.1534/g3.115.019570)
Supplement: Supporting Information [file supp_g3.115.019570_TableS7.xlsx]

## Sheet: Table S7 consensus map
Table S7 Consensus linkage map of 656 markers for the Pacific oyster
Marker	LG	pos
1742-T278013A	1	0
204-T98661C	1	0
42922-T159173A	1	0
contig12a-431	1	0
716-G104294A	1	0.37835
733-G275822A	1	0.37835
contig118-193	1	0.37835
contig353a-222	1	0.37835
contig353a-388	1	0.37835
1804-G162152A	1	0.4347
USC_43030-323-0	1	1.3524
1116-A54521G	1	1.3524
696-C43713T	1	2.5277
Cg181	1	5.6511
77-T1315662C	1	5.6511
771-G78221A	1	6.4561
150-G243543A	1	6.4561
150-A337617G	1	6.8264
150-A337617G	1	6.8264
41530-G39901C	1	7.94535
41530-T1264A	1	8.44445
1131-A48257G	1	8.52495
43522-A34216G	1	10.3684
1132-A814109G	1	14.8603
1893-G130921T	1	14.8603
713-G216935A	1	14.8603
269-G181348C	1	16.0678
269-A16079T	1	16.0678
698-A384421T	1	16.0678
698-A384421T	1	16.0678
43742-G135252T	1	16.9935
617-C188947T	1	18.4587
269-A194319G	1	19.1027
33192-G10033A	1	19.1027
585-T35872C	1	21.7028
210-A16017C	1	23.9407
1188-A505269T	1	26.1947
1021-T11813G	1	26.5489
102-T1110306C	1	32.2081
1834-G123052A	1	32.2081
365-C726887T	1	32.2081
1834-A231632T	1	34.5667
1834-G344489A	1	34.5667
42836-G177100A	1	36.5551
471-C853263T	1	37.2796
313-T834245C	1	38.471
40380-A76611T	1	39.2599
1000-G281177A	1	40.0085
1715-C587389T	1	40.7652
1322-A175900T	1	42.19
911-C186663A	1	42.19
186-A126593T	1	42.6409
186-A134353G	1	43.1722
750 incertae sedis	1	43.4056
82-C113225T	1	43.8886
469-C432784G	1	44.2589
583-T817293A	1	45.1525
1264-C1601T	1	45.402
583-A706947T	1	45.402
1037-T157227A	1	47.4467
1441-T368C	1	47.4467
188-G147312C	1	47.4467
765-T229926C	1	48.3322
36862-G12383A	1	52.9931
870-T178614A	1	53.8787
578 incertae sedis	1	54.6273
Cg153	1	56.1246
38824-A2102T	1	56.7847
41242-G67725A	1	57.324
421-T250222C	1	58.4511
681-G106018A	1	58.4511
42648-G11194A	1	59.9725
580-T517670A	1	65.7685
42402-T67279C	1	67.6844
1188-G619970T	1	67.8856
602-A800645G	1	69.7452
948-G277219A	2	0
C28306-C2804T	2	0.987567
113-C178073T	2	5.9254
Cg191	2	13.7728
1527-T255714G	2	19.2735
1543-G29013A	2	20.2611
Cg04	2	23.2025
41164-A54480C	2	39.6089
Cg145	2	39.6089
592-G257429A	2	39.6089
933-T363865C	2	52.872
850-T136512C	2	53.4667
Cg157	2	53.4667
977-G177701A	3	0
266-T125139A	3	2.81554
266-G140310A	3	2.81554
4-G398420A	3	2.81554
334-C632369T	3	3.28202
257-A148520C	3	6.07257
257-C164813T	3	6.07257
40820-T32960A	3	6.07257
40820-T70356G	3	6.07257
101-A165524G	3	9.90437
1149-T201074C	3	10.7457
406-C811423T	3	10.7457
Cg160	3	12.4783
1476-A234967C	3	16.2102
564-A304018G	3	16.2102
106-G274153A	3	16.9849
1188-G457059A	3	16.9849
1584-G113150A	3	16.9849
1097-A849385T	3	18.0011
1083-T189159C	3	19.4006
10-T18342A	3	19.7004
37540-G40231A	3	19.7004
509-A325585G	3	20.092
Cg162	3	22.0662
1064-T126211A	3	22.491
40390-T76270A	3	22.541
Cg105	3	22.9242
100-C260475A	3	24.0737
39998-G3487A	3	24.9983
12-T82525G	3	25.5981
698-G34036A	3	25.5981
1665-A43443G	3	25.9813
36758-G21937C	3	31.4291
402-G466052A	3	32.8369
402-A462115G	3	32.8369
683-T197693C	3	32.8369
402-T590389C	3	33.3033
41832-T26040A	3	33.7698
41832-T36971C	3	33.7698
Cg01	3	42.383
Cg150	3	45.2319
1821-G139332A	3	47.6559
41982-T119487G	3	49.8717
41982-A121851T	3	49.8717
41982-T124808C	3	49.8717
721-G368695A	3	49.8717
1385-T207417A	3	51.0462
288-T467793C	3	51.1045
786-T312472A	3	53.6202
41982-T119487G	3	65.024
1785-T52739A	3	78.7768
Cg148	3	84.1913
1209-G2500T	3	85.9906
786-A276899C	3	88.0814
Cg195	3	89.3726
1569-A73596C	3	90.2472
625-A543137G	3	90.2472
625-T540559C	3	90.2472
980-G513396A	3	90.2472
304-C373295T	3	90.9636
304-A403683G	3	90.9636
277-T15293G	3	92.1215
1308-A12678G	3	93.2793
1896-C308346A	3	93.2793
1896-A310058G	3	93.2793
39524-T13932G	3	93.2793
82-A538196G	3	94.8287
1896-T306522G	3	95.1036
335-A213625G	3	95.2202
888-T16347C	3	95.72
393-A9383T	3	97.0195
1064-T34836C	3	98.4189
335-C215407T	3	99.0104
42124-C98012A	3	99.2103
211-C1121595T	3	99.91
422-T290320C	3	99.91
422-T274682C	3	101.068
1583-A699270G	3	103.059
L48	3	104.958
Cg161	3	118.794
Cg192	3	123.809
1735-C52147T	4	0
1780-C217814T	4	0
1780-T288882C	4	0
44054-G298672C	4	0
1503-T199672C	4	6.12106
1869-T38841A	4	6.76015
1366-A134967T	4	7.1294
41812-G68536A	4	7.1294
41812-G77207T	4	7.1294
70-T170048C	4	7.1294
1869-T12907G	4	7.1294
1255-C502027T	4	7.32113
760-A380078T	4	7.7898
1330-G48465A	4	8.43599
1503-T25766C	4	8.43599
1503-G17549A	4	8.43599
1241-T25726C	4	8.76973
305-G385593A	4	8.76973
102-T1534541C	4	9.09638
107-T446002C	4	9.09638
107-A446020G	4	9.09638
165-T180032A	4	9.09638
77-T1135452C	4	11.3261
85-C112245T	4	21.1823
975-C103613T	4	24.2286
975-G75062A	4	24.2286
257-T1459313C	4	24.8961
888-A146425T	4	26.5435
269-C203389T	4	26.8702
433-C1273472A	4	26.8702
975-C106755T	4	26.8702
885-T104734A	4	26.8702
contig358-216	4	26.8702
1475-A971G	4	27.2039
1503-G166479A	4	31.4219
1859-G142051A	4	32.6078
340-T53402A	4	32.6078
381-C508150G	4	32.6078
193-A217314G	4	32.6078
193-T222477C	4	32.6078
50-C82515T	4	32.6078
1018-G7329A	4	35.924
1125-A140740C	4	35.924
Cg02	4	37.1311
Cg165	4	39.4816
494-C37183A	4	42.7196
12-T353707C	4	46.2062
12-T412372C	4	46.2062
1459-T91193G	4	46.2062
619-T1000116C	4	46.8666
Cg109	4	48.2016
472-C201587G	4	49.7993
42422-C85645A	4	50.5307
647-A51490G	4	50.9
647-C48734T	4	52.2279
C20654-G559A	4	52.661
1802-G17637A	4	52.661
1417-A116331T	4	53.3214
647-G93709T	4	53.3214
42422-A31542T	4	53.3214
Cg176	4	54.1096
cmrCg002	4	57.5891
408-T26139C	4	59.8685
150-G1282068A	4	60.2662
22-A160765G	4	60.2662
619-A703155C	4	60.2662
619-T644578C	4	60.2662
728-T249896A	4	60.2662
728-T253342A	4	60.2662
imbCg49	4	62.2403
835-A12279C	4	66.4725
42060-C83680T	4	70.1437
276-T133741A	4	70.5839
370-T48755C	4	70.5839
1525-C98482T	4	73.9072
1766-T33960C	4	73.9072
1795-C19951T	4	73.9072
1795-T33700C	4	73.9072
383-A142155T	4	76.2931
Cg178	4	77.9122
695-G130307C	4	78.6933
39202-A15175G	4	80.3478
86-A317423G	4	81.3988
695-G149437A	4	83.7705
1104-C829T	4	84.2605
301-T1023083C	4	84.2605
43084-C115432T	4	93.2574
Cg198	4	93.6622
1420-A22807G	4	106.444
Cg128	5	0
664-A63520C	5	11.8395
1402-T40502G	5	17.3688
1402-G35725T	5	18.3792
1741-G545515A	5	18.3792
1839-G46950A	5	18.3792
1842-C39022T	5	20.4183
41572-T72531C	5	21.2173
1532-G724808A	5	26.3701
1521-G470099A	5	28.547
1836-A932030T	5	28.547
42392-T83636C	5	28.547
1299-A73902G	5	38.4943
Cg147	5	38.9077
496-C309409T	5	40.4967
1419-G25202T	5	42.8297
1101-A416386G	5	46.8343
43494-A138038G	5	51.3074
156-A320886G	5	52.1616
Cg138	5	52.1616
61-G384902A	5	57.4797
1501-A45159T	5	57.4981
365-G572162A	5	57.4981
42486-T90592C	5	57.4981
42486-T28594C	5	57.4981
42486-G51172A	5	57.4981
contig58a-415	5	60.7955
40856-T45280A	5	61.3374
63-A399446G	5	61.3374
Cg119	5	61.3925
43500-C125405T	5	61.7967
35286-T3947C	5	62.063
1350-C273302T	5	65.5166
1610-T165994C	5	65.9391
USC_46914-779-1	5	66.3708
750-T108829C	5	67.0321
1053-G9045T	5	68.5752
1104-T26544C	5	69.0896
1836-C1115378T	5	69.5947
616-G191463A	5	72.1941
142-T818377A	5	73.2963
39156-T34716G	5	73.2963
504-C268597T	5	76.309
504-C268636G	5	82.6374
Cg139	5	83.6111
Cg117	5	84.9061
473-C150748T	5	93.191
1890-G121330A	5	93.6227
616-A214117T	5	95.8638
896-G534914A	6	0
1336-A7529G	6	9.96435
560-G184644C	6	9.96435
1497-C93631T	6	11.1067
1836-T763319G	6	11.1067
271-G370028A	6	11.1067
1497-T149063C	6	11.1067
1867-T16136C	6	11.1067
1836-G717708A	6	12.4345
1844-G68422A	6	13.541
1844-A43355T	6	13.541
Cg141	6	13.541
43932-C316645T	6	14.9286
493-C121011T	6	14.9286
502-G307268A	6	14.9286
811-A857T	6	15.3652
1665-C192489T	6	15.5745
602-T451395G	6	16.2324
1222-C342214T	6	16.8903
1309-T265494C	6	16.8903
Cg177	6	16.8903
43278-G166397A	6	19.193
USC_43667-775-0	6	19.193
914-A421950G	6	20.6344
192-A171111G	6	21.4778
1803-A2315T	6	21.7529
1232-A118120G	6	23.1405
378-G389843A	6	28.3978
1093-C161094T	6	43.9245
1093-G353478T	6	43.9245
241-G663888C	6	43.9245
1583-C875879T	6	43.9245
43244-A204243G	6	43.9245
43426-A48381C	6	45.1984
1004-G617734A	6	48.6734
1086-C131655T	6	48.6734
43426-C892T	6	48.6734
712-A371629G	6	48.6734
1866-A434775C	6	48.6734
1004-A623144G	6	50.7428
241-C805894G	6	51.7416
370-C627648T	6	53.8051
146-T57660C	6	57.1006
146-C113200T	6	59.7143
678-C188376G	6	60.3782
1665-A180086T	6	60.7131
210-A377168C	6	60.7131
321-T608207G	6	65.803
1644-G12927A	6	66.8197
41998-T51761C	6	67.1547
54-G132020A	6	67.4896
54-A56600T	6	67.4896
36158-G23406T	6	69.6846
1644-T42775C	6	69.7205
43452-A73014T	6	74.7565
1891-G55249A	6	75.1812
79-A626832T	6	77.2685
79-A779842T	6	77.2685
557-T467855C	6	77.8906
79-C638165T	6	78.5485
121-G1008025T	6	79.96
Cg151	6	81.5988
227-T144977G	6	81.9038
Cg186	6	82.7412
1097-T318856C	6	83.2974
156-C224997A	6	83.2974
1859-G51981T	6	83.2974
44064-T265601A	6	83.2974
contig111a-203	6	83.2974
43024-G138507C	6	83.2974
121-T388022C	6	84.1108
854-G74771T	6	84.1108
43034-C30643G	6	84.3859
43034-A69194T	6	86.6587
1738-A129563G	6	89.1947
100-A378029G	6	90.7976
42558-A18037G	6	92.1552
501-A102880G	6	92.1552
Cg14	6	93.0045
40612-A77303G	6	96.958
198-C584607T	6	98.0884
612-T138314C	6	98.0884
C20350-C293T	6	98.6446
122-C62627T	6	100.523
433-A97215G	6	100.523
1710-A372235T	6	100.995
1203-T193535C	6	101.187
1203-G85872A	6	101.187
1203-A5873G	6	101.187
44098-C322337A	6	101.187
44098-G124702A	6	101.187
44098-C450525T	6	101.187
44098-C45733T	6	101.187
144-T152550C	6	101.187
1710-T196391G	6	102.783
198-G1055772A	6	102.783
408-T495634A	6	102.783
771-A267622C	6	102.783
794-G159320T	6	102.783
332-C556247T	6	104.207
794-A224816C	6	104.805
Cg117	6	104.805
1354-C123327T	7	0
1354-G129670A	7	0
1512-A128398G	7	0.444479
43574-C42733A	7	0.444479
43940-T272268C	7	0.444479
493-A27404T	7	0.444479
556-T233683A	7	0.444479
358-C158710T	7	0.879501
556-C232769T	7	0.879501
1704-C45950A	7	1.759
1704-G46689A	7	1.759
1512-C119993A	7	1.79683
42994-C67884T	7	2.8371
102-G399247A	7	3.15864
192-A727965G	7	3.15864
394-T549741C	7	3.15864
42994-C68007T	7	3.15864
872-A6269G	7	3.15864
Cg133	7	4.02868
722-C101407G	7	4.90818
868-T226C	7	5.34321
419-T332759G	7	8.92741
36812-C11578T	7	10.4594
1061-T424574G	7	14.6016
3-C98282T	7	14.6016
383-C193821T	7	14.6016
547-G555834A	7	14.6016
1469-T226856C	7	15.6419
1359-A80610G	7	18.1102
1469-A315994G	7	19.4436
43130-A167667G	7	19.4436
C24498-A1229T	7	23.983
Cg131	7	31.1419
40388-G11416A	7	32.0214
43616-C127671A	7	32.9104
1579-C336028T	7	35.3314
1031-A522397T	7	37.8753
348-C699444A	7	37.8753
348-A666812G	7	37.8753
1901-C352580T	7	38.5846
40442-T42905C	7	39.3979
1720-C54529A	7	39.8423
101-T310214C	7	40.2774
1901-C306829T	7	40.2774
41974-A78477G	7	40.2774
41416-T91596C	7	40.2774
contig221-614	7	42.9442
376-G293636A	7	44.2777
C34340-C5337T	7	44.2777
376-C3168T	7	44.2777
42274-C21083T	7	44.2777
C28536-G2064A	7	44.2777
128-C539839T	7	44.7222
481-C923529A	7	44.7222
Cg28	7	45.5922
43526-C63065A	7	45.7435
Cg155	7	46.8689
128-T537177G	7	47.3039
488-G103012A	7	47.3039
67-A25130C	7	47.3039
432-A595712C	7	48.1834
301-A1180087G	7	49.2237
37460-A29515G	7	50.245
1600-C308226T	7	64.3549
44-T64653C	7	65.4424
1301-G1099934A	7	66.53
contig48a-620	7	66.7948
1362-A821027C	7	67.7594
43868-C176900A	7	67.7594
1899-C264940A	7	68.1944
1899-G266917A	7	68.1944
226-A865523T	7	68.1944
410-T557670A	7	68.1944
544-G308234A	7	68.1944
914-G174290A	7	68.1944
226-T797149C	7	68.1944
1599-T27371G	7	70.2844
168-C462758T	7	70.2844
1599-A116705T	7	70.7289
1599-G12762A	7	70.7289
1255-G298279A	7	72.5068
1255-A312000G	7	72.5068
1599-C538171T	7	72.5068
1599-A135554G	7	72.5068
790-G187021A	7	72.5068
132-C34524T	7	73.8308
1391-G148139C	7	73.8308
1391-A183814T	7	73.8308
433-G852761A	7	73.8308
631-C293114T	7	73.8308
962-A928641G	7	73.8308
1862-T252311C	7	73.8308
86-G911634A	7	73.8308
1862-T254299G	7	73.8308
86-C598305T	7	75.0697
Cg108	7	87.3165
35866-A17363G	8	0
1009-C469249T	8	8.48893
1720-C245362T	8	8.48893
759-G34987A	8	8.48893
290-G386199T	8	8.86047
41064-C38981T	8	8.86047
1028-A145554G	8	9.61163
1528-A195865G	8	9.61163
C21654-A840G	8	9.61163
1720-C243626T	8	13.3351
37972-C34761T	8	14.8213
536-T78147C	8	18.0117
557-A251861T	8	18.0117
Cg175	8	19.2879
C34274-C15153T	8	21.0244
71-T159919C	8	22.6964
C21484-G820A	8	23.601
54-G488530A	8	23.601
258-T334222C	8	24.0614
184-A6082G	8	25.8949
337-C369378T	8	26.1776
596-T157582C	8	26.1776
368-C373544A	8	29.8687
54-T461471A	8	29.8687
76-A103490C	8	31.3953
C35260-C20322T	8	31.6699
1484-C53598T	8	33.8346
410-T138521A	8	33.8346
621-A481950G	8	33.8346
1403-A418535G	8	49.3828
Cg196	8	52.0482
1489-T93547C	8	52.5005
324-C189474A	8	52.9528
583-T585117G	8	52.9528
948-T620846C	8	57.7102
43-A277393C	8	58.0575
44-T360020C	8	58.3079
1605-T146035C	8	58.9379
354-T787965C	8	58.9379
678-G21074A	8	58.9379
42684-C117024T	8	59.689
1687-G86744A	8	60.8521
34652-T7711A	8	65.0441
546-C42863T	8	65.9083
535-C611043A	8	68.6383
1769-A71180C	8	70.908
736-A83109G	8	70.908
Cg149	8	71.2795
1758-A21926G	8	73.2099
501-A1071709C	8	73.6461
cmrCg03	8	74.5426
1492-A12800G	8	79.195
1492-A2607G	8	79.195
C30958-T1287G	8	79.195
1492-C100215T	8	80.6973
1492-A151764C	8	80.6973
501-A1076877G	8	80.6973
546-A115357T	8	84.227
381-C48593G	8	90.3332
Cg12	8	91.8759
41766-C38769G	9	0
298-C459716G	9	5.34967
41766-T43270C	9	5.34967
443-A250097T	9	12.2444
43844-C242834A	9	22.2382
351-T604754C	9	27.9362
Cg183	9	28.0255
1258-T773212G	9	31.321
140-T608311G	9	31.321
336-G302962T	9	31.321
53-G357879C	9	36.5814
640-C91603A	9	38.6802
115-C480461T	9	54.488
1132-T586556C	9	59.1411
1132-C588328A	9	59.1411
1410-C6836T	10	0
42850-A15373C	10	4.05079
334-G373404C	10	11.304
334-G234559A	10	11.6632
193-G356403C	10	12.0148
410-C372694T	10	12.0148
413-G516739A	10	12.0148
890-C241090A	10	14.2007
1009-T1006340C	10	15.4159
42046-T57773C	10	16.1267
837-G136334T	10	16.1267
1841-G81198T	10	16.4783
1583-T90308C	10	17.556
1583-C75097T	10	17.556
31080-G3201A	10	19.8259
583-C526071T	10	21.5227
313-C500535A	10	22.3634
1094-A528059G	10	26.5212
43442-T165768C	10	29.716
L10	10	33.1248
1094-T459686C	10	40.1028
1364-G31469T	10	40.5308
388-C57055T	10	40.5308
492-T286888A	10	40.5308
1788-C509084T	10	41.3716
1788-G500016A	10	41.3716
718-A116420G	10	41.3716
1247-C138306T	10	41.8607
1539-T4394C	10	42.2199
718-C66987G	10	42.2199
C32084-T1728A	10	42.2199
1788-T280066C	10	43.2823
43692-G220240A	10	43.611
USC_39273-507-0	10	43.6415
61-A460899T	10	44.0008
1104-C108927A	10	44.2453
425-C64538T	10	44.2453
728-G136677A	10	45.537
Cg140	10	45.9879
728-C136683T	10	46.3472
142-C1002148T	10	47.058
168-A770394G	10	48.5025
1492-T253526C	10	51.3992
43954-G79948A	10	52.1176
500-A116804G	10	52.4692
1324-G502556A	10	53.9137
42634-C59095G	10	56.6958
42528-T105540C	10	60.4485
42528-C145563T	10	60.8765
1385-G193329A	10	66.2037
41652-G117154A	10	72.2416
522-C174323T	10	72.555
619-T436436C	10	74.2517
C36014-G3611A	10	74.2517
675-A210684G	10	75.0925
128-C268824T	10	76.9497
1671-A259574T	10	76.9497
86-A1671436T	10	81.2451
43630-T96559A	10	81.6731
315-T452806G	10	82.4298
625-C753926T	10	83.1711
396-T391712A	10	83.7061
574-T25910G	10	84.1647
41994-G17466T	10	85.6169
985-T40887C	10	85.9914
951-A40849C	10	86.3048
1108-G292604A	10	86.6181
625-G805250A	10	86.8398
522-A275074G	10	88.5824
40456-G45308A	10	88.6894
1445-G137521A	10	91.0511
39214-A66373T	10	91.0511
163-A155097C	10	96.3094
43562-A56564G	10	97.3718
36904-C17279A	10	97.731
